# Supplementary material for: Chromothripsis-like patterns are recurring but heterogeneously distributed features in a survey of 22,347 cancer genome screens
Source: BMC Genomics. 2014 Jan 29;15:82. doi: 10.1186/1471-2164-15-82 (PMC3909908; doi:10.1186/1471-2164-15-82)
Supplement: Additional file 2: Table S2 — Input dataset of high quality arrays with probe level raw data. [file 1471-2164-15-82-S2.xls]

## Sheet: Sheet1
Table S2. Input dataset of high quality arrays with probe level raw data
# 22,347 arrays represent 18,394 cases, same sample hybridized on different platforms was assigned an unique “CaseID“
# CaseID: PubMed ID + author + sample identifier
ArrayID	SeriesID	PlatformID	PlatformDescription	PlatformTechnique	ProbeNumber	CaseID	Diagnosis	ICDmorphology	ICDmorphologyCode	ICDtopography	ICDtopographyCode	TP53Status	DiagnosticGroup	SampleSource	Age	Gender	Stage	Grade	FollowUp	Dead	Relapse
GSM1716	GSE49	GPL179	Stanford_SVA	spotted DNA/cDNA	6720	10471496-pol-BT474	breast cancer	Infiltrating duct carcinoma, NOS [C50._]	8500/3	breast	C50	normal	Carcinomas: breast ca.	cell line
GSM1717	GSE49	GPL179	Stanford_SVA	spotted DNA/cDNA	6720	10471496-pol-UACC_812	breast cancer	Infiltrating duct carcinoma, NOS [C50._]	8500/3	breast	C50	loss	Carcinomas: breast ca.	cell line
GSM1722	GSE49	GPL179	Stanford_SVA	spotted DNA/cDNA	6720	10471496-pol-BC_2	breast cancer	Infiltrating duct carcinoma, NOS [C50._]	8500/3	breast	C50	normal	Carcinomas: breast ca.	primary
GSM1723	GSE49	GPL179	Stanford_SVA	spotted DNA/cDNA	6720	10471496-pol-MCF7	breast cancer	Infiltrating duct carcinoma, NOS [C50._]	8500/3	breast	C50	loss	Carcinomas: breast ca.	cell line
GSM29718	GSE1715	GPL1424	AECOM-H3-H11	spotted DNA/cDNA	9568	17243165-nar-C33	cervical cancer	Carcinoma, NOS	8010/3	cervix uteri	C53	normal	Carcinomas: cervix ca.	primary
GSM29719	GSE1715	GPL1424	AECOM-H3-H11	spotted DNA/cDNA	9568	17243165-nar-C41	cervical cancer	Carcinoma, NOS	8010/3	cervix uteri	C53	normal	Carcinomas: cervix ca.	primary
GSM29720	GSE1715	GPL1424	AECOM-H3-H11	spotted DNA/cDNA	9568	17243165-nar-CASKI	cervical cancer	Carcinoma, NOS	8010/3	cervix uteri	C53	normal	Carcinomas: cervix ca.	primary
GSM29721	GSE1715	GPL1424	AECOM-H3-H11	spotted DNA/cDNA	9568	17243165-nar-HT3	cervical cancer	Carcinoma, NOS	8010/3	cervix uteri	C53	normal	Carcinomas: cervix ca.	primary
GSM29722	GSE1715	GPL1424	AECOM-H3-H11	spotted DNA/cDNA	9568	17243165-nar-ME180	cervical cancer	Carcinoma, NOS	8010/3	cervix uteri	C53	normal	Carcinomas: cervix ca.	primary
GSM29723	GSE1715	GPL1424	AECOM-H3-H11	spotted DNA/cDNA	9568	17243165-nar-MS751	cervical cancer	Carcinoma, NOS	8010/3	cervix uteri	C53	normal	Carcinomas: cervix ca.	primary
GSM29724	GSE1715	GPL1424	AECOM-H3-H11	spotted DNA/cDNA	9568	17243165-nar-SIHA	cervical cancer	Carcinoma, NOS	8010/3	cervix uteri	C53	normal	Carcinomas: cervix ca.	primary
GSM29725	GSE1715	GPL1424	AECOM-H3-H11	spotted DNA/cDNA	9568	17243165-nar-SW756	cervical cancer	Carcinoma, NOS	8010/3	cervix uteri	C53	normal	Carcinomas: cervix ca.	primary
GSM29726	GSE1715	GPL1424	AECOM-H3-H11	spotted DNA/cDNA	9568	17243165-nar-T102	cervical cancer	Carcinoma, NOS	8010/3	cervix uteri	C53	normal	Carcinomas: cervix ca.	primary
GSM29727	GSE1715	GPL1424	AECOM-H3-H11	spotted DNA/cDNA	9568	17243165-nar-T103	cervical cancer	Carcinoma, NOS	8010/3	cervix uteri	C53	normal	Carcinomas: cervix ca.	primary
GSM29728	GSE1715	GPL1424	AECOM-H3-H11	spotted DNA/cDNA	9568	17243165-nar-T1051	cervical cancer	Carcinoma, NOS	8010/3	cervix uteri	C53	normal	Carcinomas: cervix ca.	primary
GSM29729	GSE1715	GPL1424	AECOM-H3-H11	spotted DNA/cDNA	9568	17243165-nar-T1068	cervical cancer	Carcinoma, NOS	8010/3	cervix uteri	C53	normal	Carcinomas: cervix ca.	primary
GSM29730	GSE1715	GPL1424	AECOM-H3-H11	spotted DNA/cDNA	9568	17243165-nar-T117	cervical cancer	Carcinoma, NOS	8010/3	cervix uteri	C53	normal	Carcinomas: cervix ca.	primary
GSM29731	GSE1715	GPL1424	AECOM-H3-H11	spotted DNA/cDNA	9568	17243165-nar-T24	cervical cancer	Carcinoma, NOS	8010/3	cervix uteri	C53	normal	Carcinomas: cervix ca.	primary
GSM29732	GSE1715	GPL1424	AECOM-H3-H11	spotted DNA/cDNA	9568	17243165-nar-T52	cervical cancer	Carcinoma, NOS	8010/3	cervix uteri	C53	normal	Carcinomas: cervix ca.	primary
GSM29733	GSE1715	GPL1424	AECOM-H3-H11	spotted DNA/cDNA	9568	17243165-nar-T66	cervical cancer	Carcinoma, NOS	8010/3	cervix uteri	C53	normal	Carcinomas: cervix ca.	primary
GSM29734	GSE1715	GPL1424	AECOM-H3-H11	spotted DNA/cDNA	9568	17243165-nar-T79	cervical cancer	Carcinoma, NOS	8010/3	cervix uteri	C53	normal	Carcinomas: cervix ca.	primary
GSM29735	GSE1715	GPL1424	AECOM-H3-H11	spotted DNA/cDNA	9568	17243165-nar-T80	cervical cancer	Carcinoma, NOS	8010/3	cervix uteri	C53	normal	Carcinomas: cervix ca.	primary
GSM29736	GSE1715	GPL1424	AECOM-H3-H11	spotted DNA/cDNA	9568	17243165-nar-T82	cervical cancer	Carcinoma, NOS	8010/3	cervix uteri	C53	normal	Carcinomas: cervix ca.	primary
GSM29737	GSE1715	GPL1424	AECOM-H3-H11	spotted DNA/cDNA	9568	17243165-nar-T86	cervical cancer	Carcinoma, NOS	8010/3	cervix uteri	C53	normal	Carcinomas: cervix ca.	primary
GSM29738	GSE1715	GPL1424	AECOM-H3-H11	spotted DNA/cDNA	9568	17243165-nar-T869	cervical cancer	Carcinoma, NOS	8010/3	cervix uteri	C53	normal	Carcinomas: cervix ca.	primary
GSM29739	GSE1715	GPL1424	AECOM-H3-H11	spotted DNA/cDNA	9568	17243165-nar-T892	cervical cancer	Carcinoma, NOS	8010/3	cervix uteri	C53	normal	Carcinomas: cervix ca.	primary
GSM29740	GSE1715	GPL1424	AECOM-H3-H11	spotted DNA/cDNA	9568	17243165-nar-T92	cervical cancer	Carcinoma, NOS	8010/3	cervix uteri	C53	normal	Carcinomas: cervix ca.	primary
GSM29741	GSE1715	GPL1424	AECOM-H3-H11	spotted DNA/cDNA	9568	17243165-nar-T939	cervical cancer	Carcinoma, NOS	8010/3	cervix uteri	C53	normal	Carcinomas: cervix ca.	primary
GSM29742	GSE1715	GPL1424	AECOM-H3-H11	spotted DNA/cDNA	9568	17243165-nar-T954	cervical cancer	Carcinoma, NOS	8010/3	cervix uteri	C53	normal	Carcinomas: cervix ca.	primary
GSM29743	GSE1715	GPL1424	AECOM-H3-H11	spotted DNA/cDNA	9568	17243165-nar-T966	cervical cancer	Carcinoma, NOS	8010/3	cervix uteri	C53	normal	Carcinomas: cervix ca.	primary
GSM29744	GSE1715	GPL1424	AECOM-H3-H11	spotted DNA/cDNA	9568	17243165-nar-T968	cervical cancer	Carcinoma, NOS	8010/3	cervix uteri	C53	normal	Carcinomas: cervix ca.	primary
GSM29745	GSE1715	GPL1424	AECOM-H3-H11	spotted DNA/cDNA	9568	17243165-nar-T98	cervical cancer	Carcinoma, NOS	8010/3	cervix uteri	C53	normal	Carcinomas: cervix ca.	primary
GSM29746	GSE1715	GPL1424	AECOM-H3-H11	spotted DNA/cDNA	9568	17243165-nar-T984	cervical cancer	Carcinoma, NOS	8010/3	cervix uteri	C53	normal	Carcinomas: cervix ca.	primary
GSM30620	GSE1755	GPL1448	SMD_40k_cDNA	spotted DNA/cDNA	43104	15163005-har-A4	melanoma	Malignant melanoma, NOS	8720/3	skin	C44	gain	Carcinomas: melanocytic neoplasias	primary
GSM30621	GSE1755	GPL1448	SMD_40k_cDNA	spotted DNA/cDNA	43104	15163005-har-A5	melanoma	Malignant melanoma, NOS	8720/3	skin	C44	gain	Carcinomas: melanocytic neoplasias	primary
GSM35645	GSE1991	GPL1715	SMD_40k_cDNA	spotted DNA/cDNA	41664	15899798-bre-AA1	anaplastic astrocytoma	Astrocytoma, anaplastic	9401/3	Brain, NOS	C719	normal	CNS: astrocytic	primary
GSM35646	GSE1991	GPL1715	SMD_40k_cDNA	spotted DNA/cDNA	41664	15899798-bre-AA2	anaplastic astrocytoma	Astrocytoma, anaplastic	9401/3	Brain, NOS	C719	normal	CNS: astrocytic	primary
GSM35647	GSE1991	GPL1715	SMD_40k_cDNA	spotted DNA/cDNA	41664	15899798-bre-AA3	anaplastic astrocytoma	Astrocytoma, anaplastic	9401/3	Brain, NOS	C719	normal	CNS: astrocytic	primary
GSM35648	GSE1991	GPL1715	SMD_40k_cDNA	spotted DNA/cDNA	41664	15899798-bre-AO1	anaplastic oligodendroglioma	Oligodendroglioma, anaplastic	9451/3	Brain, NOS	C719	normal	CNS: gliomas	primary
GSM35649	GSE1991	GPL1715	SMD_40k_cDNA	spotted DNA/cDNA	41664	15899798-bre-AO2	anaplastic oligodendroglioma	Oligodendroglioma, anaplastic	9451/3	Brain, NOS	C719	normal	CNS: gliomas	primary
GSM35650	GSE1991	GPL1715	SMD_40k_cDNA	spotted DNA/cDNA	41664	15899798-bre-AO3	anaplastic oligodendroglioma	Oligodendroglioma, anaplastic	9451/3	Brain, NOS	C719	normal	CNS: gliomas	primary
GSM35651	GSE1991	GPL1715	SMD_40k_cDNA	spotted DNA/cDNA	41664	15899798-bre-AOA1	anaplastic oligoastrocytoma	Anaplastic oligoastrocytoma	9382/3	Brain, NOS	C719	normal	CNS: gliomas	primary
GSM35652	GSE1991	GPL1715	SMD_40k_cDNA	spotted DNA/cDNA	41664	15899798-bre-AOA2	anaplastic oligoastrocytoma	Anaplastic oligoastrocytoma	9382/3	Brain, NOS	C719	normal	CNS: gliomas	primary
GSM35653	GSE1991	GPL1715	SMD_40k_cDNA	spotted DNA/cDNA	41664	15899798-bre-AOA3	anaplastic oligoastrocytoma	Anaplastic oligoastrocytoma	9382/3	Brain, NOS	C719	normal	CNS: gliomas	primary
GSM35654	GSE1991	GPL1715	SMD_40k_cDNA	spotted DNA/cDNA	41664	15899798-bre-AOA4	anaplastic oligoastrocytoma	Anaplastic oligoastrocytoma	9382/3	Brain, NOS	C719	normal	CNS: gliomas	primary
GSM35655	GSE1991	GPL1715	SMD_40k_cDNA	spotted DNA/cDNA	41664	15899798-bre-AOA5	anaplastic oligoastrocytoma	Anaplastic oligoastrocytoma	9382/3	Brain, NOS	C719	normal	CNS: gliomas	primary
GSM35656	GSE1991	GPL1715	SMD_40k_cDNA	spotted DNA/cDNA	41664	15899798-bre-AOA6	anaplastic oligoastrocytoma	Anaplastic oligoastrocytoma	9382/3	Brain, NOS	C719	normal	CNS: gliomas	primary
GSM35657	GSE1991	GPL1715	SMD_40k_cDNA	spotted DNA/cDNA	41664	15899798-bre-AOA7	anaplastic oligoastrocytoma	Anaplastic oligoastrocytoma	9382/3	Brain, NOS	C719	normal	CNS: gliomas	primary
GSM35658	GSE1991	GPL1715	SMD_40k_cDNA	spotted DNA/cDNA	41664	15899798-bre-GBM1	Glioblastoma	Glioblastoma, NOS	9440/3	Brain, NOS	C719	normal	CNS: gliomas	primary
GSM35659	GSE1991	GPL1715	SMD_40k_cDNA	spotted DNA/cDNA	41664	15899798-bre-GBM11	Glioblastoma	Glioblastoma, NOS	9440/3	Brain, NOS	C719	normal	CNS: gliomas	primary
GSM35660	GSE1991	GPL1715	SMD_40k_cDNA	spotted DNA/cDNA	41664	15899798-bre-GBM12	Glioblastoma	Glioblastoma, NOS	9440/3	Brain, NOS	C719	normal	CNS: gliomas	primary
GSM35661	GSE1991	GPL1715	SMD_40k_cDNA	spotted DNA/cDNA	41664	15899798-bre-GBM13	Glioblastoma	Glioblastoma, NOS	9440/3	Brain, NOS	C719	normal	CNS: gliomas	primary
GSM35662	GSE1991	GPL1715	SMD_40k_cDNA	spotted DNA/cDNA	41664	15899798-bre-GBM15	Glioblastoma	Glioblastoma, NOS	9440/3	Brain, NOS	C719	normal	CNS: gliomas	primary
GSM35663	GSE1991	GPL1715	SMD_40k_cDNA	spotted DNA/cDNA	41664	15899798-bre-GBM16	Glioblastoma	Glioblastoma, NOS	9440/3	Brain, NOS	C719	loss	CNS: gliomas	primary
GSM35664	GSE1991	GPL1715	SMD_40k_cDNA	spotted DNA/cDNA	41664	15899798-bre-GBM19	Glioblastoma	Glioblastoma, NOS	9440/3	Brain, NOS	C719	normal	CNS: gliomas	primary
GSM35665	GSE1991	GPL1715	SMD_40k_cDNA	spotted DNA/cDNA	41664	15899798-bre-GBM2	Glioblastoma	Glioblastoma, NOS	9440/3	Brain, NOS	C719	normal	CNS: gliomas	primary
GSM35666	GSE1991	GPL1715	SMD_40k_cDNA	spotted DNA/cDNA	41664	15899798-bre-GBM20	Glioblastoma	Glioblastoma, NOS	9440/3	Brain, NOS	C719	normal	CNS: gliomas	primary
GSM35667	GSE1991	GPL1715	SMD_40k_cDNA	spotted DNA/cDNA	41664	15899798-bre-GBM21	Glioblastoma	Glioblastoma, NOS	9440/3	Brain, NOS	C719	normal	CNS: gliomas	primary
GSM35668	GSE1991	GPL1715	SMD_40k_cDNA	spotted DNA/cDNA	41664	15899798-bre-GBM22	Glioblastoma	Glioblastoma, NOS	9440/3	Brain, NOS	C719	normal	CNS: gliomas	primary
GSM35669	GSE1991	GPL1715	SMD_40k_cDNA	spotted DNA/cDNA	41664	15899798-bre-GBM23	Glioblastoma	Glioblastoma, NOS	9440/3	Brain, NOS	C719	loss	CNS: gliomas	primary
GSM35670	GSE1991	GPL1715	SMD_40k_cDNA	spotted DNA/cDNA	41664	15899798-bre-GBM24	Glioblastoma	Glioblastoma, NOS	9440/3	Brain, NOS	C719	normal	CNS: gliomas	primary
GSM35671	GSE1991	GPL1715	SMD_40k_cDNA	spotted DNA/cDNA	41664	15899798-bre-GBM25	Glioblastoma	Glioblastoma, NOS	9440/3	Brain, NOS	C719	normal	CNS: gliomas	primary
GSM35672	GSE1991	GPL1715	SMD_40k_cDNA	spotted DNA/cDNA	41664	15899798-bre-GBM26	Glioblastoma	Glioblastoma, NOS	9440/3	Brain, NOS	C719	normal	CNS: gliomas	primary
GSM35673	GSE1991	GPL1715	SMD_40k_cDNA	spotted DNA/cDNA	41664	15899798-bre-GBM27	Glioblastoma	Glioblastoma, NOS	9440/3	Brain, NOS	C719	normal	CNS: gliomas	primary
GSM35674	GSE1991	GPL1715	SMD_40k_cDNA	spotted DNA/cDNA	41664	15899798-bre-GBM28	Glioblastoma	Glioblastoma, NOS	9440/3	Brain, NOS	C719	normal	CNS: gliomas	primary
GSM35675	GSE1991	GPL1715	SMD_40k_cDNA	spotted DNA/cDNA	41664	15899798-bre-GBM29	Glioblastoma	Glioblastoma, NOS	9440/3	Brain, NOS	C719	normal	CNS: gliomas	primary
GSM35676	GSE1991	GPL1715	SMD_40k_cDNA	spotted DNA/cDNA	41664	15899798-bre-GBM3	Glioblastoma	Glioblastoma, NOS	9440/3	Brain, NOS	C719	normal	CNS: gliomas	primary
GSM35677	GSE1991	GPL1715	SMD_40k_cDNA	spotted DNA/cDNA	41664	15899798-bre-GBM30	Glioblastoma	Glioblastoma, NOS	9440/3	Brain, NOS	C719	normal	CNS: gliomas	primary
GSM35678	GSE1991	GPL1715	SMD_40k_cDNA	spotted DNA/cDNA	41664	15899798-bre-GBM31	Glioblastoma	Glioblastoma, NOS	9440/3	Brain, NOS	C719	normal	CNS: gliomas	primary
GSM35679	GSE1991	GPL1715	SMD_40k_cDNA	spotted DNA/cDNA	41664	15899798-bre-GBM32	Glioblastoma	Glioblastoma, NOS	9440/3	Brain, NOS	C719	normal	CNS: gliomas	primary
GSM35680	GSE1991	GPL1715	SMD_40k_cDNA	spotted DNA/cDNA	41664	15899798-bre-GBM4	Glioblastoma	Glioblastoma, NOS	9440/3	Brain, NOS	C719	normal	CNS: gliomas	primary
GSM35681	GSE1991	GPL1715	SMD_40k_cDNA	spotted DNA/cDNA	41664	15899798-bre-GBM5	Glioblastoma	Glioblastoma, NOS	9440/3	Brain, NOS	C719	normal	CNS: gliomas	primary
GSM35682	GSE1991	GPL1715	SMD_40k_cDNA	spotted DNA/cDNA	41664	15899798-bre-GBM6	Glioblastoma	Glioblastoma, NOS	9440/3	Brain, NOS	C719	normal	CNS: gliomas	primary
GSM35683	GSE1991	GPL1715	SMD_40k_cDNA	spotted DNA/cDNA	41664	15899798-bre-GBM9	Glioblastoma	Glioblastoma, NOS	9440/3	Brain, NOS	C719	normal	CNS: gliomas	primary
GSM35684	GSE1991	GPL1715	SMD_40k_cDNA	spotted DNA/cDNA	41664	15899798-bre-GNN1	glioneuronal neoplasm	Glioma, NOS	9380/3	Brain, NOS	C719	normal	CNS: gliomas	primary
GSM35685	GSE1991	GPL1715	SMD_40k_cDNA	spotted DNA/cDNA	41664	15899798-bre-GS1	Gliosarcoma	Gliosarcoma	9442/3	Brain, NOS	C719	normal	CNS: gliomas	primary
GSM35686	GSE1991	GPL1715	SMD_40k_cDNA	spotted DNA/cDNA	41664	15899798-bre-GS2	Gliosarcoma	Gliosarcoma	9442/3	Brain, NOS	C719	normal	CNS: gliomas	primary
GSM35687	GSE1991	GPL1715	SMD_40k_cDNA	spotted DNA/cDNA	41664	15899798-bre-JPA1	Juvenile Pilocytic Astrocytoma	Pilocytic astrocytoma	9421/1	Brain, NOS	C719	normal	CNS: astrocytic	primary
GSM35688	GSE1991	GPL1715	SMD_40k_cDNA	spotted DNA/cDNA	41664	15899798-bre-JPA2	juvenile pilocytic astrocytoma	Pilocytic astrocytoma	9421/1	Brain, NOS	C719	normal	CNS: astrocytic	primary
GSM35689	GSE1991	GPL1715	SMD_40k_cDNA	spotted DNA/cDNA	41664	15899798-bre-JPA3	Juvenile Pilocytic Astrocytoma	Pilocytic astrocytoma	9421/1	Brain, NOS	C719	normal	CNS: astrocytic	primary
GSM35690	GSE1991	GPL1715	SMD_40k_cDNA	spotted DNA/cDNA	41664	15899798-bre-LGG1	Low-grade glioma	Glioma, NOS	9380/3	Brain, NOS	C719	normal	CNS: gliomas	primary
GSM35691	GSE1991	GPL1715	SMD_40k_cDNA	spotted DNA/cDNA	41664	15899798-bre-O1	oligodendroglial	Oligodendroglioma, NOS	9450/3	Brain, NOS	C719	normal	CNS: gliomas	primary
GSM35692	GSE1991	GPL1715	SMD_40k_cDNA	spotted DNA/cDNA	41664	15899798-bre-O2	oligodendroglial	Oligodendroglioma, NOS	9450/3	Brain, NOS	C719	normal	CNS: gliomas	primary
GSM35693	GSE1991	GPL1715	SMD_40k_cDNA	spotted DNA/cDNA	41664	15899798-bre-O3	oligodendroglial	Oligodendroglioma, NOS	9450/3	Brain, NOS	C719	normal	CNS: gliomas	primary
GSM35694	GSE1991	GPL1715	SMD_40k_cDNA	spotted DNA/cDNA	41664	15899798-bre-O4	oligodendroglial	Oligodendroglioma, NOS	9450/3	Brain, NOS	C719	normal	CNS: gliomas	primary
GSM35695	GSE1991	GPL1715	SMD_40k_cDNA	spotted DNA/cDNA	41664	15899798-bre-O5	oligodendroglial	Oligodendroglioma, NOS	9450/3	Brain, NOS	C719	normal	CNS: gliomas	primary
GSM35696	GSE1991	GPL1715	SMD_40k_cDNA	spotted DNA/cDNA	41664	15899798-bre-sGBM1	Glioblastoma	Glioblastoma, NOS	9440/3	Brain, NOS	C719	normal	CNS: gliomas	primary
GSM35697	GSE1991	GPL1715	SMD_40k_cDNA	spotted DNA/cDNA	41664	15899798-bre-sGBM2	Glioblastoma	Glioblastoma, NOS	9440/3	Brain, NOS	C719	normal	CNS: gliomas	primary
GSM35698	GSE1991	GPL1715	SMD_40k_cDNA	spotted DNA/cDNA	41664	15899798-bre-sGBM3	Glioblastoma	Glioblastoma, NOS	9440/3	Brain, NOS	C719	normal	CNS: gliomas	primary
GSM40621	GSE2221	GPL1831	SMD_40k_cDNA	spotted DNA/cDNA	41472	16365179-bre-LX_TMZ	Glioblastoma	Glioblastoma, NOS	9440/3	Brain, NOS	C719	loss	CNS: gliomas	primary
GSM40624	GSE2221	GPL1831	SMD_40k_cDNA	spotted DNA/cDNA	41472	16365179-bre-LXR_Mock	Glioblastoma	Glioblastoma, NOS	9440/3	Brain, NOS	C719	loss	CNS: gliomas	primary
GSM40629	GSE2221	GPL1831	SMD_40k_cDNA	spotted DNA/cDNA	41472	16365179-bre-ME_BCNU	Glioblastoma	Glioblastoma, NOS	9440/3	Brain, NOS	C719	normal	CNS: gliomas	primary
GSM40630	GSE2221	GPL1831	SMD_40k_cDNA	spotted DNA/cDNA	41472	16365179-bre-ME_TMZ	Glioblastoma	Glioblastoma, NOS	9440/3	Brain, NOS	C719	normal	CNS: gliomas	primary
GSM40631	GSE2221	GPL1831	SMD_40k_cDNA	spotted DNA/cDNA	41472	16365179-bre-MER_Mock	Glioblastoma	Glioblastoma, NOS	9440/3	Brain, NOS	C719	normal	CNS: gliomas	primary
GSM40632	GSE2221	GPL1831	SMD_40k_cDNA	spotted DNA/cDNA	41472	16365179-bre-MER_TMZ	Glioblastoma	Glioblastoma, NOS	9440/3	Brain, NOS	C719	loss	CNS: gliomas	primary
GSM40633	GSE2221	GPL1831	SMD_40k_cDNA	spotted DNA/cDNA	41472	16365179-bre-LXR_TMZ	Glioblastoma	Glioblastoma, NOS	9440/3	Brain, NOS	C719	loss	CNS: gliomas	primary
GSM40634	GSE2221	GPL1831	SMD_40k_cDNA	spotted DNA/cDNA	41472	16365179-bre-ME_Mock	Glioblastoma	Glioblastoma, NOS	9440/3	Brain, NOS	C719	normal	CNS: gliomas	primary
GSM40636	GSE2221	GPL1831	SMD_40k_cDNA	spotted DNA/cDNA	41472	16365179-bre-DIR_BCNU	Glioblastoma	Glioblastoma, NOS	9440/3	Brain, NOS	C719	normal	CNS: gliomas	primary
GSM40637	GSE2221	GPL1831	SMD_40k_cDNA	spotted DNA/cDNA	41472	16365179-bre-DI_BCNU	Glioblastoma	Glioblastoma, NOS	9440/3	Brain, NOS	C719	normal	CNS: gliomas	primary
GSM40639	GSE2221	GPL1831	SMD_40k_cDNA	spotted DNA/cDNA	41472	16365179-bre-DIR_Mock	Glioblastoma	Glioblastoma, NOS	9440/3	Brain, NOS	C719	normal	CNS: gliomas	primary
GSM40640	GSE2221	GPL1831	SMD_40k_cDNA	spotted DNA/cDNA	41472	16365179-bre-MER_BCNU	Glioblastoma	Glioblastoma, NOS	9440/3	Brain, NOS	C719	normal	CNS: gliomas	primary
GSM40641	GSE2221	GPL1831	SMD_40k_cDNA	spotted DNA/cDNA	41472	16365179-bre-DI_Mock	Glioblastoma	Glioblastoma, NOS	9440/3	Brain, NOS	C719	loss	CNS: gliomas	primary
GSM40645	GSE2221	GPL1831	SMD_40k_cDNA	spotted DNA/cDNA	41472	16365179-bre-DIR_TMZ	Glioblastoma	Glioblastoma, NOS	9440/3	Brain, NOS	C719	normal	CNS: gliomas	primary
GSM40647	GSE2221	GPL1831	SMD_40k_cDNA	spotted DNA/cDNA	41472	16365179-bre-LX_Mock	Glioblastoma	Glioblastoma, NOS	9440/3	Brain, NOS	C719	loss	CNS: gliomas	primary
GSM50516	GSE2631	GPL2024	UCSF_HumArray	spotted DNA/cDNA	1957	16291983-cur-003	Melanoma	Malignant melanoma, NOS	8720/3	skin	C44	normal	Carcinomas: melanocytic neoplasias	primary
GSM50517	GSE2631	GPL2024	UCSF_HumArray	spotted DNA/cDNA	1957	16291983-cur-004	Melanoma	Malignant melanoma, NOS	8720/3	skin	C44	normal	Carcinomas: melanocytic neoplasias	primary
GSM50518	GSE2631	GPL2024	UCSF_HumArray	spotted DNA/cDNA	1957	16291983-cur-005	Melanoma	Malignant melanoma, NOS	8720/3	skin	C44	loss	Carcinomas: melanocytic neoplasias	primary
GSM50519	GSE2631	GPL2024	UCSF_HumArray	spotted DNA/cDNA	1957	16291983-cur-009	Melanoma	Malignant melanoma, NOS	8720/3	skin	C44	normal	Carcinomas: melanocytic neoplasias	primary
GSM50520	GSE2631	GPL2024	UCSF_HumArray	spotted DNA/cDNA	1957	16291983-cur-012	Melanoma	Malignant melanoma, NOS	8720/3	skin	C44	normal	Carcinomas: melanocytic neoplasias	primary
GSM50521	GSE2631	GPL2024	UCSF_HumArray	spotted DNA/cDNA	1957	16291983-cur-018	Melanoma	Malignant melanoma, NOS	8720/3	skin	C44	normal	Carcinomas: melanocytic neoplasias	primary
GSM50522	GSE2631	GPL2024	UCSF_HumArray	spotted DNA/cDNA	1957	16291983-cur-019	Melanoma	Malignant melanoma, NOS	8720/3	skin	C44	gain	Carcinomas: melanocytic neoplasias	primary
GSM50523	GSE2631	GPL2024	UCSF_HumArray	spotted DNA/cDNA	1957	16291983-cur-020	Melanoma	Malignant melanoma, NOS	8720/3	skin	C44	normal	Carcinomas: melanocytic neoplasias	primary
GSM50524	GSE2631	GPL2024	UCSF_HumArray	spotted DNA/cDNA	1957	16291983-cur-023	Melanoma	Malignant melanoma, NOS	8720/3	skin	C44	normal	Carcinomas: melanocytic neoplasias	primary
GSM50525	GSE2631	GPL2024	UCSF_HumArray	spotted DNA/cDNA	1957	16291983-cur-026	Melanoma	Malignant melanoma, NOS	8720/3	skin	C44	normal	Carcinomas: melanocytic neoplasias	primary
GSM50526	GSE2631	GPL2024	UCSF_HumArray	spotted DNA/cDNA	1957	16291983-cur-028	Melanoma	Malignant melanoma, NOS	8720/3	skin	C44	normal	Carcinomas: melanocytic neoplasias	primary
GSM50527	GSE2631	GPL2024	UCSF_HumArray	spotted DNA/cDNA	1957	16291983-cur-029	Melanoma	Malignant melanoma, NOS	8720/3	skin	C44	normal	Carcinomas: melanocytic neoplasias	primary
GSM50528	GSE2631	GPL2024	UCSF_HumArray	spotted DNA/cDNA	1957	16291983-cur-033	Melanoma	Malignant melanoma, NOS	8720/3	skin	C44	normal	Carcinomas: melanocytic neoplasias	primary
GSM50529	GSE2631	GPL2024	UCSF_HumArray	spotted DNA/cDNA	1957	16291983-cur-037	Melanoma	Malignant melanoma, NOS	8720/3	skin	C44	normal	Carcinomas: melanocytic neoplasias	primary
GSM50530	GSE2631	GPL2024	UCSF_HumArray	spotted DNA/cDNA	1957	16291983-cur-038	Melanoma	Malignant melanoma, NOS	8720/3	skin	C44	normal	Carcinomas: melanocytic neoplasias	primary
GSM50531	GSE2631	GPL2024	UCSF_HumArray	spotted DNA/cDNA	1957	16291983-cur-051	Melanoma	Malignant melanoma, NOS	8720/3	skin	C44	gain	Carcinomas: melanocytic neoplasias	primary
GSM50532	GSE2631	GPL2024	UCSF_HumArray	spotted DNA/cDNA	1957	16291983-cur-053	Melanoma	Malignant melanoma, NOS	8720/3	skin	C44	loss	Carcinomas: melanocytic neoplasias	primary
GSM50533	GSE2631	GPL2024	UCSF_HumArray	spotted DNA/cDNA	1957	16291983-cur-054	Melanoma	Malignant melanoma, NOS	8720/3	skin	C44	normal	Carcinomas: melanocytic neoplasias	primary
GSM50534	GSE2631	GPL2024	UCSF_HumArray	spotted DNA/cDNA	1957	16291983-cur-055	Melanoma	Malignant melanoma, NOS	8720/3	skin	C44	normal	Carcinomas: melanocytic neoplasias	primary
GSM50535	GSE2631	GPL2024	UCSF_HumArray	spotted DNA/cDNA	1957	16291983-cur-056	Melanoma	Malignant melanoma, NOS	8720/3	skin	C44	loss	Carcinomas: melanocytic neoplasias	primary
GSM50536	GSE2631	GPL2024	UCSF_HumArray	spotted DNA/cDNA	1957	16291983-cur-057	Melanoma	Malignant melanoma, NOS	8720/3	skin	C44	normal	Carcinomas: melanocytic neoplasias	primary
GSM50537	GSE2631	GPL2024	UCSF_HumArray	spotted DNA/cDNA	1957	16291983-cur-060	Melanoma	Malignant melanoma, NOS	8720/3	skin	C44	gain	Carcinomas: melanocytic neoplasias	primary
GSM50538	GSE2631	GPL2024	UCSF_HumArray	spotted DNA/cDNA	1957	16291983-cur-064	Melanoma	Malignant melanoma, NOS	8720/3	skin	C44	normal	Carcinomas: melanocytic neoplasias	primary
GSM50539	GSE2631	GPL2024	UCSF_HumArray	spotted DNA/cDNA	1957	16291983-cur-065	Melanoma	Malignant melanoma, NOS	8720/3	skin	C44	normal	Carcinomas: melanocytic neoplasias	primary
GSM50540	GSE2631	GPL2024	UCSF_HumArray	spotted DNA/cDNA	1957	16291983-cur-067	Melanoma	Malignant melanoma, NOS	8720/3	skin	C44	normal	Carcinomas: melanocytic neoplasias	primary
GSM50541	GSE2631	GPL2024	UCSF_HumArray	spotted DNA/cDNA	1957	16291983-cur-069	Melanoma	Malignant melanoma, NOS	8720/3	skin	C44	gain	Carcinomas: melanocytic neoplasias	primary
GSM50542	GSE2631	GPL2024	UCSF_HumArray	spotted DNA/cDNA	1957	16291983-cur-071	Melanoma	Malignant melanoma, NOS	8720/3	skin	C44	normal	Carcinomas: melanocytic neoplasias	primary
GSM50543	GSE2631	GPL2024	UCSF_HumArray	spotted DNA/cDNA	1957	16291983-cur-072	Melanoma	Malignant melanoma, NOS	8720/3	skin	C44	normal	Carcinomas: melanocytic neoplasias	primary
GSM50544	GSE2631	GPL2024	UCSF_HumArray	spotted DNA/cDNA	1957	16291983-cur-074	Melanoma	Malignant melanoma, NOS	8720/3	skin	C44	gain	Carcinomas: melanocytic neoplasias	primary
GSM50545	GSE2631	GPL2024	UCSF_HumArray	spotted DNA/cDNA	1957	16291983-cur-076	Melanoma	Malignant melanoma, NOS	8720/3	skin	C44	normal	Carcinomas: melanocytic neoplasias	primary
GSM50546	GSE2631	GPL2024	UCSF_HumArray	spotted DNA/cDNA	1957	16291983-cur-077	Melanoma	Malignant melanoma, NOS	8720/3	skin	C44	loss	Carcinomas: melanocytic neoplasias	primary
GSM50547	GSE2631	GPL2024	UCSF_HumArray	spotted DNA/cDNA	1957	16291983-cur-081	Melanoma	Malignant melanoma, NOS	8720/3	skin	C44	normal	Carcinomas: melanocytic neoplasias	primary
GSM50548	GSE2631	GPL2024	UCSF_HumArray	spotted DNA/cDNA	1957	16291983-cur-085	Melanoma	Malignant melanoma, NOS	8720/3	skin	C44	gain	Carcinomas: melanocytic neoplasias	primary
GSM50549	GSE2631	GPL2024	UCSF_HumArray	spotted DNA/cDNA	1957	16291983-cur-086	Melanoma	Malignant melanoma, NOS	8720/3	skin	C44	gain	Carcinomas: melanocytic neoplasias	primary
GSM50550	GSE2631	GPL2024	UCSF_HumArray	spotted DNA/cDNA	1957	16291983-cur-087	Melanoma	Malignant melanoma, NOS	8720/3	skin	C44	gain	Carcinomas: melanocytic neoplasias	primary
GSM50551	GSE2631	GPL2024	UCSF_HumArray	spotted DNA/cDNA	1957	16291983-cur-088	Melanoma	Malignant melanoma, NOS	8720/3	skin	C44	gain	Carcinomas: melanocytic neoplasias	primary
GSM50552	GSE2631	GPL2024	UCSF_HumArray	spotted DNA/cDNA	1957	16291983-cur-089	Melanoma	Malignant melanoma, NOS	8720/3	skin	C44	normal	Carcinomas: melanocytic neoplasias	primary
GSM50553	GSE2631	GPL2024	UCSF_HumArray	spotted DNA/cDNA	1957	16291983-cur-101	Melanoma	Malignant melanoma, NOS	8720/3	skin	C44	normal	Carcinomas: melanocytic neoplasias	primary
GSM50554	GSE2631	GPL2024	UCSF_HumArray	spotted DNA/cDNA	1957	16291983-cur-102	Melanoma	Malignant melanoma, NOS	8720/3	skin	C44	gain	Carcinomas: melanocytic neoplasias	primary
GSM50555	GSE2631	GPL2024	UCSF_HumArray	spotted DNA/cDNA	1957	16291983-cur-103	Melanoma	Malignant melanoma, NOS	8720/3	skin	C44	normal	Carcinomas: melanocytic neoplasias	primary
GSM50556	GSE2631	GPL2024	UCSF_HumArray	spotted DNA/cDNA	1957	16291983-cur-105	Melanoma	Malignant melanoma, NOS	8720/3	skin	C44	normal	Carcinomas: melanocytic neoplasias	primary
GSM50557	GSE2631	GPL2024	UCSF_HumArray	spotted DNA/cDNA	1957	16291983-cur-107	Melanoma	Malignant melanoma, NOS	8720/3	skin	C44	loss	Carcinomas: melanocytic neoplasias	primary
GSM50558	GSE2631	GPL2024	UCSF_HumArray	spotted DNA/cDNA	1957	16291983-cur-108	Melanoma	Malignant melanoma, NOS	8720/3	skin	C44	normal	Carcinomas: melanocytic neoplasias	primary
GSM50559	GSE2631	GPL2024	UCSF_HumArray	spotted DNA/cDNA	1957	16291983-cur-109	Melanoma	Malignant melanoma, NOS	8720/3	skin	C44	loss	Carcinomas: melanocytic neoplasias	primary
GSM50560	GSE2631	GPL2024	UCSF_HumArray	spotted DNA/cDNA	1957	16291983-cur-111	Melanoma	Malignant melanoma, NOS	8720/3	skin	C44	gain	Carcinomas: melanocytic neoplasias	primary
GSM50561	GSE2631	GPL2024	UCSF_HumArray	spotted DNA/cDNA	1957	16291983-cur-112	Melanoma	Malignant melanoma, NOS	8720/3	skin	C44	normal	Carcinomas: melanocytic neoplasias	primary
GSM50562	GSE2631	GPL2024	UCSF_HumArray	spotted DNA/cDNA	1957	16291983-cur-114	Melanoma	Malignant melanoma, NOS	8720/3	skin	C44	gain	Carcinomas: melanocytic neoplasias	primary
GSM50563	GSE2631	GPL2024	UCSF_HumArray	spotted DNA/cDNA	1957	16291983-cur-115	Melanoma	Malignant melanoma, NOS	8720/3	skin	C44	loss	Carcinomas: melanocytic neoplasias	primary
GSM50564	GSE2631	GPL2024	UCSF_HumArray	spotted DNA/cDNA	1957	16291983-cur-116	Melanoma	Malignant melanoma, NOS	8720/3	skin	C44	normal	Carcinomas: melanocytic neoplasias	primary
GSM50565	GSE2631	GPL2024	UCSF_HumArray	spotted DNA/cDNA	1957	16291983-cur-117	Melanoma	Malignant melanoma, NOS	8720/3	skin	C44	gain	Carcinomas: melanocytic neoplasias	primary
GSM50566	GSE2631	GPL2024	UCSF_HumArray	spotted DNA/cDNA	1957	16291983-cur-119	Melanoma	Malignant melanoma, NOS	8720/3	skin	C44	normal	Carcinomas: melanocytic neoplasias	primary
GSM50567	GSE2631	GPL2024	UCSF_HumArray	spotted DNA/cDNA	1957	16291983-cur-120	Melanoma	Malignant melanoma, NOS	8720/3	skin	C44	gain	Carcinomas: melanocytic neoplasias	primary
GSM50568	GSE2631	GPL2024	UCSF_HumArray	spotted DNA/cDNA	1957	16291983-cur-122	Melanoma	Malignant melanoma, NOS	8720/3	skin	C44	normal	Carcinomas: melanocytic neoplasias	primary
GSM50569	GSE2631	GPL2024	UCSF_HumArray	spotted DNA/cDNA	1957	16291983-cur-123	Melanoma	Malignant melanoma, NOS	8720/3	skin	C44	normal	Carcinomas: melanocytic neoplasias	primary
GSM50570	GSE2631	GPL2024	UCSF_HumArray	spotted DNA/cDNA	1957	16291983-cur-125	Melanoma	Malignant melanoma, NOS	8720/3	skin	C44	loss	Carcinomas: melanocytic neoplasias	primary
GSM50571	GSE2631	GPL2024	UCSF_HumArray	spotted DNA/cDNA	1957	16291983-cur-126	Melanoma	Malignant melanoma, NOS	8720/3	skin	C44	normal	Carcinomas: melanocytic neoplasias	primary
GSM50572	GSE2631	GPL2024	UCSF_HumArray	spotted DNA/cDNA	1957	16291983-cur-127	Melanoma	Malignant melanoma, NOS	8720/3	skin	C44	normal	Carcinomas: melanocytic neoplasias	primary
GSM50573	GSE2631	GPL2024	UCSF_HumArray	spotted DNA/cDNA	1957	16291983-cur-130	Melanoma	Malignant melanoma, NOS	8720/3	skin	C44	gain	Carcinomas: melanocytic neoplasias	primary
GSM50574	GSE2631	GPL2024	UCSF_HumArray	spotted DNA/cDNA	1957	16291983-cur-136	Melanoma	Malignant melanoma, NOS	8720/3	skin	C44	normal	Carcinomas: melanocytic neoplasias	primary
GSM50575	GSE2631	GPL2024	UCSF_HumArray	spotted DNA/cDNA	1957	16291983-cur-128	Melanoma	Malignant melanoma, NOS	8720/3	skin	C44	normal	Carcinomas: melanocytic neoplasias	primary
GSM50576	GSE2631	GPL2024	UCSF_HumArray	spotted DNA/cDNA	1957	16291983-cur-AM10	Melanoma	Malignant melanoma, NOS	8720/3	skin	C44	normal	Carcinomas: melanocytic neoplasias	primary
GSM50577	GSE2631	GPL2024	UCSF_HumArray	spotted DNA/cDNA	1957	16291983-cur-AM107	Melanoma	Malignant melanoma, NOS	8720/3	skin	C44	gain	Carcinomas: melanocytic neoplasias	primary
GSM50578	GSE2631	GPL2024	UCSF_HumArray	spotted DNA/cDNA	1957	16291983-cur-AM108	Melanoma	Malignant melanoma, NOS	8720/3	skin	C44	gain	Carcinomas: melanocytic neoplasias	primary
GSM50579	GSE2631	GPL2024	UCSF_HumArray	spotted DNA/cDNA	1957	16291983-cur-AM112	Melanoma	Malignant melanoma, NOS	8720/3	skin	C44	gain	Carcinomas: melanocytic neoplasias	primary
GSM50580	GSE2631	GPL2024	UCSF_HumArray	spotted DNA/cDNA	1957	16291983-cur-AM114	Melanoma	Malignant melanoma, NOS	8720/3	skin	C44	normal	Carcinomas: melanocytic neoplasias	primary
GSM50581	GSE2631	GPL2024	UCSF_HumArray	spotted DNA/cDNA	1957	16291983-cur-AM12	Melanoma	Malignant melanoma, NOS	8720/3	skin	C44	normal	Carcinomas: melanocytic neoplasias	primary
GSM50582	GSE2631	GPL2024	UCSF_HumArray	spotted DNA/cDNA	1957	16291983-cur-AM120	Melanoma	Malignant melanoma, NOS	8720/3	skin	C44	normal	Carcinomas: melanocytic neoplasias	primary
GSM50583	GSE2631	GPL2024	UCSF_HumArray	spotted DNA/cDNA	1957	16291983-cur-AM121	Melanoma	Malignant melanoma, NOS	8720/3	skin	C44	gain	Carcinomas: melanocytic neoplasias	primary
GSM50584	GSE2631	GPL2024	UCSF_HumArray	spotted DNA/cDNA	1957	16291983-cur-AM123	Melanoma	Malignant melanoma, NOS	8720/3	skin	C44	normal	Carcinomas: melanocytic neoplasias	primary
GSM50585	GSE2631	GPL2024	UCSF_HumArray	spotted DNA/cDNA	1957	16291983-cur-AM124	Melanoma	Malignant melanoma, NOS	8720/3	skin	C44	normal	Carcinomas: melanocytic neoplasias	primary
GSM50586	GSE2631	GPL2024	UCSF_HumArray	spotted DNA/cDNA	1957	16291983-cur-AM125	Melanoma	Malignant melanoma, NOS	8720/3	skin	C44	gain	Carcinomas: melanocytic neoplasias	primary
GSM50587	GSE2631	GPL2024	UCSF_HumArray	spotted DNA/cDNA	1957	16291983-cur-AM126	Melanoma	Malignant melanoma, NOS	8720/3	skin	C44	normal	Carcinomas: melanocytic neoplasias	primary
GSM50588	GSE2631	GPL2024	UCSF_HumArray	spotted DNA/cDNA	1957	16291983-cur-AM130	Melanoma	Malignant melanoma, NOS	8720/3	skin	C44	gain	Carcinomas: melanocytic neoplasias	primary
GSM50589	GSE2631	GPL2024	UCSF_HumArray	spotted DNA/cDNA	1957	16291983-cur-AM132	Melanoma	Malignant melanoma, NOS	8720/3	skin	C44	gain	Carcinomas: melanocytic neoplasias	primary
GSM50590	GSE2631	GPL2024	UCSF_HumArray	spotted DNA/cDNA	1957	16291983-cur-AM133	Melanoma	Malignant melanoma, NOS	8720/3	skin	C44	gain	Carcinomas: melanocytic neoplasias	primary
GSM50591	GSE2631	GPL2024	UCSF_HumArray	spotted DNA/cDNA	1957	16291983-cur-AM137	Melanoma	Malignant melanoma, NOS	8720/3	skin	C44	gain	Carcinomas: melanocytic neoplasias	primary
GSM50592	GSE2631	GPL2024	UCSF_HumArray	spotted DNA/cDNA	1957	16291983-cur-AM138	Melanoma	Malignant melanoma, NOS	8720/3	skin	C44	normal	Carcinomas: melanocytic neoplasias	primary
GSM50593	GSE2631	GPL2024	UCSF_HumArray	spotted DNA/cDNA	1957	16291983-cur-AM139	Melanoma	Malignant melanoma, NOS	8720/3	skin	C44	gain	Carcinomas: melanocytic neoplasias	primary
GSM50594	GSE2631	GPL2024	UCSF_HumArray	spotted DNA/cDNA	1957	16291983-cur-AM141	Melanoma	Malignant melanoma, NOS	8720/3	skin	C44	gain	Carcinomas: melanocytic neoplasias	primary
GSM50595	GSE2631	GPL2024	UCSF_HumArray	spotted DNA/cDNA	1957	16291983-cur-AM142	Melanoma	Malignant melanoma, NOS	8720/3	skin	C44	gain	Carcinomas: melanocytic neoplasias	primary
GSM50596	GSE2631	GPL2024	UCSF_HumArray	spotted DNA/cDNA	1957	16291983-cur-AM143	Melanoma	Malignant melanoma, NOS	8720/3	skin	C44	normal	Carcinomas: melanocytic neoplasias	primary
GSM50597	GSE2631	GPL2024	UCSF_HumArray	spotted DNA/cDNA	1957	16291983-cur-AM144	Melanoma	Malignant melanoma, NOS	8720/3	skin	C44	normal	Carcinomas: melanocytic neoplasias	primary
GSM50598	GSE2631	GPL2024	UCSF_HumArray	spotted DNA/cDNA	1957	16291983-cur-AM145	Melanoma	Malignant melanoma, NOS	8720/3	skin	C44	normal	Carcinomas: melanocytic neoplasias	primary
GSM50599	GSE2631	GPL2024	UCSF_HumArray	spotted DNA/cDNA	1957	16291983-cur-AM146	Melanoma	Malignant melanoma, NOS	8720/3	skin	C44	normal	Carcinomas: melanocytic neoplasias	primary
GSM50600	GSE2631	GPL2024	UCSF_HumArray	spotted DNA/cDNA	1957	16291983-cur-AM147	Melanoma	Malignant melanoma, NOS	8720/3	skin	C44	gain	Carcinomas: melanocytic neoplasias	primary
GSM50601	GSE2631	GPL2024	UCSF_HumArray	spotted DNA/cDNA	1957	16291983-cur-AM148	Melanoma	Malignant melanoma, NOS	8720/3	skin	C44	gain	Carcinomas: melanocytic neoplasias	primary
GSM50602	GSE2631	GPL2024	UCSF_HumArray	spotted DNA/cDNA	1957	16291983-cur-AM149	Melanoma	Malignant melanoma, NOS	8720/3	skin	C44	loss	Carcinomas: melanocytic neoplasias	primary
GSM50603	GSE2631	GPL2024	UCSF_HumArray	spotted DNA/cDNA	1957	16291983-cur-AM150	Melanoma	Malignant melanoma, NOS	8720/3	skin	C44	normal	Carcinomas: melanocytic neoplasias	primary
GSM50604	GSE2631	GPL2024	UCSF_HumArray	spotted DNA/cDNA	1957	16291983-cur-AM160	Melanoma	Malignant melanoma, NOS	8720/3	skin	C44	normal	Carcinomas: melanocytic neoplasias	primary
GSM50605	GSE2631	GPL2024	UCSF_HumArray	spotted DNA/cDNA	1957	16291983-cur-AM165	Melanoma	Malignant melanoma, NOS	8720/3	skin	C44	gain	Carcinomas: melanocytic neoplasias	primary
GSM50606	GSE2631	GPL2024	UCSF_HumArray	spotted DNA/cDNA	1957	16291983-cur-AM169	Melanoma	Malignant melanoma, NOS	8720/3	skin	C44	normal	Carcinomas: melanocytic neoplasias	primary
GSM50607	GSE2631	GPL2024	UCSF_HumArray	spotted DNA/cDNA	1957	16291983-cur-AM17	Melanoma	Malignant melanoma, NOS	8720/3	skin	C44	loss	Carcinomas: melanocytic neoplasias	primary
GSM50608	GSE2631	GPL2024	UCSF_HumArray	spotted DNA/cDNA	1957	16291983-cur-AM170	Melanoma	Malignant melanoma, NOS	8720/3	skin	C44	gain	Carcinomas: melanocytic neoplasias	primary
GSM50609	GSE2631	GPL2024	UCSF_HumArray	spotted DNA/cDNA	1957	16291983-cur-AM171	Melanoma	Malignant melanoma, NOS	8720/3	skin	C44	normal	Carcinomas: melanocytic neoplasias	primary
GSM50610	GSE2631	GPL2024	UCSF_HumArray	spotted DNA/cDNA	1957	16291983-cur-AM174	Melanoma	Malignant melanoma, NOS	8720/3	skin	C44	normal	Carcinomas: melanocytic neoplasias	primary
GSM50611	GSE2631	GPL2024	UCSF_HumArray	spotted DNA/cDNA	1957	16291983-cur-AM175	Melanoma	Malignant melanoma, NOS	8720/3	skin	C44	normal	Carcinomas: melanocytic neoplasias	primary
GSM50612	GSE2631	GPL2024	UCSF_HumArray	spotted DNA/cDNA	1957	16291983-cur-AM18	Melanoma	Malignant melanoma, NOS	8720/3	skin	C44	loss	Carcinomas: melanocytic neoplasias	primary
GSM50613	GSE2631	GPL2024	UCSF_HumArray	spotted DNA/cDNA	1957	16291983-cur-AM19	Melanoma	Malignant melanoma, NOS	8720/3	skin	C44	normal	Carcinomas: melanocytic neoplasias	primary
GSM50614	GSE2631	GPL2024	UCSF_HumArray	spotted DNA/cDNA	1957	16291983-cur-AM22	Melanoma	Malignant melanoma, NOS	8720/3	skin	C44	normal	Carcinomas: melanocytic neoplasias	primary
GSM50615	GSE2631	GPL2024	UCSF_HumArray	spotted DNA/cDNA	1957	16291983-cur-AM23	Melanoma	Malignant melanoma, NOS	8720/3	skin	C44	normal	Carcinomas: melanocytic neoplasias	primary
GSM50616	GSE2631	GPL2024	UCSF_HumArray	spotted DNA/cDNA	1957	16291983-cur-AM32	Melanoma	Malignant melanoma, NOS	8720/3	skin	C44	loss	Carcinomas: melanocytic neoplasias	primary
GSM50617	GSE2631	GPL2024	UCSF_HumArray	spotted DNA/cDNA	1957	16291983-cur-AM38	Melanoma	Malignant melanoma, NOS	8720/3	skin	C44	loss	Carcinomas: melanocytic neoplasias	primary
GSM50618	GSE2631	GPL2024	UCSF_HumArray	spotted DNA/cDNA	1957	16291983-cur-AM40	Melanoma	Malignant melanoma, NOS	8720/3	skin	C44	normal	Carcinomas: melanocytic neoplasias	primary
GSM50619	GSE2631	GPL2024	UCSF_HumArray	spotted DNA/cDNA	1957	16291983-cur-AM41	Melanoma	Malignant melanoma, NOS	8720/3	skin	C44	normal	Carcinomas: melanocytic neoplasias	primary
GSM50620	GSE2631	GPL2024	UCSF_HumArray	spotted DNA/cDNA	1957	16291983-cur-AM43	Melanoma	Malignant melanoma, NOS	8720/3	skin	C44	normal	Carcinomas: melanocytic neoplasias	primary
GSM50621	GSE2631	GPL2024	UCSF_HumArray	spotted DNA/cDNA	1957	16291983-cur-AM45	Melanoma	Malignant melanoma, NOS	8720/3	skin	C44	normal	Carcinomas: melanocytic neoplasias	primary
GSM50622	GSE2631	GPL2024	UCSF_HumArray	spotted DNA/cDNA	1957	16291983-cur-AM47	Melanoma	Malignant melanoma, NOS	8720/3	skin	C44	normal	Carcinomas: melanocytic neoplasias	primary
GSM50623	GSE2631	GPL2024	UCSF_HumArray	spotted DNA/cDNA	1957	16291983-cur-AM49	Melanoma	Malignant melanoma, NOS	8720/3	skin	C44	normal	Carcinomas: melanocytic neoplasias	primary
GSM50624	GSE2631	GPL2024	UCSF_HumArray	spotted DNA/cDNA	1957	16291983-cur-AM50	Melanoma	Malignant melanoma, NOS	8720/3	skin	C44	normal	Carcinomas: melanocytic neoplasias	primary
GSM50625	GSE2631	GPL2024	UCSF_HumArray	spotted DNA/cDNA	1957	16291983-cur-AM60	Melanoma	Malignant melanoma, NOS	8720/3	skin	C44	gain	Carcinomas: melanocytic neoplasias	primary
GSM50626	GSE2631	GPL2024	UCSF_HumArray	spotted DNA/cDNA	1957	16291983-cur-AM74	Melanoma	Malignant melanoma, NOS	8720/3	skin	C44	normal	Carcinomas: melanocytic neoplasias	primary
GSM50627	GSE2631	GPL2024	UCSF_HumArray	spotted DNA/cDNA	1957	16291983-cur-AM9	Melanoma	Malignant melanoma, NOS	8720/3	skin	C44	gain	Carcinomas: melanocytic neoplasias	primary
GSM50628	GSE2631	GPL2024	UCSF_HumArray	spotted DNA/cDNA	1957	16291983-cur-D117	Melanoma	Malignant melanoma, NOS	8720/3	skin	C44	normal	Carcinomas: melanocytic neoplasias	primary
GSM50629	GSE2631	GPL2024	UCSF_HumArray	spotted DNA/cDNA	1957	16291983-cur-D196	Melanoma	Malignant melanoma, NOS	8720/3	skin	C44	loss	Carcinomas: melanocytic neoplasias	primary
GSM50630	GSE2631	GPL2024	UCSF_HumArray	spotted DNA/cDNA	1957	16291983-cur-D201	Melanoma	Malignant melanoma, NOS	8720/3	skin	C44	normal	Carcinomas: melanocytic neoplasias	primary
GSM50631	GSE2631	GPL2024	UCSF_HumArray	spotted DNA/cDNA	1957	16291983-cur-D21	Melanoma	Malignant melanoma, NOS	8720/3	skin	C44	normal	Carcinomas: melanocytic neoplasias	primary
GSM50632	GSE2631	GPL2024	UCSF_HumArray	spotted DNA/cDNA	1957	16291983-cur-D22	Melanoma	Malignant melanoma, NOS	8720/3	skin	C44	gain	Carcinomas: melanocytic neoplasias	primary
GSM50633	GSE2631	GPL2024	UCSF_HumArray	spotted DNA/cDNA	1957	16291983-cur-D80	Melanoma	Malignant melanoma, NOS	8720/3	skin	C44	normal	Carcinomas: melanocytic neoplasias	primary
GSM50634	GSE2631	GPL2024	UCSF_HumArray	spotted DNA/cDNA	1957	16291983-cur-Mx15	Melanoma	Malignant melanoma, NOS	8720/3	skin	C44	normal	Carcinomas: melanocytic neoplasias	primary
GSM50635	GSE2631	GPL2024	UCSF_HumArray	spotted DNA/cDNA	1957	16291983-cur-Mx29	Melanoma	Malignant melanoma, NOS	8720/3	skin	C44	normal	Carcinomas: melanocytic neoplasias	primary
GSM50636	GSE2631	GPL2024	UCSF_HumArray	spotted DNA/cDNA	1957	16291983-cur-Mx36	Melanoma	Malignant melanoma, NOS	8720/3	skin	C44	normal	Carcinomas: melanocytic neoplasias	primary
GSM50637	GSE2631	GPL2024	UCSF_HumArray	spotted DNA/cDNA	1957	16291983-cur-Mx4	Melanoma	Malignant melanoma, NOS	8720/3	skin	C44	normal	Carcinomas: melanocytic neoplasias	primary
GSM50638	GSE2631	GPL2024	UCSF_HumArray	spotted DNA/cDNA	1957	16291983-cur-Mx41	Melanoma	Malignant melanoma, NOS	8720/3	skin	C44	normal	Carcinomas: melanocytic neoplasias	primary
GSM50639	GSE2631	GPL2024	UCSF_HumArray	spotted DNA/cDNA	1957	16291983-cur-Mx58	Melanoma	Malignant melanoma, NOS	8720/3	skin	C44	loss	Carcinomas: melanocytic neoplasias	primary
GSM50640	GSE2631	GPL2024	UCSF_HumArray	spotted DNA/cDNA	1957	16291983-cur-Mx67	Melanoma	Malignant melanoma, NOS	8720/3	skin	C44	gain	Carcinomas: melanocytic neoplasias	primary
GSM50641	GSE2631	GPL2024	UCSF_HumArray	spotted DNA/cDNA	1957	16291983-cur-Mx7	Melanoma	Malignant melanoma, NOS	8720/3	skin	C44	gain	Carcinomas: melanocytic neoplasias	primary
GSM50846	GSE2681	GPL2030	Spectral_Genomics_2600	spotted DNA/cDNA	2632	PC-fit-132	Prostate Cancer	Adenocarcinoma, NOS	8140/3	prostate gland	C619	normal	Carcinomas: prostate adenoca.	primary
GSM51427	GSE2681	GPL2030	Spectral_Genomics_2600	spotted DNA/cDNA	2632	PC-fit-013	Prostate Cancer	Adenocarcinoma, NOS	8140/3	prostate gland	C619	normal	Carcinomas: prostate adenoca.	primary
GSM51429	GSE2681	GPL2030	Spectral_Genomics_2600	spotted DNA/cDNA	2632	PC-fit-020	Prostate Cancer	Adenocarcinoma, NOS	8140/3	prostate gland	C619	normal	Carcinomas: prostate adenoca.	primary
GSM51430	GSE2681	GPL2030	Spectral_Genomics_2600	spotted DNA/cDNA	2632	PC-fit-003	Prostate Cancer	Adenocarcinoma, NOS	8140/3	prostate gland	C619	normal	Carcinomas: prostate adenoca.	primary
GSM51615	GSE2681	GPL2030	Spectral_Genomics_2600	spotted DNA/cDNA	2632	PC-fit-007	Prostate Cancer	Adenocarcinoma, NOS	8140/3	prostate gland	C619	normal	Carcinomas: prostate adenoca.	primary
GSM51617	GSE2681	GPL2030	Spectral_Genomics_2600	spotted DNA/cDNA	2632	PC-fit-014	Prostate Cancer	Adenocarcinoma, NOS	8140/3	prostate gland	C619	normal	Carcinomas: prostate adenoca.	primary
GSM51618	GSE2681	GPL2030	Spectral_Genomics_2600	spotted DNA/cDNA	2632	PC-fit-015	Prostate Cancer	Adenocarcinoma, NOS	8140/3	prostate gland	C619	normal	Carcinomas: prostate adenoca.	primary
GSM51620	GSE2681	GPL2030	Spectral_Genomics_2600	spotted DNA/cDNA	2632	PC-fit-002	Prostate Cancer	Adenocarcinoma, NOS	8140/3	prostate gland	C619	normal	Carcinomas: prostate adenoca.	primary
GSM51621	GSE2681	GPL2030	Spectral_Genomics_2600	spotted DNA/cDNA	2632	PC-fit-005	Prostate Cancer	Adenocarcinoma, NOS	8140/3	prostate gland	C619	normal	Carcinomas: prostate adenoca.	primary
GSM51622	GSE2681	GPL2030	Spectral_Genomics_2600	spotted DNA/cDNA	2632	PC-fit-016	Prostate Cancer	Adenocarcinoma, NOS	8140/3	prostate gland	C619	normal	Carcinomas: prostate adenoca.	primary
GSM51624	GSE2681	GPL2030	Spectral_Genomics_2600	spotted DNA/cDNA	2632	PC-fit-012	Prostate Cancer	Adenocarcinoma, NOS	8140/3	prostate gland	C619	normal	Carcinomas: prostate adenoca.	primary
GSM51900	GSE2681	GPL2030	Spectral_Genomics_2600	spotted DNA/cDNA	2632	PC-fit-008	Prostate Cancer	Adenocarcinoma, NOS	8140/3	prostate gland	C619	normal	Carcinomas: prostate adenoca.	primary
GSM62324	GSE2922	GPL2043	BCCRC_Lam_SMRT_32K_array	spotted DNA/cDNA	32433	16187286-gar-H1395	non-small cell lung cancer	Non-small cell carcinoma	8046/3	lung and bronchus	C34	gain	Carcinomas: bronchoalveolar, NSCLC	cell line
GSM62325	GSE2922	GPL2043	BCCRC_Lam_SMRT_32K_array	spotted DNA/cDNA	32433	16187286-gar-H1155	non-small cell lung cancer	Non-small cell carcinoma	8046/3	lung and bronchus	C34	normal	Carcinomas: bronchoalveolar, NSCLC	cell line
GSM62326	GSE2922	GPL2043	BCCRC_Lam_SMRT_32K_array	spotted DNA/cDNA	32433	16187286-gar-H1648	non-small cell lung cancer	Non-small cell carcinoma	8046/3	lung and bronchus	C34	normal	Carcinomas: bronchoalveolar, NSCLC	cell line
GSM62327	GSE2922	GPL2043	BCCRC_Lam_SMRT_32K_array	spotted DNA/cDNA	32433	16187286-gar-H1819	non-small cell lung cancer	Non-small cell carcinoma	8046/3	lung and bronchus	C34	normal	Carcinomas: bronchoalveolar, NSCLC	cell line
GSM62328	GSE2922	GPL2043	BCCRC_Lam_SMRT_32K_array	spotted DNA/cDNA	32433	16187286-gar-H1993	non-small cell lung cancer	Non-small cell carcinoma	8046/3	lung and bronchus	C34	normal	Carcinomas: bronchoalveolar, NSCLC	cell line
GSM62329	GSE2922	GPL2043	BCCRC_Lam_SMRT_32K_array	spotted DNA/cDNA	32433	16187286-gar-H2087	non-small cell lung cancer	Non-small cell carcinoma	8046/3	lung and bronchus	C34	normal	Carcinomas: bronchoalveolar, NSCLC	cell line
GSM62330	GSE2922	GPL2043	BCCRC_Lam_SMRT_32K_array	spotted DNA/cDNA	32433	16187286-gar-H2122	non-small cell lung cancer	Non-small cell carcinoma	8046/3	lung and bronchus	C34	gain	Carcinomas: bronchoalveolar, NSCLC	cell line
GSM62332	GSE2922	GPL2043	BCCRC_Lam_SMRT_32K_array	spotted DNA/cDNA	32433	16187286-gar-H2347	non-small cell lung cancer	Non-small cell carcinoma	8046/3	lung and bronchus	C34	loss	Carcinomas: bronchoalveolar, NSCLC	cell line
GSM62333	GSE2922	GPL2043	BCCRC_Lam_SMRT_32K_array	spotted DNA/cDNA	32433	16187286-gar-HCC78	non-small cell lung cancer	Non-small cell carcinoma	8046/3	lung and bronchus	C34	gain	Carcinomas: bronchoalveolar, NSCLC	cell line
GSM62334	GSE2922	GPL2043	BCCRC_Lam_SMRT_32K_array	spotted DNA/cDNA	32433	16187286-gar-HCC193	non-small cell lung cancer	Non-small cell carcinoma	8046/3	lung and bronchus	C34	normal	Carcinomas: bronchoalveolar, NSCLC	cell line
GSM62335	GSE2922	GPL2043	BCCRC_Lam_SMRT_32K_array	spotted DNA/cDNA	32433	16187286-gar-HCC366	non-small cell lung cancer	Non-small cell carcinoma	8046/3	lung and bronchus	C34	loss	Carcinomas: bronchoalveolar, NSCLC	cell line
GSM62336	GSE2922	GPL2043	BCCRC_Lam_SMRT_32K_array	spotted DNA/cDNA	32433	16187286-gar-HCC461	non-small cell lung cancer	Non-small cell carcinoma	8046/3	lung and bronchus	C34	normal	Carcinomas: bronchoalveolar, NSCLC	cell line
GSM62337	GSE2922	GPL2043	BCCRC_Lam_SMRT_32K_array	spotted DNA/cDNA	32433	16187286-gar-HCC1195	non-small cell lung cancer	Non-small cell carcinoma	8046/3	lung and bronchus	C34	normal	Carcinomas: bronchoalveolar, NSCLC	cell line
GSM62338	GSE2922	GPL2043	BCCRC_Lam_SMRT_32K_array	spotted DNA/cDNA	32433	16187286-gar-HCC1833	non-small cell lung cancer	Non-small cell carcinoma	8046/3	lung and bronchus	C34	normal	Carcinomas: bronchoalveolar, NSCLC	cell line
GSM62965	GSE2922	GPL2043	BCCRC_Lam_SMRT_32K_array	spotted DNA/cDNA	32433	16187286-gar-H226	non-small cell lung cancer	Non-small cell carcinoma	8046/3	lung and bronchus	C34	normal	Carcinomas: bronchoalveolar, NSCLC	cell line
GSM62966	GSE2922	GPL2043	BCCRC_Lam_SMRT_32K_array	spotted DNA/cDNA	32433	16187286-gar-H2170	non-small cell lung cancer	Non-small cell carcinoma	8046/3	lung and bronchus	C34	normal	Carcinomas: bronchoalveolar, NSCLC	cell line
GSM62967	GSE2922	GPL2043	BCCRC_Lam_SMRT_32K_array	spotted DNA/cDNA	32433	16187286-gar-H157	non-small cell lung cancer	Non-small cell carcinoma	8046/3	lung and bronchus	C34	normal	Carcinomas: bronchoalveolar, NSCLC	cell line
GSM62968	GSE2922	GPL2043	BCCRC_Lam_SMRT_32K_array	spotted DNA/cDNA	32433	16187286-gar-HCC15	non-small cell lung cancer	Non-small cell carcinoma	8046/3	lung and bronchus	C34	normal	Carcinomas: bronchoalveolar, NSCLC	cell line
GSM62969	GSE2922	GPL2043	BCCRC_Lam_SMRT_32K_array	spotted DNA/cDNA	32433	16187286-gar-HCC95	non-small cell lung cancer	Non-small cell carcinoma	8046/3	lung and bronchus	C34	normal	Carcinomas: bronchoalveolar, NSCLC	cell line
GSM62970	GSE2922	GPL2043	BCCRC_Lam_SMRT_32K_array	spotted DNA/cDNA	32433	16187286-gar-HCC2450	non-small cell lung cancer	Non-small cell carcinoma	8046/3	lung and bronchus	C34	loss	Carcinomas: bronchoalveolar, NSCLC	cell line
GSM62971	GSE2922	GPL2043	BCCRC_Lam_SMRT_32K_array	spotted DNA/cDNA	32433	16187286-gar-SK_MES_1	non-small cell lung cancer	Non-small cell carcinoma	8046/3	lung and bronchus	C34	normal	Carcinomas: bronchoalveolar, NSCLC	cell line
GSM63348	GSE2922	GPL2616	BCCRC_Lam_SMRTr_array	spotted DNA/cDNA	26928	16187286-gar-HCC2279	non-small cell lung cancer	Non-small cell carcinoma	8046/3	lung and bronchus	C34	normal	Carcinomas: bronchoalveolar, NSCLC	cell line
GSM63349	GSE2922	GPL2616	BCCRC_Lam_SMRTr_array	spotted DNA/cDNA	26928	16187286-gar-H3255	non-small cell lung cancer	Non-small cell carcinoma	8046/3	lung and bronchus	C34	normal	Carcinomas: bronchoalveolar, NSCLC	cell line
GSM63350	GSE2922	GPL2616	BCCRC_Lam_SMRTr_array	spotted DNA/cDNA	26928	16187286-gar-HCC827	non-small cell lung cancer	Non-small cell carcinoma	8046/3	lung and bronchus	C34	gain	Carcinomas: bronchoalveolar, NSCLC	cell line
GSM63351	GSE2922	GPL2616	BCCRC_Lam_SMRTr_array	spotted DNA/cDNA	26928	16187286-gar-HCC4066	non-small cell lung cancer	Non-small cell carcinoma	8046/3	lung and bronchus	C34	normal	Carcinomas: bronchoalveolar, NSCLC	cell line
GSM63352	GSE2922	GPL2043	BCCRC_Lam_SMRT_32K_array	spotted DNA/cDNA	32433	16187286-gar-SW900	non-small cell lung cancer	Non-small cell carcinoma	8046/3	lung and bronchus	C34	gain	Carcinomas: bronchoalveolar, NSCLC	cell line
GSM63353	GSE2922	GPL2043	BCCRC_Lam_SMRT_32K_array	spotted DNA/cDNA	32433	16187286-gar-H520	non-small cell lung cancer	Non-small cell carcinoma	8046/3	lung and bronchus	C34	normal	Carcinomas: bronchoalveolar, NSCLC	cell line
GSM63697	GSE2922	GPL2043	BCCRC_Lam_SMRT_32K_array	spotted DNA/cDNA	32433	16187286-gar-H2009	non-small cell lung cancer	Non-small cell carcinoma	8046/3	lung and bronchus	C34	gain	Carcinomas: bronchoalveolar, NSCLC	cell line
GSM69194	GSE3106	GPL2735	BCCRC_Lam_SMRT_32K_1.2_array	spotted DNA/cDNA	32433	16417655-sha-MDA_MB_231	breast cancer	Infiltrating duct carcinoma, NOS [C50._]	8500/3	breast	C50	loss	Carcinomas: breast ca.	cell line
GSM69195	GSE3106	GPL2735	BCCRC_Lam_SMRT_32K_1.2_array	spotted DNA/cDNA	32433	16417655-sha-SKBR3	breast cancer	Infiltrating duct carcinoma, NOS [C50._]	8500/3	breast	C50	loss	Carcinomas: breast ca.	cell line
GSM69196	GSE3106	GPL2735	BCCRC_Lam_SMRT_32K_1.2_array	spotted DNA/cDNA	32433	16417655-sha-T47D	breast cancer	Infiltrating duct carcinoma, NOS [C50._]	8500/3	breast	C50	normal	Carcinomas: breast ca.	cell line
GSM69197	GSE3106	GPL2735	BCCRC_Lam_SMRT_32K_1.2_array	spotted DNA/cDNA	32433	16417655-sha-UACC893	breast cancer	Infiltrating duct carcinoma, NOS [C50._]	8500/3	breast	C50	loss	Carcinomas: breast ca.	cell line
GSM69198	GSE3106	GPL2043	BCCRC_Lam_SMRT_32K_array	spotted DNA/cDNA	32433	16417655-sha-BT474	breast cancer	Infiltrating duct carcinoma, NOS [C50._]	8500/3	breast	C50	normal	Carcinomas: breast ca.	cell line
GSM69199	GSE3106	GPL2043	BCCRC_Lam_SMRT_32K_array	spotted DNA/cDNA	32433	16417655-sha-MCF7	breast cancer	Infiltrating duct carcinoma, NOS [C50._]	8500/3	breast	C50	normal	Carcinomas: breast ca.	cell line
GSM69200	GSE3106	GPL2043	BCCRC_Lam_SMRT_32K_array	spotted DNA/cDNA	32433	16417655-sha-ZR_75_30	breast cancer	Infiltrating duct carcinoma, NOS [C50._]	8500/3	breast	C50	loss	Carcinomas: breast ca.	cell line
GSM73692	GSE3281	GPL2830	Stanford_SVI	spotted DNA/cDNA	9216	12297621-pol-BC_40	breast cancer	Infiltrating duct carcinoma, NOS [C50._]	8500/3	breast	C50	normal	Carcinomas: breast ca.	primary
GSM73693	GSE3281	GPL2830	Stanford_SVI	spotted DNA/cDNA	9216	12297621-pol-MCF7	breast cancer	Infiltrating duct carcinoma, NOS [C50._]	8500/3	breast	C50	normal	Carcinomas: breast ca.	cell line
GSM73696	GSE3281	GPL2830	Stanford_SVI	spotted DNA/cDNA	9216	12297621-pol-711B	breast cancer	Infiltrating duct carcinoma, NOS [C50._]	8500/3	breast	C50	normal	Carcinomas: breast ca.	primary
GSM73697	GSE3281	GPL2830	Stanford_SVI	spotted DNA/cDNA	9216	12297621-pol-805A	breast cancer	Infiltrating duct carcinoma, NOS [C50._]	8500/3	breast	C50	normal	Carcinomas: breast ca.	primary
GSM73698	GSE3281	GPL2830	Stanford_SVI	spotted DNA/cDNA	9216	12297621-pol-BC_4	breast cancer	Infiltrating duct carcinoma, NOS [C50._]	8500/3	breast	C50	normal	Carcinomas: breast ca.	primary
GSM73699	GSE3281	GPL2830	Stanford_SVI	spotted DNA/cDNA	9216	12297621-pol-807A	breast cancer	Infiltrating duct carcinoma, NOS [C50._]	8500/3	breast	C50	loss	Carcinomas: breast ca.	primary
GSM73700	GSE3281	GPL2830	Stanford_SVI	spotted DNA/cDNA	9216	12297621-pol-BC_14	breast cancer	Infiltrating duct carcinoma, NOS [C50._]	8500/3	breast	C50	normal	Carcinomas: breast ca.	primary
GSM73701	GSE3281	GPL2830	Stanford_SVI	spotted DNA/cDNA	9216	12297621-pol-124A	breast cancer	Infiltrating duct carcinoma, NOS [C50._]	8500/3	breast	C50	normal	Carcinomas: breast ca.	primary
GSM73702	GSE3281	GPL2830	Stanford_SVI	spotted DNA/cDNA	9216	12297621-pol-BT474	breast cancer	Infiltrating duct carcinoma, NOS [C50._]	8500/3	breast	C50	normal	Carcinomas: breast ca.	cell line
GSM73703	GSE3281	GPL2830	Stanford_SVI	spotted DNA/cDNA	9216	12297621-pol-BC_17	breast cancer	Infiltrating duct carcinoma, NOS [C50._]	8500/3	breast	C50	normal	Carcinomas: breast ca.	primary
GSM73704	GSE3281	GPL2830	Stanford_SVI	spotted DNA/cDNA	9216	12297621-pol-206A	breast cancer	Infiltrating duct carcinoma, NOS [C50._]	8500/3	breast	C50	loss	Carcinomas: breast ca.	primary
GSM73705	GSE3281	GPL2830	Stanford_SVI	spotted DNA/cDNA	9216	12297621-pol-208A	breast cancer	Infiltrating duct carcinoma, NOS [C50._]	8500/3	breast	C50	normal	Carcinomas: breast ca.	primary
GSM73706	GSE3281	GPL2830	Stanford_SVI	spotted DNA/cDNA	9216	12297621-pol-107B	breast cancer	Infiltrating duct carcinoma, NOS [C50._]	8500/3	breast	C50	normal	Carcinomas: breast ca.	primary
GSM73707	GSE3281	GPL2830	Stanford_SVI	spotted DNA/cDNA	9216	12297621-pol-213B	breast cancer	Infiltrating duct carcinoma, NOS [C50._]	8500/3	breast	C50	normal	Carcinomas: breast ca.	primary
GSM73708	GSE3281	GPL2830	Stanford_SVI	spotted DNA/cDNA	9216	12297621-pol-214B	breast cancer	Infiltrating duct carcinoma, NOS [C50._]	8500/3	breast	C50	normal	Carcinomas: breast ca.	primary
GSM73709	GSE3281	GPL2830	Stanford_SVI	spotted DNA/cDNA	9216	12297621-pol-305A	breast cancer	Infiltrating duct carcinoma, NOS [C50._]	8500/3	breast	C50	normal	Carcinomas: breast ca.	primary
GSM73721	GSE3281	GPL2830	Stanford_SVI	spotted DNA/cDNA	9216	12297621-pol-BC_21	breast cancer	Infiltrating duct carcinoma, NOS [C50._]	8500/3	breast	C50	normal	Carcinomas: breast ca.	primary
GSM73722	GSE3281	GPL2830	Stanford_SVI	spotted DNA/cDNA	9216	12297621-pol-UACC_812	breast cancer	Infiltrating duct carcinoma, NOS [C50._]	8500/3	breast	C50	normal	Carcinomas: breast ca.	cell line
GSM73724	GSE3281	GPL2830	Stanford_SVI	spotted DNA/cDNA	9216	12297621-pol-5X	breast cancer	Infiltrating duct carcinoma, NOS [C50._]	8500/3	breast	C50	normal	Carcinomas: breast ca.	cell line
GSM73725	GSE3281	GPL2830	Stanford_SVI	spotted DNA/cDNA	9216	12297621-pol-BC_23	breast cancer	Infiltrating duct carcinoma, NOS [C50._]	8500/3	breast	C50	normal	Carcinomas: breast ca.	primary
GSM73726	GSE3281	GPL2830	Stanford_SVI	spotted DNA/cDNA	9216	12297621-pol-110B	breast cancer	Infiltrating duct carcinoma, NOS [C50._]	8500/3	breast	C50	normal	Carcinomas: breast ca.	primary
GSM73727	GSE3281	GPL2830	Stanford_SVI	spotted DNA/cDNA	9216	12297621-pol-111A	breast cancer	Infiltrating duct carcinoma, NOS [C50._]	8500/3	breast	C50	normal	Carcinomas: breast ca.	primary
GSM73728	GSE3281	GPL2830	Stanford_SVI	spotted DNA/cDNA	9216	12297621-pol-UACC_893	breast cancer	Infiltrating duct carcinoma, NOS [C50._]	8500/3	breast	C50	loss	Carcinomas: breast ca.	cell line
GSM73729	GSE3281	GPL2830	Stanford_SVI	spotted DNA/cDNA	9216	12297621-pol-4X	breast cancer	Infiltrating duct carcinoma, NOS [C50._]	8500/3	breast	C50	normal	Carcinomas: breast ca.	cell line
GSM73730	GSE3281	GPL2830	Stanford_SVI	spotted DNA/cDNA	9216	12297621-pol-BC_24	breast cancer	Infiltrating duct carcinoma, NOS [C50._]	8500/3	breast	C50	normal	Carcinomas: breast ca.	primary
GSM73731	GSE3281	GPL2830	Stanford_SVI	spotted DNA/cDNA	9216	12297621-pol-MDA157	breast cancer	Infiltrating duct carcinoma, NOS [C50._]	8500/3	breast	C50	gain	Carcinomas: breast ca.	cell line
GSM73732	GSE3281	GPL2830	Stanford_SVI	spotted DNA/cDNA	9216	12297621-pol-111B	breast cancer	Infiltrating duct carcinoma, NOS [C50._]	8500/3	breast	C50	normal	Carcinomas: breast ca.	primary
GSM73733	GSE3281	GPL2830	Stanford_SVI	spotted DNA/cDNA	9216	12297621-pol-112B	breast cancer	Infiltrating duct carcinoma, NOS [C50._]	8500/3	breast	C50	loss	Carcinomas: breast ca.	primary
GSM73734	GSE3281	GPL2830	Stanford_SVI	spotted DNA/cDNA	9216	12297621-pol-114A	breast cancer	Infiltrating duct carcinoma, NOS [C50._]	8500/3	breast	C50	normal	Carcinomas: breast ca.	primary
GSM73736	GSE3281	GPL2830	Stanford_SVI	spotted DNA/cDNA	9216	12297621-pol-115B	breast cancer	Infiltrating duct carcinoma, NOS [C50._]	8500/3	breast	C50	normal	Carcinomas: breast ca.	primary
GSM73737	GSE3281	GPL2830	Stanford_SVI	spotted DNA/cDNA	9216	12297621-pol-116A	breast cancer	Infiltrating duct carcinoma, NOS [C50._]	8500/3	breast	C50	normal	Carcinomas: breast ca.	primary
GSM73738	GSE3281	GPL2830	Stanford_SVI	spotted DNA/cDNA	9216	12297621-pol-308B	breast cancer	Infiltrating duct carcinoma, NOS [C50._]	8500/3	breast	C50	loss	Carcinomas: breast ca.	primary
GSM73740	GSE3281	GPL2830	Stanford_SVI	spotted DNA/cDNA	9216	12297621-pol-309A	breast cancer	Infiltrating duct carcinoma, NOS [C50._]	8500/3	breast	C50	loss	Carcinomas: breast ca.	primary
GSM73742	GSE3281	GPL2830	Stanford_SVI	spotted DNA/cDNA	9216	12297621-pol-SKBR3	breast cancer	Infiltrating duct carcinoma, NOS [C50._]	8500/3	breast	C50	loss	Carcinomas: breast ca.	cell line
GSM73744	GSE3281	GPL2830	Stanford_SVI	spotted DNA/cDNA	9216	12297621-pol-ZR75_1	breast cancer	Infiltrating duct carcinoma, NOS [C50._]	8500/3	breast	C50	normal	Carcinomas: breast ca.	cell line
GSM73747	GSE3281	GPL2830	Stanford_SVI	spotted DNA/cDNA	9216	12297621-pol-ZR75_30	breast cancer	Infiltrating duct carcinoma, NOS [C50._]	8500/3	breast	C50	loss	Carcinomas: breast ca.	cell line
GSM73751	GSE3281	GPL2830	Stanford_SVI	spotted DNA/cDNA	9216	12297621-pol-MDA361	breast cancer	Infiltrating duct carcinoma, NOS [C50._]	8500/3	breast	C50	normal	Carcinomas: breast ca.	cell line
GSM73753	GSE3281	GPL2830	Stanford_SVI	spotted DNA/cDNA	9216	12297621-pol-BC_A	breast cancer	Infiltrating duct carcinoma, NOS [C50._]	8500/3	breast	C50	loss	Carcinomas: breast ca.	primary
GSM73756	GSE3281	GPL2830	Stanford_SVI	spotted DNA/cDNA	9216	12297621-pol-BC_16	breast cancer	Infiltrating duct carcinoma, NOS [C50._]	8500/3	breast	C50	normal	Carcinomas: breast ca.	primary
GSM73757	GSE3281	GPL2830	Stanford_SVI	spotted DNA/cDNA	9216	12297621-pol-BC_31	breast cancer	Infiltrating duct carcinoma, NOS [C50._]	8500/3	breast	C50	normal	Carcinomas: breast ca.	primary
GSM73759	GSE3281	GPL2830	Stanford_SVI	spotted DNA/cDNA	9216	12297621-pol-3X	breast cancer	Infiltrating duct carcinoma, NOS [C50._]	8500/3	breast	C50	normal	Carcinomas: breast ca.	cell line
GSM73760	GSE3281	GPL2830	Stanford_SVI	spotted DNA/cDNA	9216	12297621-pol-2X	breast cancer	Infiltrating duct carcinoma, NOS [C50._]	8500/3	breast	C50	normal	Carcinomas: breast ca.	cell line
GSM73761	GSE3281	GPL2830	Stanford_SVI	spotted DNA/cDNA	9216	12297621-pol-1X	breast cancer	Infiltrating duct carcinoma, NOS [C50._]	8500/3	breast	C50	normal	Carcinomas: breast ca.	cell line
GSM73762	GSE3281	GPL2830	Stanford_SVI	spotted DNA/cDNA	9216	12297621-pol-T47D	breast cancer	Infiltrating duct carcinoma, NOS [C50._]	8500/3	breast	C50	loss	Carcinomas: breast ca.	cell line
GSM73763	GSE3281	GPL2830	Stanford_SVI	spotted DNA/cDNA	9216	12297621-pol-117A	breast cancer	Infiltrating duct carcinoma, NOS [C50._]	8500/3	breast	C50	loss	Carcinomas: breast ca.	primary
GSM73764	GSE3281	GPL2830	Stanford_SVI	spotted DNA/cDNA	9216	12297621-pol-118B	breast cancer	Infiltrating duct carcinoma, NOS [C50._]	8500/3	breast	C50	normal	Carcinomas: breast ca.	primary
GSM73770	GSE3281	GPL2830	Stanford_SVI	spotted DNA/cDNA	9216	12297621-pol-BC_34	breast cancer	Infiltrating duct carcinoma, NOS [C50._]	8500/3	breast	C50	normal	Carcinomas: breast ca.	primary
GSM73772	GSE3281	GPL2830	Stanford_SVI	spotted DNA/cDNA	9216	12297621-pol-BC_35	breast cancer	Infiltrating duct carcinoma, NOS [C50._]	8500/3	breast	C50	normal	Carcinomas: breast ca.	primary
GSM73773	GSE3281	GPL2830	Stanford_SVI	spotted DNA/cDNA	9216	12297621-pol-BC_38	breast cancer	Infiltrating duct carcinoma, NOS [C50._]	8500/3	breast	C50	normal	Carcinomas: breast ca.	primary
GSM73775	GSE3281	GPL2830	Stanford_SVI	spotted DNA/cDNA	9216	12297621-pol-BC_39	breast cancer	Infiltrating duct carcinoma, NOS [C50._]	8500/3	breast	C50	normal	Carcinomas: breast ca.	primary
GSM73776	GSE3281	GPL2830	Stanford_SVI	spotted DNA/cDNA	9216	12297621-pol-402B	breast cancer	Infiltrating duct carcinoma, NOS [C50._]	8500/3	breast	C50	normal	Carcinomas: breast ca.	primary
GSM73777	GSE3281	GPL2830	Stanford_SVI	spotted DNA/cDNA	9216	12297621-pol-406A	breast cancer	Infiltrating duct carcinoma, NOS [C50._]	8500/3	breast	C50	normal	Carcinomas: breast ca.	primary
GSM73779	GSE3281	GPL2830	Stanford_SVI	spotted DNA/cDNA	9216	12297621-pol-708B	breast cancer	Infiltrating duct carcinoma, NOS [C50._]	8500/3	breast	C50	loss	Carcinomas: breast ca.	primary
GSM73781	GSE3281	GPL2830	Stanford_SVI	spotted DNA/cDNA	9216	12297621-pol-709B	breast cancer	Infiltrating duct carcinoma, NOS [C50._]	8500/3	breast	C50	normal	Carcinomas: breast ca.	primary
GSM73782	GSE3281	GPL2830	Stanford_SVI	spotted DNA/cDNA	9216	12297621-pol-122A	breast cancer	Infiltrating duct carcinoma, NOS [C50._]	8500/3	breast	C50	normal	Carcinomas: breast ca.	primary
GSM73783	GSE3281	GPL2830	Stanford_SVI	spotted DNA/cDNA	9216	12297621-pol-710A	breast cancer	Infiltrating duct carcinoma, NOS [C50._]	8500/3	breast	C50	normal	Carcinomas: breast ca.	primary
GSM73784	GSE3281	GPL2830	Stanford_SVI	spotted DNA/cDNA	9216	12297621-pol-808A	breast cancer	Infiltrating duct carcinoma, NOS [C50._]	8500/3	breast	C50	normal	Carcinomas: breast ca.	primary
GSM73785	GSE3281	GPL2830	Stanford_SVI	spotted DNA/cDNA	9216	12297621-pol-BC_2	breast cancer	Infiltrating duct carcinoma, NOS [C50._]	8500/3	breast	C50	normal	Carcinomas: breast ca.	primary
GSM73786	GSE3281	GPL2830	Stanford_SVI	spotted DNA/cDNA	9216	12297621-pol-123B	breast cancer	Infiltrating duct carcinoma, NOS [C50._]	8500/3	breast	C50	normal	Carcinomas: breast ca.	primary
GSM77088	GSE3435	GPL2920	DKFZ_6K_BAC_array	spotted DNA/cDNA	6465	16609018-men-1EP1	Ependymoma	Ependymoma, NOS	9391/3	Brain, NOS	C719	normal	CNS: ependymal	primary
GSM77089	GSE3435	GPL2920	DKFZ_6K_BAC_array	spotted DNA/cDNA	6465	16609018-men-1EP2	Ependymoma	Ependymoma, NOS	9391/3	Brain, NOS	C719	gain	CNS: ependymal	primary
GSM77090	GSE3435	GPL2920	DKFZ_6K_BAC_array	spotted DNA/cDNA	6465	16609018-men-1EP3	Ependymoma	Ependymoma, NOS	9391/3	Brain, NOS	C719	normal	CNS: ependymal	primary
GSM77491	GSE3435	GPL2920	DKFZ_6K_BAC_array	spotted DNA/cDNA	6465	16609018-men-1EP4	Ependymoma	Ependymoma, NOS	9391/3	Brain, NOS	C719	normal	CNS: ependymal	primary
GSM77492	GSE3435	GPL2920	DKFZ_6K_BAC_array	spotted DNA/cDNA	6465	16609018-men-1EP5	Ependymoma	Ependymoma, NOS	9391/3	Brain, NOS	C719	normal	CNS: ependymal	primary
GSM77493	GSE3435	GPL2920	DKFZ_6K_BAC_array	spotted DNA/cDNA	6465	16609018-men-1EP7	Ependymoma	Ependymoma, NOS	9391/3	Brain, NOS	C719	loss	CNS: ependymal	primary
GSM77494	GSE3435	GPL2920	DKFZ_6K_BAC_array	spotted DNA/cDNA	6465	16609018-men-1EP8	Ependymoma	Ependymoma, NOS	9391/3	Brain, NOS	C719	normal	CNS: ependymal	primary
GSM77495	GSE3435	GPL2920	DKFZ_6K_BAC_array	spotted DNA/cDNA	6465	16609018-men-1EP9	Ependymoma	Ependymoma, NOS	9391/3	Brain, NOS	C719	normal	CNS: ependymal	primary
GSM77496	GSE3435	GPL2920	DKFZ_6K_BAC_array	spotted DNA/cDNA	6465	16609018-men-1EP10	Ependymoma	Ependymoma, NOS	9391/3	Brain, NOS	C719	normal	CNS: ependymal	primary
GSM77497	GSE3435	GPL2920	DKFZ_6K_BAC_array	spotted DNA/cDNA	6465	16609018-men-1EP11	Ependymoma	Ependymoma, NOS	9391/3	Brain, NOS	C719	loss	CNS: ependymal	primary
GSM77498	GSE3435	GPL2920	DKFZ_6K_BAC_array	spotted DNA/cDNA	6465	16609018-men-1EP12	Ependymoma	Ependymoma, NOS	9391/3	Brain, NOS	C719	normal	CNS: ependymal	primary
GSM77499	GSE3435	GPL2920	DKFZ_6K_BAC_array	spotted DNA/cDNA	6465	16609018-men-1EP13	Ependymoma	Ependymoma, NOS	9391/3	Brain, NOS	C719	normal	CNS: ependymal	primary
GSM77500	GSE3435	GPL2920	DKFZ_6K_BAC_array	spotted DNA/cDNA	6465	16609018-men-1EP14	Ependymoma	Ependymoma, NOS	9391/3	Brain, NOS	C719	normal	CNS: ependymal	primary
GSM77501	GSE3435	GPL2920	DKFZ_6K_BAC_array	spotted DNA/cDNA	6465	16609018-men-1EP15	Ependymoma	Ependymoma, NOS	9391/3	Brain, NOS	C719	loss	CNS: ependymal	primary
GSM77502	GSE3435	GPL2920	DKFZ_6K_BAC_array	spotted DNA/cDNA	6465	16609018-men-1EP16	Ependymoma	Ependymoma, NOS	9391/3	Brain, NOS	C719	normal	CNS: ependymal	primary
GSM77503	GSE3435	GPL2920	DKFZ_6K_BAC_array	spotted DNA/cDNA	6465	16609018-men-1EP17	Ependymoma	Ependymoma, NOS	9391/3	Brain, NOS	C719	loss	CNS: ependymal	primary
GSM77504	GSE3435	GPL2920	DKFZ_6K_BAC_array	spotted DNA/cDNA	6465	16609018-men-1EP19	Ependymoma	Ependymoma, NOS	9391/3	Brain, NOS	C719	normal	CNS: ependymal	primary
GSM77505	GSE3435	GPL2920	DKFZ_6K_BAC_array	spotted DNA/cDNA	6465	16609018-men-1EP20	Ependymoma	Ependymoma, NOS	9391/3	Brain, NOS	C719	normal	CNS: ependymal	primary
GSM77506	GSE3435	GPL2920	DKFZ_6K_BAC_array	spotted DNA/cDNA	6465	16609018-men-1EP21	Ependymoma	Ependymoma, NOS	9391/3	Brain, NOS	C719	normal	CNS: ependymal	primary
GSM77507	GSE3435	GPL2920	DKFZ_6K_BAC_array	spotted DNA/cDNA	6465	16609018-men-1EP22	Ependymoma	Ependymoma, NOS	9391/3	Brain, NOS	C719	normal	CNS: ependymal	primary
GSM77508	GSE3435	GPL2920	DKFZ_6K_BAC_array	spotted DNA/cDNA	6465	16609018-men-1EP23	Ependymoma	Ependymoma, NOS	9391/3	Brain, NOS	C719	normal	CNS: ependymal	primary
GSM77509	GSE3435	GPL2920	DKFZ_6K_BAC_array	spotted DNA/cDNA	6465	16609018-men-1EP24	Ependymoma	Ependymoma, NOS	9391/3	Brain, NOS	C719	normal	CNS: ependymal	primary
GSM77510	GSE3435	GPL2920	DKFZ_6K_BAC_array	spotted DNA/cDNA	6465	16609018-men-1EP25	Ependymoma	Ependymoma, NOS	9391/3	Brain, NOS	C719	loss	CNS: ependymal	primary
GSM77511	GSE3435	GPL2920	DKFZ_6K_BAC_array	spotted DNA/cDNA	6465	16609018-men-1EP26	Ependymoma	Ependymoma, NOS	9391/3	Brain, NOS	C719	loss	CNS: ependymal	primary
GSM77512	GSE3435	GPL2920	DKFZ_6K_BAC_array	spotted DNA/cDNA	6465	16609018-men-1EP29	Ependymoma	Ependymoma, NOS	9391/3	Brain, NOS	C719	normal	CNS: ependymal	primary
GSM77513	GSE3435	GPL2920	DKFZ_6K_BAC_array	spotted DNA/cDNA	6465	16609018-men-1EP31	Ependymoma	Ependymoma, NOS	9391/3	Brain, NOS	C719	loss	CNS: ependymal	primary
GSM77514	GSE3435	GPL2920	DKFZ_6K_BAC_array	spotted DNA/cDNA	6465	16609018-men-1EP32	Ependymoma	Ependymoma, NOS	9391/3	Brain, NOS	C719	normal	CNS: ependymal	primary
GSM77515	GSE3435	GPL2920	DKFZ_6K_BAC_array	spotted DNA/cDNA	6465	16609018-men-1EP33	Ependymoma	Ependymoma, NOS	9391/3	Brain, NOS	C719	normal	CNS: ependymal	primary
GSM77516	GSE3435	GPL2920	DKFZ_6K_BAC_array	spotted DNA/cDNA	6465	16609018-men-1EP36	Ependymoma	Ependymoma, NOS	9391/3	Brain, NOS	C719	normal	CNS: ependymal	primary
GSM77517	GSE3435	GPL2920	DKFZ_6K_BAC_array	spotted DNA/cDNA	6465	16609018-men-1EP37	Ependymoma	Ependymoma, NOS	9391/3	Brain, NOS	C719	normal	CNS: ependymal	primary
GSM77518	GSE3435	GPL2920	DKFZ_6K_BAC_array	spotted DNA/cDNA	6465	16609018-men-1EP38	Ependymoma	Ependymoma, NOS	9391/3	Brain, NOS	C719	loss	CNS: ependymal	primary
GSM77519	GSE3435	GPL2920	DKFZ_6K_BAC_array	spotted DNA/cDNA	6465	16609018-men-1EP39	Ependymoma	Ependymoma, NOS	9391/3	Brain, NOS	C719	normal	CNS: ependymal	primary
GSM77520	GSE3435	GPL2920	DKFZ_6K_BAC_array	spotted DNA/cDNA	6465	16609018-men-2EP1	Ependymoma	Ependymoma, NOS	9391/3	Brain, NOS	C719	normal	CNS: ependymal	primary
GSM77521	GSE3435	GPL2920	DKFZ_6K_BAC_array	spotted DNA/cDNA	6465	16609018-men-2EP2	Ependymoma	Ependymoma, NOS	9391/3	Brain, NOS	C719	normal	CNS: ependymal	primary
GSM77522	GSE3435	GPL2920	DKFZ_6K_BAC_array	spotted DNA/cDNA	6465	16609018-men-2EP3	Ependymoma	Ependymoma, NOS	9391/3	Brain, NOS	C719	loss	CNS: ependymal	primary
GSM77523	GSE3435	GPL2920	DKFZ_6K_BAC_array	spotted DNA/cDNA	6465	16609018-men-2EP4	Ependymoma	Ependymoma, NOS	9391/3	Brain, NOS	C719	normal	CNS: ependymal	primary
GSM77524	GSE3435	GPL2920	DKFZ_6K_BAC_array	spotted DNA/cDNA	6465	16609018-men-2EP5	Ependymoma	Ependymoma, NOS	9391/3	Brain, NOS	C719	normal	CNS: ependymal	primary
GSM77525	GSE3435	GPL2920	DKFZ_6K_BAC_array	spotted DNA/cDNA	6465	16609018-men-2EP6	Ependymoma	Ependymoma, NOS	9391/3	Brain, NOS	C719	normal	CNS: ependymal	primary
GSM77526	GSE3435	GPL2920	DKFZ_6K_BAC_array	spotted DNA/cDNA	6465	16609018-men-2EP7	Ependymoma	Ependymoma, NOS	9391/3	Brain, NOS	C719	normal	CNS: ependymal	primary
GSM77527	GSE3435	GPL2920	DKFZ_6K_BAC_array	spotted DNA/cDNA	6465	16609018-men-2EP8	Ependymoma	Ependymoma, NOS	9391/3	Brain, NOS	C719	gain	CNS: ependymal	primary
GSM77528	GSE3435	GPL2920	DKFZ_6K_BAC_array	spotted DNA/cDNA	6465	16609018-men-2EP9	Ependymoma	Ependymoma, NOS	9391/3	Brain, NOS	C719	normal	CNS: ependymal	primary
GSM77529	GSE3435	GPL2920	DKFZ_6K_BAC_array	spotted DNA/cDNA	6465	16609018-men-2EP10	Ependymoma	Ependymoma, NOS	9391/3	Brain, NOS	C719	normal	CNS: ependymal	primary
GSM77530	GSE3435	GPL2920	DKFZ_6K_BAC_array	spotted DNA/cDNA	6465	16609018-men-2EP11	Ependymoma	Ependymoma, NOS	9391/3	Brain, NOS	C719	normal	CNS: ependymal	primary
GSM77531	GSE3435	GPL2920	DKFZ_6K_BAC_array	spotted DNA/cDNA	6465	16609018-men-2EP12	Ependymoma	Ependymoma, NOS	9391/3	Brain, NOS	C719	normal	CNS: ependymal	primary
GSM77532	GSE3435	GPL2920	DKFZ_6K_BAC_array	spotted DNA/cDNA	6465	16609018-men-2EP13	Ependymoma	Ependymoma, NOS	9391/3	Brain, NOS	C719	loss	CNS: ependymal	primary
GSM77533	GSE3435	GPL2920	DKFZ_6K_BAC_array	spotted DNA/cDNA	6465	16609018-men-2EP14	Ependymoma	Ependymoma, NOS	9391/3	Brain, NOS	C719	gain	CNS: ependymal	primary
GSM77534	GSE3435	GPL2920	DKFZ_6K_BAC_array	spotted DNA/cDNA	6465	16609018-men-2EP15	Ependymoma	Ependymoma, NOS	9391/3	Brain, NOS	C719	normal	CNS: ependymal	primary
GSM77535	GSE3435	GPL2920	DKFZ_6K_BAC_array	spotted DNA/cDNA	6465	16609018-men-2EP16	Ependymoma	Ependymoma, NOS	9391/3	Brain, NOS	C719	normal	CNS: ependymal	primary
GSM77536	GSE3435	GPL2920	DKFZ_6K_BAC_array	spotted DNA/cDNA	6465	16609018-men-2EP17	Ependymoma	Ependymoma, NOS	9391/3	Brain, NOS	C719	normal	CNS: ependymal	primary
GSM77537	GSE3435	GPL2920	DKFZ_6K_BAC_array	spotted DNA/cDNA	6465	16609018-men-2EP18	Ependymoma	Ependymoma, NOS	9391/3	Brain, NOS	C719	normal	CNS: ependymal	primary
GSM77538	GSE3435	GPL2920	DKFZ_6K_BAC_array	spotted DNA/cDNA	6465	16609018-men-2EP19	Ependymoma	Ependymoma, NOS	9391/3	Brain, NOS	C719	normal	CNS: ependymal	primary
GSM77539	GSE3435	GPL2920	DKFZ_6K_BAC_array	spotted DNA/cDNA	6465	16609018-men-2EP20	Ependymoma	Ependymoma, NOS	9391/3	Brain, NOS	C719	normal	CNS: ependymal	primary
GSM77540	GSE3435	GPL2920	DKFZ_6K_BAC_array	spotted DNA/cDNA	6465	16609018-men-2EP21	Ependymoma	Ependymoma, NOS	9391/3	Brain, NOS	C719	normal	CNS: ependymal	primary
GSM77541	GSE3435	GPL2920	DKFZ_6K_BAC_array	spotted DNA/cDNA	6465	16609018-men-2EP22	Ependymoma	Ependymoma, NOS	9391/3	Brain, NOS	C719	loss	CNS: ependymal	primary
GSM77542	GSE3435	GPL2920	DKFZ_6K_BAC_array	spotted DNA/cDNA	6465	16609018-men-2EP23	Ependymoma	Ependymoma, NOS	9391/3	Brain, NOS	C719	normal	CNS: ependymal	primary
GSM77543	GSE3435	GPL2920	DKFZ_6K_BAC_array	spotted DNA/cDNA	6465	16609018-men-2EP24	Ependymoma	Ependymoma, NOS	9391/3	Brain, NOS	C719	normal	CNS: ependymal	primary
GSM77544	GSE3435	GPL2920	DKFZ_6K_BAC_array	spotted DNA/cDNA	6465	16609018-men-2EP25	Ependymoma	Ependymoma, NOS	9391/3	Brain, NOS	C719	normal	CNS: ependymal	primary
GSM77545	GSE3435	GPL2920	DKFZ_6K_BAC_array	spotted DNA/cDNA	6465	16609018-men-2EP26	Ependymoma	Ependymoma, NOS	9391/3	Brain, NOS	C719	normal	CNS: ependymal	primary
GSM77546	GSE3435	GPL2920	DKFZ_6K_BAC_array	spotted DNA/cDNA	6465	16609018-men-2EP27	Ependymoma	Ependymoma, NOS	9391/3	Brain, NOS	C719	normal	CNS: ependymal	primary
GSM77547	GSE3435	GPL2920	DKFZ_6K_BAC_array	spotted DNA/cDNA	6465	16609018-men-2EP28	Ependymoma	Ependymoma, NOS	9391/3	Brain, NOS	C719	normal	CNS: ependymal	primary
GSM77548	GSE3435	GPL2920	DKFZ_6K_BAC_array	spotted DNA/cDNA	6465	16609018-men-2EP29	Ependymoma	Ependymoma, NOS	9391/3	Brain, NOS	C719	normal	CNS: ependymal	primary
GSM77549	GSE3435	GPL2920	DKFZ_6K_BAC_array	spotted DNA/cDNA	6465	16609018-men-2EP30	Ependymoma	Ependymoma, NOS	9391/3	Brain, NOS	C719	normal	CNS: ependymal	primary
GSM77550	GSE3435	GPL2920	DKFZ_6K_BAC_array	spotted DNA/cDNA	6465	16609018-men-2EP31	Ependymoma	Ependymoma, NOS	9391/3	Brain, NOS	C719	normal	CNS: ependymal	primary
GSM77551	GSE3435	GPL2920	DKFZ_6K_BAC_array	spotted DNA/cDNA	6465	16609018-men-2EP32	Ependymoma	Ependymoma, NOS	9391/3	Brain, NOS	C719	normal	CNS: ependymal	primary
GSM77552	GSE3435	GPL2920	DKFZ_6K_BAC_array	spotted DNA/cDNA	6465	16609018-men-2EP33	Ependymoma	Ependymoma, NOS	9391/3	Brain, NOS	C719	normal	CNS: ependymal	primary
GSM77553	GSE3435	GPL2920	DKFZ_6K_BAC_array	spotted DNA/cDNA	6465	16609018-men-2EP34	Ependymoma	Ependymoma, NOS	9391/3	Brain, NOS	C719	normal	CNS: ependymal	primary
GSM77554	GSE3435	GPL2920	DKFZ_6K_BAC_array	spotted DNA/cDNA	6465	16609018-men-2EP35	Ependymoma	Ependymoma, NOS	9391/3	Brain, NOS	C719	normal	CNS: ependymal	primary
GSM77555	GSE3435	GPL2920	DKFZ_6K_BAC_array	spotted DNA/cDNA	6465	16609018-men-2EP36	Ependymoma	Ependymoma, NOS	9391/3	Brain, NOS	C719	normal	CNS: ependymal	primary
GSM85274	GSE3743	GPL1266	Mapping10K_Xba131	in situ oligonucleotide	11564	16473279-ric-T74	breast cancer	Infiltrating duct carcinoma, NOS [C50._]	8500/3	breast	C50	normal	Carcinomas: breast ca.	primary
GSM85279	GSE3743	GPL1266	Mapping10K_Xba131	in situ oligonucleotide	11564	16473279-ric-T115	breast cancer	Infiltrating duct carcinoma, NOS [C50._]	8500/3	breast	C50	loss	Carcinomas: breast ca.	primary
GSM85280	GSE3743	GPL1266	Mapping10K_Xba131	in situ oligonucleotide	11564	16473279-ric-T116	breast cancer	Infiltrating duct carcinoma, NOS [C50._]	8500/3	breast	C50	loss	Carcinomas: breast ca.	primary
GSM85281	GSE3743	GPL1266	Mapping10K_Xba131	in situ oligonucleotide	11564	16473279-ric-T117	breast cancer	Infiltrating duct carcinoma, NOS [C50._]	8500/3	breast	C50	loss	Carcinomas: breast ca.	primary
GSM85282	GSE3743	GPL1266	Mapping10K_Xba131	in situ oligonucleotide	11564	16473279-ric-T118	breast cancer	Infiltrating duct carcinoma, NOS [C50._]	8500/3	breast	C50	loss	Carcinomas: breast ca.	primary
GSM85283	GSE3743	GPL1266	Mapping10K_Xba131	in situ oligonucleotide	11564	16473279-ric-T119	breast cancer	Infiltrating duct carcinoma, NOS [C50._]	8500/3	breast	C50	loss	Carcinomas: breast ca.	primary
GSM85284	GSE3743	GPL1266	Mapping10K_Xba131	in situ oligonucleotide	11564	16473279-ric-T123	breast cancer	Infiltrating duct carcinoma, NOS [C50._]	8500/3	breast	C50	loss	Carcinomas: breast ca.	primary
GSM85285	GSE3743	GPL1266	Mapping10K_Xba131	in situ oligonucleotide	11564	16473279-ric-T129	breast cancer	Infiltrating duct carcinoma, NOS [C50._]	8500/3	breast	C50	normal	Carcinomas: breast ca.	primary
GSM85286	GSE3743	GPL1266	Mapping10K_Xba131	in situ oligonucleotide	11564	16473279-ric-T130	breast cancer	Infiltrating duct carcinoma, NOS [C50._]	8500/3	breast	C50	loss	Carcinomas: breast ca.	primary
GSM85287	GSE3743	GPL1266	Mapping10K_Xba131	in situ oligonucleotide	11564	16473279-ric-T133	breast cancer	Infiltrating duct carcinoma, NOS [C50._]	8500/3	breast	C50	loss	Carcinomas: breast ca.	primary
GSM85288	GSE3743	GPL1266	Mapping10K_Xba131	in situ oligonucleotide	11564	16473279-ric-T134	breast cancer	Infiltrating duct carcinoma, NOS [C50._]	8500/3	breast	C50	normal	Carcinomas: breast ca.	primary
GSM85289	GSE3743	GPL1266	Mapping10K_Xba131	in situ oligonucleotide	11564	16473279-ric-T137	breast cancer	Infiltrating duct carcinoma, NOS [C50._]	8500/3	breast	C50	loss	Carcinomas: breast ca.	primary
GSM85290	GSE3743	GPL1266	Mapping10K_Xba131	in situ oligonucleotide	11564	16473279-ric-T140	breast cancer	Infiltrating duct carcinoma, NOS [C50._]	8500/3	breast	C50	normal	Carcinomas: breast ca.	primary
GSM85291	GSE3743	GPL1266	Mapping10K_Xba131	in situ oligonucleotide	11564	16473279-ric-T141	breast cancer	Infiltrating duct carcinoma, NOS [C50._]	8500/3	breast	C50	normal	Carcinomas: breast ca.	primary
GSM85292	GSE3743	GPL1266	Mapping10K_Xba131	in situ oligonucleotide	11564	16473279-ric-T143	breast cancer	Infiltrating duct carcinoma, NOS [C50._]	8500/3	breast	C50	loss	Carcinomas: breast ca.	primary
GSM85293	GSE3743	GPL1266	Mapping10K_Xba131	in situ oligonucleotide	11564	16473279-ric-T144	breast cancer	Infiltrating duct carcinoma, NOS [C50._]	8500/3	breast	C50	loss	Carcinomas: breast ca.	primary
GSM85294	GSE3743	GPL1266	Mapping10K_Xba131	in situ oligonucleotide	11564	16473279-ric-T145	breast cancer	Infiltrating duct carcinoma, NOS [C50._]	8500/3	breast	C50	normal	Carcinomas: breast ca.	primary
GSM85295	GSE3743	GPL1266	Mapping10K_Xba131	in situ oligonucleotide	11564	16473279-ric-T146	breast cancer	Infiltrating duct carcinoma, NOS [C50._]	8500/3	breast	C50	normal	Carcinomas: breast ca.	primary
GSM85296	GSE3743	GPL1266	Mapping10K_Xba131	in situ oligonucleotide	11564	16473279-ric-T147	breast cancer	Infiltrating duct carcinoma, NOS [C50._]	8500/3	breast	C50	loss	Carcinomas: breast ca.	primary
GSM85297	GSE3743	GPL1266	Mapping10K_Xba131	in situ oligonucleotide	11564	16473279-ric-T149	breast cancer	Infiltrating duct carcinoma, NOS [C50._]	8500/3	breast	C50	loss	Carcinomas: breast ca.	primary
GSM85299	GSE3743	GPL1266	Mapping10K_Xba131	in situ oligonucleotide	11564	16473279-ric-T152	breast cancer	Infiltrating duct carcinoma, NOS [C50._]	8500/3	breast	C50	loss	Carcinomas: breast ca.	primary
GSM85300	GSE3743	GPL1266	Mapping10K_Xba131	in situ oligonucleotide	11564	16473279-ric-T161	breast cancer	Infiltrating duct carcinoma, NOS [C50._]	8500/3	breast	C50	loss	Carcinomas: breast ca.	primary
GSM85301	GSE3743	GPL1266	Mapping10K_Xba131	in situ oligonucleotide	11564	16473279-ric-T162	breast cancer	Infiltrating duct carcinoma, NOS [C50._]	8500/3	breast	C50	normal	Carcinomas: breast ca.	primary
GSM85302	GSE3743	GPL1266	Mapping10K_Xba131	in situ oligonucleotide	11564	16473279-ric-T175	breast cancer	Infiltrating duct carcinoma, NOS [C50._]	8500/3	breast	C50	loss	Carcinomas: breast ca.	primary
GSM85303	GSE3743	GPL1266	Mapping10K_Xba131	in situ oligonucleotide	11564	16473279-ric-T178	breast cancer	Infiltrating duct carcinoma, NOS [C50._]	8500/3	breast	C50	normal	Carcinomas: breast ca.	primary
GSM85304	GSE3743	GPL1266	Mapping10K_Xba131	in situ oligonucleotide	11564	16473279-ric-T183	breast cancer	Infiltrating duct carcinoma, NOS [C50._]	8500/3	breast	C50	loss	Carcinomas: breast ca.	primary
GSM85305	GSE3743	GPL1266	Mapping10K_Xba131	in situ oligonucleotide	11564	16473279-ric-T21	breast cancer	Infiltrating duct carcinoma, NOS [C50._]	8500/3	breast	C50	gain	Carcinomas: breast ca.	primary
GSM85306	GSE3743	GPL1266	Mapping10K_Xba131	in situ oligonucleotide	11564	16473279-ric-T30	breast cancer	Infiltrating duct carcinoma, NOS [C50._]	8500/3	breast	C50	loss	Carcinomas: breast ca.	primary
GSM85307	GSE3743	GPL1266	Mapping10K_Xba131	in situ oligonucleotide	11564	16473279-ric-T37	breast cancer	Infiltrating duct carcinoma, NOS [C50._]	8500/3	breast	C50	loss	Carcinomas: breast ca.	primary
GSM85308	GSE3743	GPL1266	Mapping10K_Xba131	in situ oligonucleotide	11564	16473279-ric-T38	breast cancer	Infiltrating duct carcinoma, NOS [C50._]	8500/3	breast	C50	normal	Carcinomas: breast ca.	primary
GSM85309	GSE3743	GPL1266	Mapping10K_Xba131	in situ oligonucleotide	11564	16473279-ric-T41	breast cancer	Infiltrating duct carcinoma, NOS [C50._]	8500/3	breast	C50	loss	Carcinomas: breast ca.	primary
GSM85310	GSE3743	GPL1266	Mapping10K_Xba131	in situ oligonucleotide	11564	16473279-ric-T44	breast cancer	Infiltrating duct carcinoma, NOS [C50._]	8500/3	breast	C50	loss	Carcinomas: breast ca.	primary
GSM85311	GSE3743	GPL1266	Mapping10K_Xba131	in situ oligonucleotide	11564	16473279-ric-T4	breast cancer	Infiltrating duct carcinoma, NOS [C50._]	8500/3	breast	C50	normal	Carcinomas: breast ca.	primary
GSM85312	GSE3743	GPL1266	Mapping10K_Xba131	in situ oligonucleotide	11564	16473279-ric-T50	breast cancer	Infiltrating duct carcinoma, NOS [C50._]	8500/3	breast	C50	loss	Carcinomas: breast ca.	primary
GSM85315	GSE3743	GPL1266	Mapping10K_Xba131	in situ oligonucleotide	11564	16473279-ric-T73	breast cancer	Infiltrating duct carcinoma, NOS [C50._]	8500/3	breast	C50	normal	Carcinomas: breast ca.	primary
GSM85316	GSE3743	GPL1266	Mapping10K_Xba131	in situ oligonucleotide	11564	16473279-ric-T81	breast cancer	Infiltrating duct carcinoma, NOS [C50._]	8500/3	breast	C50	loss	Carcinomas: breast ca.	primary
GSM85317	GSE3743	GPL1266	Mapping10K_Xba131	in situ oligonucleotide	11564	16473279-ric-T84	breast cancer	Infiltrating duct carcinoma, NOS [C50._]	8500/3	breast	C50	loss	Carcinomas: breast ca.	primary
GSM85318	GSE3743	GPL1266	Mapping10K_Xba131	in situ oligonucleotide	11564	16473279-ric-T911	breast cancer	Infiltrating duct carcinoma, NOS [C50._]	8500/3	breast	C50	normal	Carcinomas: breast ca.	primary
GSM85319	GSE3743	GPL1266	Mapping10K_Xba131	in situ oligonucleotide	11564	16473279-ric-T92	breast cancer	Infiltrating duct carcinoma, NOS [C50._]	8500/3	breast	C50	normal	Carcinomas: breast ca.	primary
GSM89179	GSE3898	GPL1506	LUMC_BAC/P1_1Mb_array	spotted DNA/cDNA	3615	MYHAPC-Ad-car-APC_T_D2_2	colon mucosa cell	Adenocarcinoma, NOS	8140/3	large intestine, excl. rectum and rectosigmoid junction	C189	gain	Carcinomas: colorectal ca.	primary
GSM89180	GSE3898	GPL1506	LUMC_BAC/P1_1Mb_array	spotted DNA/cDNA	3615	MYHAPC-Ad-car-APC_T_D2_4	colon mucosa cell	Adenocarcinoma, NOS	8140/3	large intestine, excl. rectum and rectosigmoid junction	C189	normal	Carcinomas: colorectal ca.	primary
GSM89181	GSE3898	GPL1506	LUMC_BAC/P1_1Mb_array	spotted DNA/cDNA	3615	MYHAPC-Ad-car-APC_T_D2_7	colon mucosa cell	Adenocarcinoma, NOS	8140/3	large intestine, excl. rectum and rectosigmoid junction	C189	normal	Carcinomas: colorectal ca.	primary
GSM89182	GSE3898	GPL1506	LUMC_BAC/P1_1Mb_array	spotted DNA/cDNA	3615	MYHAPC-Ad-car-APC_N_D2_8	colon mucosa cell	Adenocarcinoma, NOS	8140/3	large intestine, excl. rectum and rectosigmoid junction	C189	normal	Carcinomas: colorectal ca.	primary
GSM89186	GSE3898	GPL1506	LUMC_BAC/P1_1Mb_array	spotted DNA/cDNA	3615	MYHAPC-Ad-car-APC_T_D18_1l	colon mucosa cell	Adenocarcinoma, NOS	8140/3	large intestine, excl. rectum and rectosigmoid junction	C189	loss	Carcinomas: colorectal ca.	primary
GSM89187	GSE3898	GPL1506	LUMC_BAC/P1_1Mb_array	spotted DNA/cDNA	3615	MYHAPC-Ad-car-APC_T_D18_2	colon mucosa cell	Adenocarcinoma, NOS	8140/3	large intestine, excl. rectum and rectosigmoid junction	C189	normal	Carcinomas: colorectal ca.	primary
GSM89188	GSE3898	GPL1506	LUMC_BAC/P1_1Mb_array	spotted DNA/cDNA	3615	MYHAPC-Ad-car-APC_N_D18_4	colon mucosa cell	Adenocarcinoma, NOS	8140/3	large intestine, excl. rectum and rectosigmoid junction	C189	normal	Carcinomas: colorectal ca.	primary
GSM89189	GSE3898	GPL1506	LUMC_BAC/P1_1Mb_array	spotted DNA/cDNA	3615	MYHAPC-Ad-car-APC_T_D18_10	colon mucosa cell	Adenocarcinoma, NOS	8140/3	large intestine, excl. rectum and rectosigmoid junction	C189	normal	Carcinomas: colorectal ca.	primary
GSM89190	GSE3898	GPL1506	LUMC_BAC/P1_1Mb_array	spotted DNA/cDNA	3615	MYHAPC-Ad-car-APC_N_D18_10N	colon mucosa cell	Adenocarcinoma, NOS	8140/3	large intestine, excl. rectum and rectosigmoid junction	C189	normal	Carcinomas: colorectal ca.	primary
GSM89191	GSE3898	GPL1506	LUMC_BAC/P1_1Mb_array	spotted DNA/cDNA	3615	MYHAPC-Ad-car-MYH_T_D8_1D	colon mucosa cell	Adenocarcinoma, NOS	8140/3	large intestine, excl. rectum and rectosigmoid junction	C189	normal	Carcinomas: colorectal ca.	primary
GSM89192	GSE3898	GPL1506	LUMC_BAC/P1_1Mb_array	spotted DNA/cDNA	3615	MYHAPC-Ad-car-MYH_T_D8_2D	colon mucosa cell	Adenocarcinoma, NOS	8140/3	large intestine, excl. rectum and rectosigmoid junction	C189	normal	Carcinomas: colorectal ca.	primary
GSM89193	GSE3898	GPL1506	LUMC_BAC/P1_1Mb_array	spotted DNA/cDNA	3615	MYHAPC-Ad-car-MYH_N_D8_2N	colon mucosa cell	Adenocarcinoma, NOS	8140/3	large intestine, excl. rectum and rectosigmoid junction	C189	normal	Carcinomas: colorectal ca.	primary
GSM89194	GSE3898	GPL1506	LUMC_BAC/P1_1Mb_array	spotted DNA/cDNA	3615	MYHAPC-Ad-car-MYH_T_D8_3	colon mucosa cell	Adenocarcinoma, NOS	8140/3	large intestine, excl. rectum and rectosigmoid junction	C189	normal	Carcinomas: colorectal ca.	primary
GSM89195	GSE3898	GPL1506	LUMC_BAC/P1_1Mb_array	spotted DNA/cDNA	3615	MYHAPC-Ad-car-MYH_T_D8_5	colon mucosa cell	Adenocarcinoma, NOS	8140/3	large intestine, excl. rectum and rectosigmoid junction	C189	normal	Carcinomas: colorectal ca.	primary
GSM89196	GSE3898	GPL1506	LUMC_BAC/P1_1Mb_array	spotted DNA/cDNA	3615	MYHAPC-Ad-car-MYH_N_D8_6H	colon mucosa cell	Adenocarcinoma, NOS	8140/3	large intestine, excl. rectum and rectosigmoid junction	C189	normal	Carcinomas: colorectal ca.	primary
GSM89197	GSE3898	GPL1506	LUMC_BAC/P1_1Mb_array	spotted DNA/cDNA	3615	MYHAPC-Ad-car-MYH_N_D8_1N	colon mucosa cell	Adenocarcinoma, NOS	8140/3	large intestine, excl. rectum and rectosigmoid junction	C189	normal	Carcinomas: colorectal ca.	primary
GSM89198	GSE3898	GPL1506	LUMC_BAC/P1_1Mb_array	spotted DNA/cDNA	3615	MYHAPC-Ad-car-MYH_T_D8_6D	colon mucosa cell	Adenocarcinoma, NOS	8140/3	large intestine, excl. rectum and rectosigmoid junction	C189	normal	Carcinomas: colorectal ca.	primary
GSM89199	GSE3898	GPL1506	LUMC_BAC/P1_1Mb_array	spotted DNA/cDNA	3615	MYHAPC-Ad-car-MYH_T_RE1_1	colon mucosa cell	Adenocarcinoma, NOS	8140/3	large intestine, excl. rectum and rectosigmoid junction	C189	loss	Carcinomas: colorectal ca.	primary
GSM89200	GSE3898	GPL1506	LUMC_BAC/P1_1Mb_array	spotted DNA/cDNA	3615	MYHAPC-Ad-car-MYH_T_RE1_2	colon mucosa cell	Adenocarcinoma, NOS	8140/3	large intestine, excl. rectum and rectosigmoid junction	C189	gain	Carcinomas: colorectal ca.	primary
GSM89201	GSE3898	GPL1506	LUMC_BAC/P1_1Mb_array	spotted DNA/cDNA	3615	MYHAPC-Ad-car-MYH_N_RE1_4	colon mucosa cell	Adenocarcinoma, NOS	8140/3	large intestine, excl. rectum and rectosigmoid junction	C189	normal	Carcinomas: colorectal ca.	primary
GSM89202	GSE3898	GPL1506	LUMC_BAC/P1_1Mb_array	spotted DNA/cDNA	3615	MYHAPC-Ad-car-MYH_T_UK1_1	colon mucosa cell	Adenocarcinoma, NOS	8140/3	large intestine, excl. rectum and rectosigmoid junction	C189	normal	Carcinomas: colorectal ca.	primary
GSM89203	GSE3898	GPL1506	LUMC_BAC/P1_1Mb_array	spotted DNA/cDNA	3615	MYHAPC-Ad-car-MYH_T_UK1_2	colon mucosa cell	Adenocarcinoma, NOS	8140/3	large intestine, excl. rectum and rectosigmoid junction	C189	normal	Carcinomas: colorectal ca.	primary
GSM89204	GSE3898	GPL1506	LUMC_BAC/P1_1Mb_array	spotted DNA/cDNA	3615	MYHAPC-Ad-car-MYH_T_UK2_3	colon mucosa cell	Adenocarcinoma, NOS	8140/3	large intestine, excl. rectum and rectosigmoid junction	C189	normal	Carcinomas: colorectal ca.	primary
GSM89205	GSE3898	GPL1506	LUMC_BAC/P1_1Mb_array	spotted DNA/cDNA	3615	MYHAPC-Ad-car-MYH_T_UK2_4	colon mucosa cell	Adenocarcinoma, NOS	8140/3	large intestine, excl. rectum and rectosigmoid junction	C189	normal	Carcinomas: colorectal ca.	primary
GSM89206	GSE3898	GPL1506	LUMC_BAC/P1_1Mb_array	spotted DNA/cDNA	3615	MYHAPC-Ad-car-MYH_N_UK2_4N	colon mucosa cell	Adenocarcinoma, NOS	8140/3	large intestine, excl. rectum and rectosigmoid junction	C189	normal	Carcinomas: colorectal ca.	primary
GSM89207	GSE3898	GPL1506	LUMC_BAC/P1_1Mb_array	spotted DNA/cDNA	3615	MYHAPC-Ad-car-MYH_T_UK2_5	colon mucosa cell	Adenocarcinoma, NOS	8140/3	large intestine, excl. rectum and rectosigmoid junction	C189	normal	Carcinomas: colorectal ca.	primary
GSM89208	GSE3898	GPL1506	LUMC_BAC/P1_1Mb_array	spotted DNA/cDNA	3615	MYHAPC-Ad-car-MYH_N_UK2_5N	colon mucosa cell	Adenocarcinoma, NOS	8140/3	large intestine, excl. rectum and rectosigmoid junction	C189	normal	Carcinomas: colorectal ca.	primary
GSM89209	GSE3898	GPL1506	LUMC_BAC/P1_1Mb_array	spotted DNA/cDNA	3615	MYHAPC-Ad-car-MYH_T_UK2_6	colon mucosa cell	Adenocarcinoma, NOS	8140/3	large intestine, excl. rectum and rectosigmoid junction	C189	normal	Carcinomas: colorectal ca.	primary
GSM89210	GSE3898	GPL1506	LUMC_BAC/P1_1Mb_array	spotted DNA/cDNA	3615	MYHAPC-Ad-car-APC_T_D5_1	colon mucosa cell	Adenocarcinoma, NOS	8140/3	large intestine, excl. rectum and rectosigmoid junction	C189	gain	Carcinomas: colorectal ca.	primary
GSM89211	GSE3898	GPL1506	LUMC_BAC/P1_1Mb_array	spotted DNA/cDNA	3615	MYHAPC-Ad-car-APC_T_D5_2	colon mucosa cell	Adenocarcinoma, NOS	8140/3	large intestine, excl. rectum and rectosigmoid junction	C189	gain	Carcinomas: colorectal ca.	primary
GSM89212	GSE3898	GPL1506	LUMC_BAC/P1_1Mb_array	spotted DNA/cDNA	3615	MYHAPC-Ad-car-APC_T_D5_4	colon mucosa cell	Adenocarcinoma, NOS	8140/3	large intestine, excl. rectum and rectosigmoid junction	C189	gain	Carcinomas: colorectal ca.	primary
GSM89213	GSE3898	GPL1506	LUMC_BAC/P1_1Mb_array	spotted DNA/cDNA	3615	MYHAPC-Ad-car-APC_N_D5_6	colon mucosa cell	Adenocarcinoma, NOS	8140/3	large intestine, excl. rectum and rectosigmoid junction	C189	normal	Carcinomas: colorectal ca.	primary
GSM89214	GSE3898	GPL1506	LUMC_BAC/P1_1Mb_array	spotted DNA/cDNA	3615	MYHAPC-Ad-car-APC_T_D5_8D	colon mucosa cell	Adenocarcinoma, NOS	8140/3	large intestine, excl. rectum and rectosigmoid junction	C189	normal	Carcinomas: colorectal ca.	primary
GSM89215	GSE3898	GPL1506	LUMC_BAC/P1_1Mb_array	spotted DNA/cDNA	3615	MYHAPC-Ad-car-APC_N_D5_8H	colon mucosa cell	Adenocarcinoma, NOS	8140/3	large intestine, excl. rectum and rectosigmoid junction	C189	gain	Carcinomas: colorectal ca.	primary
GSM89216	GSE3898	GPL1506	LUMC_BAC/P1_1Mb_array	spotted DNA/cDNA	3615	MYHAPC-Ad-car-APC_T_D1_26	colon mucosa cell	Adenocarcinoma, NOS	8140/3	large intestine, excl. rectum and rectosigmoid junction	C189	normal	Carcinomas: colorectal ca.	primary
GSM89217	GSE3898	GPL1506	LUMC_BAC/P1_1Mb_array	spotted DNA/cDNA	3615	MYHAPC-Ad-car-APC_T_D5_11	colon mucosa cell	Adenocarcinoma, NOS	8140/3	large intestine, excl. rectum and rectosigmoid junction	C189	normal	Carcinomas: colorectal ca.	primary
GSM89218	GSE3898	GPL1506	LUMC_BAC/P1_1Mb_array	spotted DNA/cDNA	3615	MYHAPC-Ad-car-APC_N_D5_14	colon mucosa cell	Adenocarcinoma, NOS	8140/3	large intestine, excl. rectum and rectosigmoid junction	C189	normal	Carcinomas: colorectal ca.	primary
GSM89219	GSE3898	GPL1506	LUMC_BAC/P1_1Mb_array	spotted DNA/cDNA	3615	MYHAPC-Ad-car-APC_T_D1_39D	colon mucosa cell	Adenocarcinoma, NOS	8140/3	large intestine, excl. rectum and rectosigmoid junction	C189	gain	Carcinomas: colorectal ca.	primary
GSM89220	GSE3898	GPL1506	LUMC_BAC/P1_1Mb_array	spotted DNA/cDNA	3615	MYHAPC-Ad-car-APC_N_D1_39N	colon mucosa cell	Adenocarcinoma, NOS	8140/3	large intestine, excl. rectum and rectosigmoid junction	C189	normal	Carcinomas: colorectal ca.	primary
GSM89221	GSE3898	GPL1506	LUMC_BAC/P1_1Mb_array	spotted DNA/cDNA	3615	MYHAPC-Ad-car-APC_T_D1_46	colon mucosa cell	Adenocarcinoma, NOS	8140/3	large intestine, excl. rectum and rectosigmoid junction	C189	normal	Carcinomas: colorectal ca.	primary
GSM89222	GSE3898	GPL1506	LUMC_BAC/P1_1Mb_array	spotted DNA/cDNA	3615	MYHAPC-Ad-car-APC_T_D1_55	colon mucosa cell	Adenocarcinoma, NOS	8140/3	large intestine, excl. rectum and rectosigmoid junction	C189	normal	Carcinomas: colorectal ca.	primary
GSM89223	GSE3898	GPL1506	LUMC_BAC/P1_1Mb_array	spotted DNA/cDNA	3615	MYHAPC-Ad-car-APC_N_D1_56	colon mucosa cell	Adenocarcinoma, NOS	8140/3	large intestine, excl. rectum and rectosigmoid junction	C189	normal	Carcinomas: colorectal ca.	primary
GSM89224	GSE3898	GPL1506	LUMC_BAC/P1_1Mb_array	spotted DNA/cDNA	3615	MYHAPC-Ad-car-APC_T_D9_16	colon mucosa cell	Adenocarcinoma, NOS	8140/3	large intestine, excl. rectum and rectosigmoid junction	C189	normal	Carcinomas: colorectal ca.	primary
GSM89225	GSE3898	GPL1506	LUMC_BAC/P1_1Mb_array	spotted DNA/cDNA	3615	MYHAPC-Ad-car-APC_N_D9_25	colon mucosa cell	Adenocarcinoma, NOS	8140/3	large intestine, excl. rectum and rectosigmoid junction	C189	gain	Carcinomas: colorectal ca.	primary
GSM89226	GSE3898	GPL1506	LUMC_BAC/P1_1Mb_array	spotted DNA/cDNA	3615	MYHAPC-Ad-car-APC_T_D9_26	colon mucosa cell	Adenocarcinoma, NOS	8140/3	large intestine, excl. rectum and rectosigmoid junction	C189	normal	Carcinomas: colorectal ca.	primary
GSM89227	GSE3898	GPL1506	LUMC_BAC/P1_1Mb_array	spotted DNA/cDNA	3615	MYHAPC-Ad-car-APC_T_D9_32	colon mucosa cell	Adenocarcinoma, NOS	8140/3	large intestine, excl. rectum and rectosigmoid junction	C189	normal	Carcinomas: colorectal ca.	primary
GSM89228	GSE3898	GPL1506	LUMC_BAC/P1_1Mb_array	spotted DNA/cDNA	3615	MYHAPC-Ad-car-APC_T_D9_35	colon mucosa cell	Adenocarcinoma, NOS	8140/3	large intestine, excl. rectum and rectosigmoid junction	C189	normal	Carcinomas: colorectal ca.	primary
GSM89229	GSE3898	GPL1506	LUMC_BAC/P1_1Mb_array	spotted DNA/cDNA	3615	MYHAPC-Ad-car-APC_T_D9_38	colon mucosa cell	Adenocarcinoma, NOS	8140/3	large intestine, excl. rectum and rectosigmoid junction	C189	normal	Carcinomas: colorectal ca.	primary
GSM89230	GSE3898	GPL1506	LUMC_BAC/P1_1Mb_array	spotted DNA/cDNA	3615	MYHAPC-Ad-car-APC_T_D9_44D	colon mucosa cell	Adenocarcinoma, NOS	8140/3	large intestine, excl. rectum and rectosigmoid junction	C189	normal	Carcinomas: colorectal ca.	primary
GSM89231	GSE3898	GPL1506	LUMC_BAC/P1_1Mb_array	spotted DNA/cDNA	3615	MYHAPC-Ad-car-APC_N_D9_44N	colon mucosa cell	Adenocarcinoma, NOS	8140/3	large intestine, excl. rectum and rectosigmoid junction	C189	normal	Carcinomas: colorectal ca.	primary
GSM89232	GSE3898	GPL1506	LUMC_BAC/P1_1Mb_array	spotted DNA/cDNA	3615	MYHAPC-Ad-car-APC_T_D12_2	colon mucosa cell	Adenocarcinoma, NOS	8140/3	large intestine, excl. rectum and rectosigmoid junction	C189	normal	Carcinomas: colorectal ca.	primary
GSM89233	GSE3898	GPL1506	LUMC_BAC/P1_1Mb_array	spotted DNA/cDNA	3615	MYHAPC-Ad-car-APC_N_D12_2N	colon mucosa cell	Adenocarcinoma, NOS	8140/3	large intestine, excl. rectum and rectosigmoid junction	C189	normal	Carcinomas: colorectal ca.	primary
GSM89234	GSE3898	GPL1506	LUMC_BAC/P1_1Mb_array	spotted DNA/cDNA	3615	MYHAPC-Ad-car-APC_T_D12_3	colon mucosa cell	Adenocarcinoma, NOS	8140/3	large intestine, excl. rectum and rectosigmoid junction	C189	normal	Carcinomas: colorectal ca.	primary
GSM89235	GSE3898	GPL1506	LUMC_BAC/P1_1Mb_array	spotted DNA/cDNA	3615	MYHAPC-Ad-car-APC_T_D12_5	colon mucosa cell	Adenocarcinoma, NOS	8140/3	large intestine, excl. rectum and rectosigmoid junction	C189	normal	Carcinomas: colorectal ca.	primary
GSM89236	GSE3898	GPL1506	LUMC_BAC/P1_1Mb_array	spotted DNA/cDNA	3615	MYHAPC-Ad-car-APC_T_D12_13	colon mucosa cell	Adenocarcinoma, NOS	8140/3	large intestine, excl. rectum and rectosigmoid junction	C189	normal	Carcinomas: colorectal ca.	primary
GSM89237	GSE3898	GPL1506	LUMC_BAC/P1_1Mb_array	spotted DNA/cDNA	3615	MYHAPC-Ad-car-APC_T_D12_19	colon mucosa cell	Adenocarcinoma, NOS	8140/3	large intestine, excl. rectum and rectosigmoid junction	C189	normal	Carcinomas: colorectal ca.	primary
GSM89238	GSE3898	GPL1506	LUMC_BAC/P1_1Mb_array	spotted DNA/cDNA	3615	MYHAPC-Ad-car-APC_T_D12_29	colon mucosa cell	Adenocarcinoma, NOS	8140/3	large intestine, excl. rectum and rectosigmoid junction	C189	normal	Carcinomas: colorectal ca.	primary
GSM89239	GSE3898	GPL1506	LUMC_BAC/P1_1Mb_array	spotted DNA/cDNA	3615	MYHAPC-Ad-car-APC_T_D12_45	colon mucosa cell	Adenocarcinoma, NOS	8140/3	large intestine, excl. rectum and rectosigmoid junction	C189	normal	Carcinomas: colorectal ca.	primary
GSM89240	GSE3898	GPL1506	LUMC_BAC/P1_1Mb_array	spotted DNA/cDNA	3615	MYHAPC-Ad-car-APC_T_L2_2	colon mucosa cell	Adenocarcinoma, NOS	8140/3	large intestine, excl. rectum and rectosigmoid junction	C189	normal	Carcinomas: colorectal ca.	primary
GSM89241	GSE3898	GPL1506	LUMC_BAC/P1_1Mb_array	spotted DNA/cDNA	3615	MYHAPC-Ad-car-APC_T_L2_3	colon mucosa cell	Adenocarcinoma, NOS	8140/3	large intestine, excl. rectum and rectosigmoid junction	C189	normal	Carcinomas: colorectal ca.	primary
GSM89242	GSE3898	GPL1506	LUMC_BAC/P1_1Mb_array	spotted DNA/cDNA	3615	MYHAPC-Ad-car-APC_T_L2_4	colon mucosa cell	Adenocarcinoma, NOS	8140/3	large intestine, excl. rectum and rectosigmoid junction	C189	normal	Carcinomas: colorectal ca.	primary
GSM89243	GSE3898	GPL1506	LUMC_BAC/P1_1Mb_array	spotted DNA/cDNA	3615	MYHAPC-Ad-car-APC_T_L2_7	colon mucosa cell	Adenocarcinoma, NOS	8140/3	large intestine, excl. rectum and rectosigmoid junction	C189	gain	Carcinomas: colorectal ca.	primary
GSM89244	GSE3898	GPL1506	LUMC_BAC/P1_1Mb_array	spotted DNA/cDNA	3615	MYHAPC-Ad-car-APC_T_L2_10	colon mucosa cell	Adenocarcinoma, NOS	8140/3	large intestine, excl. rectum and rectosigmoid junction	C189	normal	Carcinomas: colorectal ca.	primary
GSM89245	GSE3898	GPL1506	LUMC_BAC/P1_1Mb_array	spotted DNA/cDNA	3615	MYHAPC-Ad-car-APC_N_L2_11	colon mucosa cell	Adenocarcinoma, NOS	8140/3	large intestine, excl. rectum and rectosigmoid junction	C189	normal	Carcinomas: colorectal ca.	primary
GSM89246	GSE3898	GPL1506	LUMC_BAC/P1_1Mb_array	spotted DNA/cDNA	3615	MYHAPC-Ad-car-APC_N_L2_12	colon mucosa cell	Adenocarcinoma, NOS	8140/3	large intestine, excl. rectum and rectosigmoid junction	C189	normal	Carcinomas: colorectal ca.	primary
GSM89247	GSE3898	GPL1506	LUMC_BAC/P1_1Mb_array	spotted DNA/cDNA	3615	MYHAPC-Ad-car-APC_T_L2_13	colon mucosa cell	Adenocarcinoma, NOS	8140/3	large intestine, excl. rectum and rectosigmoid junction	C189	gain	Carcinomas: colorectal ca.	primary
GSM89256	GSE3898	GPL1506	LUMC_BAC/P1_1Mb_array	spotted DNA/cDNA	3615	MYHAPC-Ad-car-MYH_N_UK1_3	colon mucosa cell	Adenocarcinoma, NOS	8140/3	large intestine, excl. rectum and rectosigmoid junction	C189	loss	Carcinomas: colorectal ca.	primary
GSM89257	GSE3898	GPL1506	LUMC_BAC/P1_1Mb_array	spotted DNA/cDNA	3615	MYHAPC-Ad-car-MYH_T_UK2_1	colon mucosa cell	Adenocarcinoma, NOS	8140/3	large intestine, excl. rectum and rectosigmoid junction	C189	normal	Carcinomas: colorectal ca.	primary
GSM89258	GSE3898	GPL1506	LUMC_BAC/P1_1Mb_array	spotted DNA/cDNA	3615	MYHAPC-Ad-car-MYH_T_UK2_2	colon mucosa cell	Adenocarcinoma, NOS	8140/3	large intestine, excl. rectum and rectosigmoid junction	C189	normal	Carcinomas: colorectal ca.	primary
GSM89259	GSE3898	GPL1506	LUMC_BAC/P1_1Mb_array	spotted DNA/cDNA	3615	MYHAPC-Ad-car-MYH_T_UK3_1	colon mucosa cell	Adenocarcinoma, NOS	8140/3	large intestine, excl. rectum and rectosigmoid junction	C189	normal	Carcinomas: colorectal ca.	primary
GSM89260	GSE3898	GPL1506	LUMC_BAC/P1_1Mb_array	spotted DNA/cDNA	3615	MYHAPC-Ad-car-MYH_T_UK3_2	colon mucosa cell	Adenocarcinoma, NOS	8140/3	large intestine, excl. rectum and rectosigmoid junction	C189	normal	Carcinomas: colorectal ca.	primary
GSM89261	GSE3898	GPL1506	LUMC_BAC/P1_1Mb_array	spotted DNA/cDNA	3615	MYHAPC-Ad-car-MYH_T_UK3_2H	colon mucosa cell	Adenocarcinoma, NOS	8140/3	large intestine, excl. rectum and rectosigmoid junction	C189	normal	Carcinomas: colorectal ca.	primary
GSM89888	GSE3930	GPL3291	SMD_40k_cDNA	spotted DNA/cDNA	43104	14633610-lin-98_6658	Dermatofibrosarcoma protuberans	Pigmented dermatofibrosarcoma protuberans	8833/3	skin	C44	normal	Soft tissue tumors: fibroid tumors	primary
GSM89890	GSE3930	GPL3254	SMD_40k_cDNA	spotted DNA/cDNA	43008	14633610-lin-STT1637B	Dermatofibrosarcoma protuberans	Pigmented dermatofibrosarcoma protuberans	8833/3	skin	C44	normal	Soft tissue tumors: fibroid tumors	primary
GSM89891	GSE3930	GPL3254	SMD_40k_cDNA	spotted DNA/cDNA	43008	14633610-lin-STT1736B	Dermatofibrosarcoma protuberans	Pigmented dermatofibrosarcoma protuberans	8833/3	skin	C44	normal	Soft tissue tumors: fibroid tumors	primary
GSM89903	GSE3930	GPL1282	SMD_40k_cDNA	spotted DNA/cDNA	43008	14633610-lin-STT154B	Dermatofibrosarcoma protuberans	Pigmented dermatofibrosarcoma protuberans	8833/3	skin	C44	normal	Soft tissue tumors: fibroid tumors	primary
GSM89904	GSE3930	GPL1282	SMD_40k_cDNA	spotted DNA/cDNA	43008	14633610-lin-STT1984	Dermatofibrosarcoma protuberans	Pigmented dermatofibrosarcoma protuberans	8833/3	skin	C44	gain	Soft tissue tumors: fibroid tumors	primary
GSM89905	GSE3930	GPL3254	SMD_40k_cDNA	spotted DNA/cDNA	43008	14633610-lin-STT1771B	Dermatofibrosarcoma protuberans	Pigmented dermatofibrosarcoma protuberans	8833/3	skin	C44	normal	Soft tissue tumors: fibroid tumors	primary
GSM89907	GSE3930	GPL3254	SMD_40k_cDNA	spotted DNA/cDNA	43008	14633610-lin-STT200B	Dermatofibrosarcoma protuberans	Pigmented dermatofibrosarcoma protuberans	8833/3	skin	C44	normal	Soft tissue tumors: fibroid tumors	primary
GSM89908	GSE3930	GPL3254	SMD_40k_cDNA	spotted DNA/cDNA	43008	14633610-lin-STT1079B	Dermatofibrosarcoma protuberans	Pigmented dermatofibrosarcoma protuberans	8833/3	skin	C44	normal	Soft tissue tumors: fibroid tumors	primary
GSM89909	GSE3930	GPL3291	SMD_40k_cDNA	spotted DNA/cDNA	43104	14633610-lin-02_30855	Dermatofibrosarcoma protuberans	Pigmented dermatofibrosarcoma protuberans	8833/3	skin	C44	normal	Soft tissue tumors: fibroid tumors	primary
GSM89911	GSE3930	GPL1282	SMD_40k_cDNA	spotted DNA/cDNA	43008	14633610-lin-STT491B	Dermatofibrosarcoma protuberans	Pigmented dermatofibrosarcoma protuberans	8833/3	skin	C44	normal	Soft tissue tumors: fibroid tumors	primary
GSM89912	GSE3930	GPL3291	SMD_40k_cDNA	spotted DNA/cDNA	43104	14633610-lin-02_25018a	Dermatofibrosarcoma protuberans	Pigmented dermatofibrosarcoma protuberans	8833/3	skin	C44	normal	Soft tissue tumors: fibroid tumors	primary
GSM89915	GSE3930	GPL2790	SMD_40k_cDNA	spotted DNA/cDNA	43008	14633610-lin-STT154	Dermatofibrosarcoma protuberans	Pigmented dermatofibrosarcoma protuberans	8833/3	skin	C44	normal	Soft tissue tumors: fibroid tumors	primary
GSM89916	GSE3930	GPL2790	SMD_40k_cDNA	spotted DNA/cDNA	43008	14633610-lin-STT491	Dermatofibrosarcoma protuberans	Pigmented dermatofibrosarcoma protuberans	8833/3	skin	C44	normal	Soft tissue tumors: fibroid tumors	primary
GSM89919	GSE3930	GPL2790	SMD_40k_cDNA	spotted DNA/cDNA	43008	14633610-lin-STT1984	Dermatofibrosarcoma protuberans	Pigmented dermatofibrosarcoma protuberans	8833/3	skin	C44	normal	Soft tissue tumors: fibroid tumors	primary
GSM89931	GSE3930	GPL1282	SMD_40k_cDNA	spotted DNA/cDNA	43008	14633610-lin-STT1971	Dermatofibrosarcoma protuberans	Pigmented dermatofibrosarcoma protuberans	8833/3	skin	C44	gain	Soft tissue tumors: fibroid tumors	primary
GSM91924	GSE4017	GPL3355	SMD_40k_cDNA	spotted DNA/cDNA	43008	15486987-zha-DU145	Prostate Cancer	Adenocarcinoma, NOS	8140/3	prostate gland	C619	gain	Carcinomas: prostate adenoca.	cell line
GSM91925	GSE4017	GPL3355	SMD_40k_cDNA	spotted DNA/cDNA	43008	15486987-zha-MDA2A	Prostate Cancer	Adenocarcinoma, NOS	8140/3	prostate gland	C619	normal	Carcinomas: prostate adenoca.	cell line
GSM91926	GSE4017	GPL3355	SMD_40k_cDNA	spotted DNA/cDNA	43008	15486987-zha-22Rv1	Prostate Cancer	Adenocarcinoma, NOS	8140/3	prostate gland	C619	normal	Carcinomas: prostate adenoca.	cell line
GSM91927	GSE4017	GPL3355	SMD_40k_cDNA	spotted DNA/cDNA	43008	15486987-zha-LNCaP	Prostate Cancer	Adenocarcinoma, NOS	8140/3	prostate gland	C619	normal	Carcinomas: prostate adenoca.	cell line
GSM91928	GSE4017	GPL3355	SMD_40k_cDNA	spotted DNA/cDNA	43008	15486987-zha-MDA2B	Prostate Cancer	Adenocarcinoma, NOS	8140/3	prostate gland	C619	normal	Carcinomas: prostate adenoca.	cell line
GSM91929	GSE4017	GPL3355	SMD_40k_cDNA	spotted DNA/cDNA	43008	15486987-zha-PPC	Prostate Cancer	Adenocarcinoma, NOS	8140/3	prostate gland	C619	normal	Carcinomas: prostate adenoca.	cell line
GSM91930	GSE4017	GPL3355	SMD_40k_cDNA	spotted DNA/cDNA	43008	15486987-zha-PC3	Prostate Cancer	Adenocarcinoma, NOS	8140/3	prostate gland	C619	loss	Carcinomas: prostate adenoca.	cell line
GSM91931	GSE4017	GPL3355	SMD_40k_cDNA	spotted DNA/cDNA	43008	15486987-zha-LAPC4	Prostate Cancer	Adenocarcinoma, NOS	8140/3	prostate gland	C619	gain	Carcinomas: prostate adenoca.	cell line
GSM93470	GSE4078	GPL3383	SMD_40k_cDNA	spotted DNA/cDNA	41568	15858140-bre-04	Glioblastoma	Glioblastoma, NOS	9440/3	Brain, NOS	C719	normal	CNS: gliomas	primary
GSM93472	GSE4078	GPL3383	SMD_40k_cDNA	spotted DNA/cDNA	41568	15858140-bre-FF3	Glioblastoma	Glioblastoma, NOS	9440/3	Brain, NOS	C719	normal	CNS: gliomas	primary
GSM93476	GSE4078	GPL3383	SMD_40k_cDNA	spotted DNA/cDNA	41568	15858140-bre-05	Glioblastoma	Glioblastoma, NOS	9440/3	Brain, NOS	C719	normal	CNS: gliomas	primary
GSM93481	GSE4079	GPL3382	SMD_40k_cDNA	spotted DNA/cDNA	41664	15858140-bre-shen039	breast cancer	Infiltrating duct carcinoma, NOS [C50._]	8500/3	breast	C50	loss	Carcinomas: breast ca.	primary
GSM93484	GSE4079	GPL3382	SMD_40k_cDNA	spotted DNA/cDNA	41664	15858140-bre-shen040	breast cancer	Infiltrating duct carcinoma, NOS [C50._]	8500/3	breast	C50	loss	Carcinomas: breast ca.	primary
GSM95429	GSE4173	GPL1448	SMD_40k_cDNA	spotted DNA/cDNA	43104	16382445-wan-ES-2_TxT50	breast cancer	Carcinoma, NOS	8010/3	ovary	C569	normal	Carcinomas: ovarian ca.	cell line
GSM95430	GSE4173	GPL1448	SMD_40k_cDNA	spotted DNA/cDNA	43104	16382445-wan-OV429_TxT50	breast cancer	Carcinoma, NOS	8010/3	ovary	C569	normal	Carcinomas: ovarian ca.	cell line
GSM95432	GSE4173	GPL1448	SMD_40k_cDNA	spotted DNA/cDNA	43104	16382445-wan-OV433_TxT50	breast cancer	Carcinoma, NOS	8010/3	ovary	C569	normal	Carcinomas: ovarian ca.	cell line
GSM95433	GSE4173	GPL1448	SMD_40k_cDNA	spotted DNA/cDNA	43104	16382445-wan-433	breast cancer	Carcinoma, NOS	8010/3	ovary	C569	loss	Carcinomas: ovarian ca.	cell line
GSM95435	GSE4173	GPL1448	SMD_40k_cDNA	spotted DNA/cDNA	43104	16382445-wan-OVCAR3_T40	breast cancer	Carcinoma, NOS	8010/3	ovary	C569	normal	Carcinomas: ovarian ca.	cell line
GSM95437	GSE4173	GPL1448	SMD_40k_cDNA	spotted DNA/cDNA	43104	16382445-wan-1A9	breast cancer	Carcinoma, NOS	8010/3	ovary	C569	normal	Carcinomas: ovarian ca.	cell line
GSM95438	GSE4173	GPL1448	SMD_40k_cDNA	spotted DNA/cDNA	43104	16382445-wan-1A9_T80	breast cancer	Carcinoma, NOS	8010/3	ovary	C569	normal	Carcinomas: ovarian ca.	cell line
GSM95439	GSE4173	GPL1448	SMD_40k_cDNA	spotted DNA/cDNA	43104	16382445-wan-OV_429	breast cancer	Carcinoma, NOS	8010/3	ovary	C569	normal	Carcinomas: ovarian ca.	cell line
GSM95441	GSE4173	GPL1448	SMD_40k_cDNA	spotted DNA/cDNA	43104	16382445-wan-OV_429_T80	breast cancer	Carcinoma, NOS	8010/3	ovary	C569	normal	Carcinomas: ovarian ca.	cell line
GSM95445	GSE4173	GPL1448	SMD_40k_cDNA	spotted DNA/cDNA	43104	16382445-wan-MESOV	breast cancer	Carcinoma, NOS	8010/3	ovary	C569	normal	Carcinomas: ovarian ca.	cell line
GSM95447	GSE4173	GPL1448	SMD_40k_cDNA	spotted DNA/cDNA	43104	16382445-wan-MESOV_T40	breast cancer	Carcinoma, NOS	8010/3	ovary	C569	normal	Carcinomas: ovarian ca.	cell line
GSM95451	GSE4173	GPL1448	SMD_40k_cDNA	spotted DNA/cDNA	43104	16382445-wan-433_T40	breast cancer	Carcinoma, NOS	8010/3	ovary	C569	loss	Carcinomas: ovarian ca.	cell line
GSM95455	GSE4173	GPL1448	SMD_40k_cDNA	spotted DNA/cDNA	43104	16382445-wan-ES-2	breast cancer	Carcinoma, NOS	8010/3	ovary	C569	normal	Carcinomas: ovarian ca.	cell line
GSM95456	GSE4173	GPL1448	SMD_40k_cDNA	spotted DNA/cDNA	43104	16382445-wan-OVCAR3_TxT5	breast cancer	Carcinoma, NOS	8010/3	ovary	C569	normal	Carcinomas: ovarian ca.	cell line
GSM95463	GSE4173	GPL1448	SMD_40k_cDNA	spotted DNA/cDNA	43104	16382445-wan-OVCAR3	breast cancer	Carcinoma, NOS	8010/3	ovary	C569	loss	Carcinomas: ovarian ca.	cell line
GSM95464	GSE4173	GPL1448	SMD_40k_cDNA	spotted DNA/cDNA	43104	16382445-wan-ES-2_T80	breast cancer	Carcinoma, NOS	8010/3	ovary	C569	gain	Carcinomas: ovarian ca.	cell line
GSM95468	GSE4173	GPL1448	SMD_40k_cDNA	spotted DNA/cDNA	43104	16382445-wan-MESOV_TxT50	breast cancer	Carcinoma, NOS	8010/3	ovary	C569	normal	Carcinomas: ovarian ca.	cell line
GSM99359	GSE4405	GPL3528	SMD_40k_cDNA	spotted DNA/cDNA	43104	15578687-ben-OV3729	ovarian carcinoma	Carcinoma, NOS	8010/3	ovary	C569	loss	Carcinomas: ovarian ca.	primary
GSM99361	GSE4405	GPL3332	SMD_40k_cDNA	spotted DNA/cDNA	41568	15578687-ben-OV3782	ovarian carcinoma	Carcinoma, NOS	8010/3	ovary	C569	normal	Carcinomas: ovarian ca.	primary
GSM99362	GSE4405	GPL3528	SMD_40k_cDNA	spotted DNA/cDNA	43104	15578687-ben-OV3887	ovarian carcinoma	Carcinoma, NOS	8010/3	ovary	C569	loss	Carcinomas: ovarian ca.	primary
GSM99364	GSE4405	GPL3524	SMD_40k_cDNA	spotted DNA/cDNA	41568	15578687-ben-OV3997	ovarian carcinoma	Carcinoma, NOS	8010/3	ovary	C569	loss	Carcinomas: ovarian ca.	primary
GSM99367	GSE4405	GPL3523	SMD_40k_cDNA	spotted DNA/cDNA	41568	15578687-ben-OV3417	ovarian carcinoma	Carcinoma, NOS	8010/3	ovary	C569	normal	Carcinomas: ovarian ca.	primary
GSM99368	GSE4405	GPL3523	SMD_40k_cDNA	spotted DNA/cDNA	41568	15578687-ben-OV3630	ovarian carcinoma	Carcinoma, NOS	8010/3	ovary	C569	normal	Carcinomas: ovarian ca.	primary
GSM99369	GSE4405	GPL3523	SMD_40k_cDNA	spotted DNA/cDNA	41568	15578687-ben-OV3777	ovarian carcinoma	Carcinoma, NOS	8010/3	ovary	C569	normal	Carcinomas: ovarian ca.	primary
GSM99370	GSE4405	GPL3522	SMD_40k_cDNA	spotted DNA/cDNA	43104	15578687-ben-OV4641	ovarian carcinoma	Carcinoma, NOS	8010/3	ovary	C569	normal	Carcinomas: ovarian ca.	primary
GSM99371	GSE4405	GPL3523	SMD_40k_cDNA	spotted DNA/cDNA	41568	15578687-ben-OV3097	ovarian carcinoma	Carcinoma, NOS	8010/3	ovary	C569	gain	Carcinomas: ovarian ca.	primary
GSM102745	GSE4591	GPL2616	BCCRC_Lam_SMRTr_array	spotted DNA/cDNA	26928	16187286-gar-L28	lobular neoplastic breast lesion	Invasive lobular carcinoma	8520/3	breast	C50	normal	Carcinomas: breast ca.	primary
GSM102750	GSE4591	GPL2616	BCCRC_Lam_SMRTr_array	spotted DNA/cDNA	26928	16187286-gar-L6	lobular neoplastic breast lesion	Invasive lobular carcinoma	8520/3	breast	C50	normal	Carcinomas: breast ca.	primary
GSM102751	GSE4591	GPL2616	BCCRC_Lam_SMRTr_array	spotted DNA/cDNA	26928	16187286-gar-L8	lobular neoplastic breast lesion	Invasive lobular carcinoma	8520/3	breast	C50	normal	Carcinomas: breast ca.	primary
GSM102752	GSE4591	GPL2616	BCCRC_Lam_SMRTr_array	spotted DNA/cDNA	26928	16187286-gar-L1	lobular neoplastic breast lesion	Invasive lobular carcinoma	8520/3	breast	C50	normal	Carcinomas: breast ca.	primary
GSM102754	GSE4591	GPL2616	BCCRC_Lam_SMRTr_array	spotted DNA/cDNA	26928	16187286-gar-A13	lobular neoplastic breast lesion	Invasive lobular carcinoma	8520/3	breast	C50	normal	Carcinomas: breast ca.	primary
GSM102759	GSE4591	GPL2616	BCCRC_Lam_SMRTr_array	spotted DNA/cDNA	26928	16187286-gar-L9	lobular neoplastic breast lesion	Invasive lobular carcinoma	8520/3	breast	C50	normal	Carcinomas: breast ca.	primary
GSM102762	GSE4591	GPL2616	BCCRC_Lam_SMRTr_array	spotted DNA/cDNA	26928	16187286-gar-L11	lobular neoplastic breast lesion	Invasive lobular carcinoma	8520/3	breast	C50	normal	Carcinomas: breast ca.	primary
GSM102764	GSE4591	GPL2616	BCCRC_Lam_SMRTr_array	spotted DNA/cDNA	26928	16187286-gar-L2	lobular neoplastic breast lesion	Invasive lobular carcinoma	8520/3	breast	C50	normal	Carcinomas: breast ca.	primary
GSM102765	GSE4591	GPL2616	BCCRC_Lam_SMRTr_array	spotted DNA/cDNA	26928	16187286-gar-L12	lobular neoplastic breast lesion	Invasive lobular carcinoma	8520/3	breast	C50	normal	Carcinomas: breast ca.	primary
GSM102766	GSE4591	GPL2616	BCCRC_Lam_SMRTr_array	spotted DNA/cDNA	26928	16187286-gar-L13	lobular neoplastic breast lesion	Invasive lobular carcinoma	8520/3	breast	C50	normal	Carcinomas: breast ca.	primary
GSM102767	GSE4591	GPL2616	BCCRC_Lam_SMRTr_array	spotted DNA/cDNA	26928	16187286-gar-A11	lobular neoplastic breast lesion	Invasive lobular carcinoma	8520/3	breast	C50	normal	Carcinomas: breast ca.	primary
GSM102768	GSE4591	GPL2616	BCCRC_Lam_SMRTr_array	spotted DNA/cDNA	26928	16187286-gar-L3	lobular neoplastic breast lesion	Invasive lobular carcinoma	8520/3	breast	C50	normal	Carcinomas: breast ca.	primary
GSM102769	GSE4591	GPL2616	BCCRC_Lam_SMRTr_array	spotted DNA/cDNA	26928	16187286-gar-L5	lobular neoplastic breast lesion	Invasive lobular carcinoma	8520/3	breast	C50	normal	Carcinomas: breast ca.	primary
GSM102770	GSE4591	GPL2616	BCCRC_Lam_SMRTr_array	spotted DNA/cDNA	26928	16187286-gar-L7	lobular neoplastic breast lesion	Invasive lobular carcinoma	8520/3	breast	C50	normal	Carcinomas: breast ca.	primary
GSM102771	GSE4591	GPL2616	BCCRC_Lam_SMRTr_array	spotted DNA/cDNA	26928	16187286-gar-L10	lobular neoplastic breast lesion	Invasive lobular carcinoma	8520/3	breast	C50	normal	Carcinomas: breast ca.	primary
GSM102772	GSE4591	GPL2616	BCCRC_Lam_SMRTr_array	spotted DNA/cDNA	26928	16187286-gar-A8	lobular neoplastic breast lesion	Invasive lobular carcinoma	8520/3	breast	C50	normal	Carcinomas: breast ca.	primary
GSM102773	GSE4591	GPL2616	BCCRC_Lam_SMRTr_array	spotted DNA/cDNA	26928	16187286-gar-A7	lobular neoplastic breast lesion	Invasive lobular carcinoma	8520/3	breast	C50	normal	Carcinomas: breast ca.	primary
GSM102774	GSE4591	GPL2616	BCCRC_Lam_SMRTr_array	spotted DNA/cDNA	26928	16187286-gar-A12	lobular neoplastic breast lesion	Invasive lobular carcinoma	8520/3	breast	C50	normal	Carcinomas: breast ca.	primary
GSM102775	GSE4591	GPL2616	BCCRC_Lam_SMRTr_array	spotted DNA/cDNA	26928	16187286-gar-A4	lobular neoplastic breast lesion	Invasive lobular carcinoma	8520/3	breast	C50	normal	Carcinomas: breast ca.	primary
GSM102777	GSE4591	GPL2616	BCCRC_Lam_SMRTr_array	spotted DNA/cDNA	26928	16187286-gar-A9	lobular neoplastic breast lesion	Invasive lobular carcinoma	8520/3	breast	C50	normal	Carcinomas: breast ca.	primary
GSM102778	GSE4591	GPL2616	BCCRC_Lam_SMRTr_array	spotted DNA/cDNA	26928	16187286-gar-A14	lobular neoplastic breast lesion	Invasive lobular carcinoma	8520/3	breast	C50	normal	Carcinomas: breast ca.	primary
GSM102779	GSE4591	GPL2616	BCCRC_Lam_SMRTr_array	spotted DNA/cDNA	26928	16187286-gar-A18	lobular neoplastic breast lesion	Invasive lobular carcinoma	8520/3	breast	C50	normal	Carcinomas: breast ca.	primary
GSM102780	GSE4591	GPL2616	BCCRC_Lam_SMRTr_array	spotted DNA/cDNA	26928	16187286-gar-A21	lobular neoplastic breast lesion	Invasive lobular carcinoma	8520/3	breast	C50	normal	Carcinomas: breast ca.	primary
GSM102781	GSE4591	GPL2616	BCCRC_Lam_SMRTr_array	spotted DNA/cDNA	26928	16187286-gar-A25	lobular neoplastic breast lesion	Invasive lobular carcinoma	8520/3	breast	C50	normal	Carcinomas: breast ca.	primary
GSM104771	GSE4659	GPL2873	Agilent_44A	in situ oligonucleotide	44290	17361228-yam-04	Acute myeloid leukemia	Acute myeloid leukemia, NOS	9861/3	hematopoietic and reticuloendothelial systems	C42	normal	Leukemias: acute myeloid leukemias and MDS	primary
GSM104772	GSE4659	GPL2873	Agilent_44A	in situ oligonucleotide	44290	17361228-yam-04	Acute myeloid leukemia	Acute myeloid leukemia, NOS	9861/3	hematopoietic and reticuloendothelial systems	C42	normal	Leukemias: acute myeloid leukemias and MDS	primary
GSM104773	GSE4659	GPL2873	Agilent_44A	in situ oligonucleotide	44290	17361228-yam-05	Acute myeloid leukemia	Acute myeloid leukemia, NOS	9861/3	hematopoietic and reticuloendothelial systems	C42	normal	Leukemias: acute myeloid leukemias and MDS	primary
GSM104774	GSE4659	GPL2873	Agilent_44A	in situ oligonucleotide	44290	17361228-yam-05	Acute myeloid leukemia	Acute myeloid leukemia, NOS	9861/3	hematopoietic and reticuloendothelial systems	C42	normal	Leukemias: acute myeloid leukemias and MDS	primary
GSM104775	GSE4659	GPL2873	Agilent_44A	in situ oligonucleotide	44290	17361228-yam-06	Acute myeloid leukemia	Acute myeloid leukemia, NOS	9861/3	hematopoietic and reticuloendothelial systems	C42	normal	Leukemias: acute myeloid leukemias and MDS	primary
GSM104776	GSE4659	GPL2873	Agilent_44A	in situ oligonucleotide	44290	17361228-yam-06	Acute myeloid leukemia	Acute myeloid leukemia, NOS	9861/3	hematopoietic and reticuloendothelial systems	C42	normal	Leukemias: acute myeloid leukemias and MDS	primary
GSM104777	GSE4659	GPL2873	Agilent_44A	in situ oligonucleotide	44290	17361228-yam-07	Acute myeloid leukemia	Acute myeloid leukemia, NOS	9861/3	hematopoietic and reticuloendothelial systems	C42	normal	Leukemias: acute myeloid leukemias and MDS	primary
GSM104778	GSE4659	GPL2873	Agilent_44A	in situ oligonucleotide	44290	17361228-yam-07	Acute myeloid leukemia	Acute myeloid leukemia, NOS	9861/3	hematopoietic and reticuloendothelial systems	C42	normal	Leukemias: acute myeloid leukemias and MDS	primary
GSM104779	GSE4659	GPL2873	Agilent_44A	in situ oligonucleotide	44290	17361228-yam-09	Acute myeloid leukemia	Acute myeloid leukemia, NOS	9861/3	hematopoietic and reticuloendothelial systems	C42	normal	Leukemias: acute myeloid leukemias and MDS	primary
GSM104780	GSE4659	GPL2873	Agilent_44A	in situ oligonucleotide	44290	17361228-yam-09	Acute myeloid leukemia	Acute myeloid leukemia, NOS	9861/3	hematopoietic and reticuloendothelial systems	C42	normal	Leukemias: acute myeloid leukemias and MDS	primary
GSM104781	GSE4659	GPL2873	Agilent_44A	in situ oligonucleotide	44290	17361228-yam-10	Acute myeloid leukemia	Acute myeloid leukemia, NOS	9861/3	hematopoietic and reticuloendothelial systems	C42	normal	Leukemias: acute myeloid leukemias and MDS	primary
GSM104782	GSE4659	GPL2873	Agilent_44A	in situ oligonucleotide	44290	17361228-yam-10	Acute myeloid leukemia	Acute myeloid leukemia, NOS	9861/3	hematopoietic and reticuloendothelial systems	C42	normal	Leukemias: acute myeloid leukemias and MDS	primary
GSM104783	GSE4659	GPL2873	Agilent_44A	in situ oligonucleotide	44290	17361228-yam-13	Acute myeloid leukemia	Acute myeloid leukemia, NOS	9861/3	hematopoietic and reticuloendothelial systems	C42	normal	Leukemias: acute myeloid leukemias and MDS	primary
GSM104784	GSE4659	GPL2873	Agilent_44A	in situ oligonucleotide	44290	17361228-yam-13	Acute myeloid leukemia	Acute myeloid leukemia, NOS	9861/3	hematopoietic and reticuloendothelial systems	C42	normal	Leukemias: acute myeloid leukemias and MDS	primary
GSM104786	GSE4659	GPL2873	Agilent_44A	in situ oligonucleotide	44290	17361228-yam-28	Acute myeloid leukemia	Acute myeloid leukemia, NOS	9861/3	hematopoietic and reticuloendothelial systems	C42	normal	Leukemias: acute myeloid leukemias and MDS	primary
GSM104787	GSE4659	GPL2873	Agilent_44A	in situ oligonucleotide	44290	17361228-yam-28	Acute myeloid leukemia	Acute myeloid leukemia, NOS	9861/3	hematopoietic and reticuloendothelial systems	C42	normal	Leukemias: acute myeloid leukemias and MDS	primary
GSM105153	GSE4659	GPL2873	Agilent_44A	in situ oligonucleotide	44290	17361228-yam-29	Acute myeloid leukemia	Acute myeloid leukemia, NOS	9861/3	hematopoietic and reticuloendothelial systems	C42	normal	Leukemias: acute myeloid leukemias and MDS	primary
GSM105154	GSE4659	GPL2873	Agilent_44A	in situ oligonucleotide	44290	17361228-yam-29	Acute myeloid leukemia	Acute myeloid leukemia, NOS	9861/3	hematopoietic and reticuloendothelial systems	C42	normal	Leukemias: acute myeloid leukemias and MDS	primary
GSM105155	GSE4659	GPL2873	Agilent_44A	in situ oligonucleotide	44290	17361228-yam-32	Acute myeloid leukemia	Acute myeloid leukemia, NOS	9861/3	hematopoietic and reticuloendothelial systems	C42	normal	Leukemias: acute myeloid leukemias and MDS	primary
GSM105156	GSE4659	GPL2873	Agilent_44A	in situ oligonucleotide	44290	17361228-yam-32	Acute myeloid leukemia	Acute myeloid leukemia, NOS	9861/3	hematopoietic and reticuloendothelial systems	C42	normal	Leukemias: acute myeloid leukemias and MDS	primary
GSM105157	GSE4659	GPL2873	Agilent_44A	in situ oligonucleotide	44290	17361228-yam-36	Acute myeloid leukemia	Acute myeloid leukemia, NOS	9861/3	hematopoietic and reticuloendothelial systems	C42	normal	Leukemias: acute myeloid leukemias and MDS	primary
GSM105158	GSE4659	GPL2873	Agilent_44A	in situ oligonucleotide	44290	17361228-yam-36	Acute myeloid leukemia	Acute myeloid leukemia, NOS	9861/3	hematopoietic and reticuloendothelial systems	C42	normal	Leukemias: acute myeloid leukemias and MDS	primary
GSM105159	GSE4659	GPL2873	Agilent_44A	in situ oligonucleotide	44290	17361228-yam-43	Acute myeloid leukemia	Acute myeloid leukemia, NOS	9861/3	hematopoietic and reticuloendothelial systems	C42	normal	Leukemias: acute myeloid leukemias and MDS	primary
GSM105160	GSE4659	GPL2873	Agilent_44A	in situ oligonucleotide	44290	17361228-yam-43	Acute myeloid leukemia	Acute myeloid leukemia, NOS	9861/3	hematopoietic and reticuloendothelial systems	C42	normal	Leukemias: acute myeloid leukemias and MDS	primary
GSM105161	GSE4659	GPL2873	Agilent_44A	in situ oligonucleotide	44290	17361228-yam-44	Acute myeloid leukemia	Acute myeloid leukemia, NOS	9861/3	hematopoietic and reticuloendothelial systems	C42	normal	Leukemias: acute myeloid leukemias and MDS	primary
GSM105162	GSE4659	GPL2873	Agilent_44A	in situ oligonucleotide	44290	17361228-yam-44	Acute myeloid leukemia	Acute myeloid leukemia, NOS	9861/3	hematopoietic and reticuloendothelial systems	C42	normal	Leukemias: acute myeloid leukemias and MDS	primary
GSM105163	GSE4659	GPL2873	Agilent_44A	in situ oligonucleotide	44290	17361228-yam-47	Acute myeloid leukemia	Acute myeloid leukemia, NOS	9861/3	hematopoietic and reticuloendothelial systems	C42	normal	Leukemias: acute myeloid leukemias and MDS	primary
GSM105164	GSE4659	GPL2873	Agilent_44A	in situ oligonucleotide	44290	17361228-yam-47	Acute myeloid leukemia	Acute myeloid leukemia, NOS	9861/3	hematopoietic and reticuloendothelial systems	C42	normal	Leukemias: acute myeloid leukemias and MDS	primary
GSM105165	GSE4659	GPL2873	Agilent_44A	in situ oligonucleotide	44290	17361228-yam-48	Acute myeloid leukemia	Acute myeloid leukemia, NOS	9861/3	hematopoietic and reticuloendothelial systems	C42	normal	Leukemias: acute myeloid leukemias and MDS	primary
GSM105166	GSE4659	GPL2873	Agilent_44A	in situ oligonucleotide	44290	17361228-yam-48	Acute myeloid leukemia	Acute myeloid leukemia, NOS	9861/3	hematopoietic and reticuloendothelial systems	C42	normal	Leukemias: acute myeloid leukemias and MDS	primary
GSM105167	GSE4659	GPL2873	Agilent_44A	in situ oligonucleotide	44290	17361228-yam-49	Acute myeloid leukemia	Acute myeloid leukemia, NOS	9861/3	hematopoietic and reticuloendothelial systems	C42	normal	Leukemias: acute myeloid leukemias and MDS	primary
GSM105168	GSE4659	GPL2873	Agilent_44A	in situ oligonucleotide	44290	17361228-yam-49	Acute myeloid leukemia	Acute myeloid leukemia, NOS	9861/3	hematopoietic and reticuloendothelial systems	C42	gain	Leukemias: acute myeloid leukemias and MDS	primary
GSM126878	GSE4747	GPL2024	UCSF_HumArray	spotted DNA/cDNA	1957	16908931-cur-AM157	Melanoma	Malignant melanoma, NOS	8720/3	skin	C44	loss	Carcinomas: melanocytic neoplasias	primary
GSM126879	GSE4747	GPL2024	UCSF_HumArray	spotted DNA/cDNA	1957	16908931-cur-AM203	Melanoma	Malignant melanoma, NOS	8720/3	skin	C44	normal	Carcinomas: melanocytic neoplasias	primary
GSM126880	GSE4747	GPL2024	UCSF_HumArray	spotted DNA/cDNA	1957	16908931-cur-AM204	Melanoma	Malignant melanoma, NOS	8720/3	skin	C44	normal	Carcinomas: melanocytic neoplasias	primary
GSM126881	GSE4747	GPL2024	UCSF_HumArray	spotted DNA/cDNA	1957	16908931-cur-AM205	Melanoma	Malignant melanoma, NOS	8720/3	skin	C44	loss	Carcinomas: melanocytic neoplasias	primary
GSM126882	GSE4747	GPL2024	UCSF_HumArray	spotted DNA/cDNA	1957	16908931-cur-AM206	Melanoma	Malignant melanoma, NOS	8720/3	skin	C44	normal	Carcinomas: melanocytic neoplasias	primary
GSM126883	GSE4747	GPL2024	UCSF_HumArray	spotted DNA/cDNA	1957	16908931-cur-AM208	Melanoma	Malignant melanoma, NOS	8720/3	skin	C44	normal	Carcinomas: melanocytic neoplasias	primary
GSM126884	GSE4747	GPL2024	UCSF_HumArray	spotted DNA/cDNA	1957	16908931-cur-AM209	Melanoma	Malignant melanoma, NOS	8720/3	skin	C44	normal	Carcinomas: melanocytic neoplasias	primary
GSM126885	GSE4747	GPL2024	UCSF_HumArray	spotted DNA/cDNA	1957	16908931-cur-AM210	Melanoma	Malignant melanoma, NOS	8720/3	skin	C44	gain	Carcinomas: melanocytic neoplasias	primary
GSM126886	GSE4747	GPL2024	UCSF_HumArray	spotted DNA/cDNA	1957	16908931-cur-AM211	Melanoma	Malignant melanoma, NOS	8720/3	skin	C44	normal	Carcinomas: melanocytic neoplasias	primary
GSM126887	GSE4747	GPL2024	UCSF_HumArray	spotted DNA/cDNA	1957	16908931-cur-AM212	Melanoma	Malignant melanoma, NOS	8720/3	skin	C44	gain	Carcinomas: melanocytic neoplasias	primary
GSM126888	GSE4747	GPL2024	UCSF_HumArray	spotted DNA/cDNA	1957	16908931-cur-AM213	Melanoma	Malignant melanoma, NOS	8720/3	skin	C44	gain	Carcinomas: melanocytic neoplasias	primary
GSM126889	GSE4747	GPL2024	UCSF_HumArray	spotted DNA/cDNA	1957	16908931-cur-AM214	Melanoma	Malignant melanoma, NOS	8720/3	skin	C44	normal	Carcinomas: melanocytic neoplasias	primary
GSM126890	GSE4747	GPL2024	UCSF_HumArray	spotted DNA/cDNA	1957	16908931-cur-AM217	Melanoma	Malignant melanoma, NOS	8720/3	skin	C44	normal	Carcinomas: melanocytic neoplasias	primary
GSM126891	GSE4747	GPL2024	UCSF_HumArray	spotted DNA/cDNA	1957	16908931-cur-AM218	Melanoma	Malignant melanoma, NOS	8720/3	skin	C44	loss	Carcinomas: melanocytic neoplasias	primary
GSM126892	GSE4747	GPL2024	UCSF_HumArray	spotted DNA/cDNA	1957	16908931-cur-AM220	Melanoma	Malignant melanoma, NOS	8720/3	skin	C44	normal	Carcinomas: melanocytic neoplasias	primary
GSM126893	GSE4747	GPL2024	UCSF_HumArray	spotted DNA/cDNA	1957	16908931-cur-AM223	Melanoma	Malignant melanoma, NOS	8720/3	skin	C44	loss	Carcinomas: melanocytic neoplasias	primary
GSM109281	GSE4860	GPL3778	BCCA_SMRT_BAC_array	spotted DNA/cDNA	26169	16756668-bra-217	Chronic myeloid leukemia	Chronic myeloid leukemia, NOS	9863/3	hematopoietic and reticuloendothelial systems	C42	normal	Leukemias: myeloproliferative neoplasias	primary
GSM109282	GSE4860	GPL3778	BCCA_SMRT_BAC_array	spotted DNA/cDNA	26169	16756668-bra-313	Chronic myeloid leukemia	Chronic myeloid leukemia, NOS	9863/3	hematopoietic and reticuloendothelial systems	C42	normal	Leukemias: myeloproliferative neoplasias	primary
GSM109283	GSE4860	GPL3778	BCCA_SMRT_BAC_array	spotted DNA/cDNA	26169	16756668-bra-711	Chronic myeloid leukemia	Chronic myeloid leukemia, NOS	9863/3	hematopoietic and reticuloendothelial systems	C42	normal	Leukemias: myeloproliferative neoplasias	primary
GSM109284	GSE4860	GPL3780	PerkinElmerSpectralBACarray	spotted DNA/cDNA	2621	16756668-bra-217	Chronic myeloid leukemia	Chronic myeloid leukemia, NOS	9863/3	hematopoietic and reticuloendothelial systems	C42	normal	Leukemias: myeloproliferative neoplasias	primary
GSM109285	GSE4860	GPL3780	PerkinElmerSpectralBACarray	spotted DNA/cDNA	2621	16756668-bra-228	Chronic myeloid leukemia	Chronic myeloid leukemia, NOS	9863/3	hematopoietic and reticuloendothelial systems	C42	normal	Leukemias: myeloproliferative neoplasias	primary
GSM109286	GSE4860	GPL3780	PerkinElmerSpectralBACarray	spotted DNA/cDNA	2621	16756668-bra-607	Chronic myeloid leukemia	Chronic myeloid leukemia, NOS	9863/3	hematopoietic and reticuloendothelial systems	C42	normal	Leukemias: myeloproliferative neoplasias	primary
GSM109287	GSE4860	GPL3780	PerkinElmerSpectralBACarray	spotted DNA/cDNA	2621	16756668-bra-711	Chronic myeloid leukemia	Chronic myeloid leukemia, NOS	9863/3	hematopoietic and reticuloendothelial systems	C42	normal	Leukemias: myeloproliferative neoplasias	primary
GSM109289	GSE4860	GPL3778	BCCA_SMRT_BAC_array	spotted DNA/cDNA	26169	16756668-bra-607	Chronic myeloid leukemia	Chronic myeloid leukemia, NOS	9863/3	hematopoietic and reticuloendothelial systems	C42	normal	Leukemias: myeloproliferative neoplasias	primary
GSM113860	GSE5049	GPL2616	BCCRC_Lam_SMRTr_array	spotted DNA/cDNA	26928	16187286-gar-C4_I	cervical cancer cell	Carcinoma, NOS	8010/3	cervix uteri	C53	normal	Carcinomas: cervix ca.	cell line
GSM113861	GSE5049	GPL2616	BCCRC_Lam_SMRTr_array	spotted DNA/cDNA	26928	16187286-gar-Ca_Ski	cervical cancer cell	Carcinoma, NOS	8010/3	cervix uteri	C53	normal	Carcinomas: cervix ca.	cell line
GSM113862	GSE5049	GPL2616	BCCRC_Lam_SMRTr_array	spotted DNA/cDNA	26928	16187286-gar-DoTc2_4510	cervical cancer cell	Carcinoma, NOS	8010/3	cervix uteri	C53	normal	Carcinomas: cervix ca.	cell line
GSM113863	GSE5049	GPL2616	BCCRC_Lam_SMRTr_array	spotted DNA/cDNA	26928	16187286-gar-HeLa	cervical cancer cell	Carcinoma, NOS	8010/3	cervix uteri	C53	normal	Carcinomas: cervix ca.	cell line
GSM113864	GSE5049	GPL2616	BCCRC_Lam_SMRTr_array	spotted DNA/cDNA	26928	16187286-gar-ME180	cervical cancer cell	Carcinoma, NOS	8010/3	cervix uteri	C53	normal	Carcinomas: cervix ca.	cell line
GSM113865	GSE5049	GPL2616	BCCRC_Lam_SMRTr_array	spotted DNA/cDNA	26928	16187286-gar-MS751	cervical cancer cell	Carcinoma, NOS	8010/3	cervix uteri	C53	normal	Carcinomas: cervix ca.	cell line
GSM113866	GSE5049	GPL2616	BCCRC_Lam_SMRTr_array	spotted DNA/cDNA	26928	16187286-gar-SiHa	cervical cancer cell	Carcinoma, NOS	8010/3	cervix uteri	C53	normal	Carcinomas: cervix ca.	cell line
GSM113867	GSE5049	GPL2616	BCCRC_Lam_SMRTr_array	spotted DNA/cDNA	26928	16187286-gar-SW756	cervical cancer cell	Carcinoma, NOS	8010/3	cervix uteri	C53	normal	Carcinomas: cervix ca.	cell line
GSM115099	GSE5051	GPL2834	VUMC_30K_Oligo_v36	spotted oligonucleotide	30000	16936777-jon-CAL51_b41_s14	breast cancer	Infiltrating duct carcinoma, NOS [C50._]	8500/3	breast	C50	normal	Carcinomas: breast ca.	cell line
GSM115100	GSE5051	GPL2834	VUMC_30K_Oligo_v36	spotted oligonucleotide	30000	16936777-jon-MDA_MB_436_b41_s8	breast cancer	Infiltrating duct carcinoma, NOS [C50._]	8500/3	breast	C50	gain	Carcinomas: breast ca.	cell line
GSM115102	GSE5051	GPL2834	VUMC_30K_Oligo_v36	spotted oligonucleotide	30000	16936777-jon-MT3_b36_s7	breast cancer	Infiltrating duct carcinoma, NOS [C50._]	8500/3	breast	C50	normal	Carcinomas: breast ca.	cell line
GSM115103	GSE5051	GPL2834	VUMC_30K_Oligo_v36	spotted oligonucleotide	30000	16936777-jon-VP185_b41_s17	breast cancer	Infiltrating duct carcinoma, NOS [C50._]	8500/3	breast	C50	normal	Carcinomas: breast ca.	cell line
GSM115104	GSE5051	GPL2834	VUMC_30K_Oligo_v36	spotted oligonucleotide	30000	16936777-jon-UACC812_b41_s54	breast cancer	Infiltrating duct carcinoma, NOS [C50._]	8500/3	breast	C50	loss	Carcinomas: breast ca.	cell line
GSM115105	GSE5051	GPL2834	VUMC_30K_Oligo_v36	spotted oligonucleotide	30000	16936777-jon-SUM149_b41_s16	breast cancer	Infiltrating duct carcinoma, NOS [C50._]	8500/3	breast	C50	normal	Carcinomas: breast ca.	cell line
GSM115106	GSE5051	GPL2834	VUMC_30K_Oligo_v36	spotted oligonucleotide	30000	16936777-jon-MDA_MB_175_b41_s12	breast cancer	Infiltrating duct carcinoma, NOS [C50._]	8500/3	breast	C50	loss	Carcinomas: breast ca.	cell line
GSM115107	GSE5051	GPL2834	VUMC_30K_Oligo_v36	spotted oligonucleotide	30000	16936777-jon-MDA_MB_134_b41_s10	breast cancer	Infiltrating duct carcinoma, NOS [C50._]	8500/3	breast	C50	loss	Carcinomas: breast ca.	cell line
GSM115108	GSE5051	GPL2834	VUMC_30K_Oligo_v36	spotted oligonucleotide	30000	16936777-jon-SUM44_b39_s2	breast cancer	Infiltrating duct carcinoma, NOS [C50._]	8500/3	breast	C50	loss	Carcinomas: breast ca.	cell line
GSM115109	GSE5051	GPL2834	VUMC_30K_Oligo_v36	spotted oligonucleotide	30000	16936777-jon-SUM52_b39_s79	breast cancer	Infiltrating duct carcinoma, NOS [C50._]	8500/3	breast	C50	loss	Carcinomas: breast ca.	cell line
GSM115110	GSE5051	GPL2842	VUMC_5K_BAC_v22	spotted DNA/cDNA	4678	16936777-jon-BT474_b28_s21	breast cancer	Infiltrating duct carcinoma, NOS [C50._]	8500/3	breast	C50	normal	Carcinomas: breast ca.	cell line
GSM115111	GSE5051	GPL2826	VUMC_30K_Oligo_v31	spotted oligonucleotide	30000	16936777-jon-MCF7_b13_s31	breast cancer	Infiltrating duct carcinoma, NOS [C50._]	8500/3	breast	C50	normal	Carcinomas: breast ca.	cell line
GSM115112	GSE5051	GPL2834	VUMC_30K_Oligo_v36	spotted oligonucleotide	30000	16936777-jon-MDA_MB_157_b41_s9	breast cancer	Infiltrating duct carcinoma, NOS [C50._]	8500/3	breast	C50	normal	Carcinomas: breast ca.	cell line
GSM115113	GSE5051	GPL2834	VUMC_30K_Oligo_v36	spotted oligonucleotide	30000	16936777-jon-VP229_b39_s44	breast cancer	Infiltrating duct carcinoma, NOS [C50._]	8500/3	breast	C50	normal	Carcinomas: breast ca.	cell line
GSM115114	GSE5051	GPL2834	VUMC_30K_Oligo_v36	spotted oligonucleotide	30000	16936777-jon-VP267_b39_s54	breast cancer	Infiltrating duct carcinoma, NOS [C50._]	8500/3	breast	C50	loss	Carcinomas: breast ca.	cell line
GSM115115	GSE5051	GPL2834	VUMC_30K_Oligo_v36	spotted oligonucleotide	30000	16936777-jon-SKBR3_b36_s49	breast cancer	Infiltrating duct carcinoma, NOS [C50._]	8500/3	breast	C50	loss	Carcinomas: breast ca.	cell line
GSM115116	GSE5051	GPL2834	VUMC_30K_Oligo_v36	spotted oligonucleotide	30000	16936777-jon-T47D_b41_s6	breast cancer	Infiltrating duct carcinoma, NOS [C50._]	8500/3	breast	C50	loss	Carcinomas: breast ca.	cell line
GSM115117	GSE5051	GPL2834	VUMC_30K_Oligo_v36	spotted oligonucleotide	30000	16936777-jon-MDA_MB_453_b41_s11	breast cancer	Infiltrating duct carcinoma, NOS [C50._]	8500/3	breast	C50	loss	Carcinomas: breast ca.	cell line
GSM115118	GSE5051	GPL2834	VUMC_30K_Oligo_v36	spotted oligonucleotide	30000	16936777-jon-HCT116_b41_s33	breast cancer	Infiltrating duct carcinoma, NOS [C50._]	8500/3	breast	C50	normal	Carcinomas: breast ca.	cell line
GSM115119	GSE5051	GPL2834	VUMC_30K_Oligo_v36	spotted oligonucleotide	30000	16936777-jon-MDA_MB_361_b41_s15	breast cancer	Infiltrating duct carcinoma, NOS [C50._]	8500/3	breast	C50	normal	Carcinomas: breast ca.	cell line
GSM115120	GSE5051	GPL2834	VUMC_30K_Oligo_v36	spotted oligonucleotide	30000	16936777-jon-ZR_75_1_b39_s66	breast cancer	Infiltrating duct carcinoma, NOS [C50._]	8500/3	breast	C50	loss	Carcinomas: breast ca.	cell line
GSM115121	GSE5051	GPL2834	VUMC_30K_Oligo_v36	spotted oligonucleotide	30000	16936777-jon-ZR_75_30_b41_s61	breast cancer	Infiltrating duct carcinoma, NOS [C50._]	8500/3	breast	C50	loss	Carcinomas: breast ca.	cell line
GSM115122	GSE5051	GPL3442	VUMC_5K_BAC_v16	spotted DNA/cDNA	4678	16936777-jon-C001_b16_s52	Colon cancer	Adenocarcinoma, NOS	8140/3	large intestine, excl. rectum and rectosigmoid junction	C189	normal	Carcinomas: colorectal ca.	primary
GSM115123	GSE5051	GPL3442	VUMC_5K_BAC_v16	spotted DNA/cDNA	4678	16936777-jon-C002_b16_s51	Colon cancer	Adenocarcinoma, NOS	8140/3	large intestine, excl. rectum and rectosigmoid junction	C189	normal	Carcinomas: colorectal ca.	primary
GSM115124	GSE5051	GPL3442	VUMC_5K_BAC_v16	spotted DNA/cDNA	4678	16936777-jon-C003_b16_s50	Colon cancer	Adenocarcinoma, NOS	8140/3	large intestine, excl. rectum and rectosigmoid junction	C189	normal	Carcinomas: colorectal ca.	primary
GSM115125	GSE5051	GPL3442	VUMC_5K_BAC_v16	spotted DNA/cDNA	4678	16936777-jon-C004_b16_s49	Colon cancer	Adenocarcinoma, NOS	8140/3	large intestine, excl. rectum and rectosigmoid junction	C189	normal	Carcinomas: colorectal ca.	primary
GSM115126	GSE5051	GPL3442	VUMC_5K_BAC_v16	spotted DNA/cDNA	4678	16936777-jon-C005_b16_s48	Colon cancer	Adenocarcinoma, NOS	8140/3	large intestine, excl. rectum and rectosigmoid junction	C189	loss	Carcinomas: colorectal ca.	primary
GSM115127	GSE5051	GPL3441	VUMC_5K_BAC_v12	spotted DNA/cDNA	4678	16936777-jon-C006_b14_s25	Colon cancer	Adenocarcinoma, NOS	8140/3	large intestine, excl. rectum and rectosigmoid junction	C189	normal	Carcinomas: colorectal ca.	primary
GSM115128	GSE5051	GPL3441	VUMC_5K_BAC_v12	spotted DNA/cDNA	4678	16936777-jon-C007_b14_s24	Colon cancer	Adenocarcinoma, NOS	8140/3	large intestine, excl. rectum and rectosigmoid junction	C189	loss	Carcinomas: colorectal ca.	primary
GSM115129	GSE5051	GPL3442	VUMC_5K_BAC_v16	spotted DNA/cDNA	4678	16936777-jon-C008_b17_s34	Colon cancer	Adenocarcinoma, NOS	8140/3	large intestine, excl. rectum and rectosigmoid junction	C189	normal	Carcinomas: colorectal ca.	primary
GSM115130	GSE5051	GPL3442	VUMC_5K_BAC_v16	spotted DNA/cDNA	4678	16936777-jon-C009_b17_s35	Colon cancer	Adenocarcinoma, NOS	8140/3	large intestine, excl. rectum and rectosigmoid junction	C189	normal	Carcinomas: colorectal ca.	primary
GSM115131	GSE5051	GPL3443	VUMC_5K_BAC_v21	spotted DNA/cDNA	4678	16936777-jon-C010_b21_s76	Colon cancer	Adenocarcinoma, NOS	8140/3	large intestine, excl. rectum and rectosigmoid junction	C189	loss	Carcinomas: colorectal ca.	primary
GSM115132	GSE5051	GPL3443	VUMC_5K_BAC_v21	spotted DNA/cDNA	4678	16936777-jon-C011_b21_s75	Colon cancer	Adenocarcinoma, NOS	8140/3	large intestine, excl. rectum and rectosigmoid junction	C189	loss	Carcinomas: colorectal ca.	primary
GSM115133	GSE5051	GPL3443	VUMC_5K_BAC_v21	spotted DNA/cDNA	4678	16936777-jon-C012_b21_s73	Colon cancer	Adenocarcinoma, NOS	8140/3	large intestine, excl. rectum and rectosigmoid junction	C189	loss	Carcinomas: colorectal ca.	primary
GSM115134	GSE5051	GPL3443	VUMC_5K_BAC_v21	spotted DNA/cDNA	4678	16936777-jon-C013_b21_s74	Colon cancer	Adenocarcinoma, NOS	8140/3	large intestine, excl. rectum and rectosigmoid junction	C189	loss	Carcinomas: colorectal ca.	primary
GSM115139	GSE5051	GPL3442	VUMC_5K_BAC_v16	spotted DNA/cDNA	4678	16936777-jon-C018_b16_s32	Colon cancer	Adenocarcinoma, NOS	8140/3	large intestine, excl. rectum and rectosigmoid junction	C189	normal	Carcinomas: colorectal ca.	primary
GSM115140	GSE5051	GPL3442	VUMC_5K_BAC_v16	spotted DNA/cDNA	4678	16936777-jon-C019_b16_s31	Colon cancer	Adenocarcinoma, NOS	8140/3	large intestine, excl. rectum and rectosigmoid junction	C189	loss	Carcinomas: colorectal ca.	primary
GSM115141	GSE5051	GPL3442	VUMC_5K_BAC_v16	spotted DNA/cDNA	4678	16936777-jon-C020_b16_s30	Colon cancer	Adenocarcinoma, NOS	8140/3	large intestine, excl. rectum and rectosigmoid junction	C189	loss	Carcinomas: colorectal ca.	primary
GSM115150	GSE5051	GPL3443	VUMC_5K_BAC_v21	spotted DNA/cDNA	4678	16936777-jon-L12_b32_s85	Diffuse large B-cell lymphoma	Diffuse large B-cell lymphoma, NOS	9680/3	lymph nodes	C77	normal	Lymphomas: DLBCL	primary
GSM115152	GSE5051	GPL3443	VUMC_5K_BAC_v21	spotted DNA/cDNA	4678	16936777-jon-L14_b32_s86	Diffuse large B-cell lymphoma	Diffuse large B-cell lymphoma, NOS	9680/3	lymph nodes	C77	normal	Lymphomas: DLBCL	primary
GSM115172	GSE5051	GPL3443	VUMC_5K_BAC_v21	spotted DNA/cDNA	4678	16936777-jon-L45_b32_s32	Diffuse large B-cell lymphoma	Diffuse large B-cell lymphoma, NOS	9680/3	lymph nodes	C77	normal	Lymphomas: DLBCL	primary
GSM115174	GSE5051	GPL3443	VUMC_5K_BAC_v21	spotted DNA/cDNA	4678	16936777-jon-L47_b32_s33	Diffuse large B-cell lymphoma	Diffuse large B-cell lymphoma, NOS	9680/3	lymph nodes	C77	normal	Lymphomas: DLBCL	primary
GSM115182	GSE5051	GPL3443	VUMC_5K_BAC_v21	spotted DNA/cDNA	4678	16936777-jon-L55_b32_s42	Diffuse large B-cell lymphoma	Diffuse large B-cell lymphoma, NOS	9680/3	lymph nodes	C77	normal	Lymphomas: DLBCL	primary
GSM115190	GSE5051	GPL3443	VUMC_5K_BAC_v21	spotted DNA/cDNA	4678	16936777-jon-L72_b32_s50	Diffuse large B-cell lymphoma	Diffuse large B-cell lymphoma, NOS	9680/3	lymph nodes	C77	normal	Lymphomas: DLBCL	primary
GSM115193	GSE5051	GPL3443	VUMC_5K_BAC_v21	spotted DNA/cDNA	4678	16936777-jon-L75_b32_s71	Diffuse large B-cell lymphoma	Diffuse large B-cell lymphoma, NOS	9680/3	lymph nodes	C77	normal	Lymphomas: DLBCL	primary
GSM115194	GSE5051	GPL3443	VUMC_5K_BAC_v21	spotted DNA/cDNA	4678	16936777-jon-L76_b32_s54	Diffuse large B-cell lymphoma	Diffuse large B-cell lymphoma, NOS	9680/3	lymph nodes	C77	normal	Lymphomas: DLBCL	primary
GSM115197	GSE5051	GPL3443	VUMC_5K_BAC_v21	spotted DNA/cDNA	4678	16936777-jon-L81_b32_s57	Diffuse large B-cell lymphoma	Diffuse large B-cell lymphoma, NOS	9680/3	lymph nodes	C77	normal	Lymphomas: DLBCL	primary
GSM115201	GSE5051	GPL3443	VUMC_5K_BAC_v21	spotted DNA/cDNA	4678	16936777-jon-L87_b32_s63	Diffuse large B-cell lymphoma	Diffuse large B-cell lymphoma, NOS	9680/3	lymph nodes	C77	normal	Lymphomas: DLBCL	primary
GSM115203	GSE5051	GPL3443	VUMC_5K_BAC_v21	spotted DNA/cDNA	4678	16936777-jon-L89_b32_s65	Diffuse large B-cell lymphoma	Diffuse large B-cell lymphoma, NOS	9680/3	lymph nodes	C77	normal	Lymphomas: DLBCL	primary
GSM115204	GSE5051	GPL3443	VUMC_5K_BAC_v21	spotted DNA/cDNA	4678	16936777-jon-L90_b32_s66	Diffuse large B-cell lymphoma	Diffuse large B-cell lymphoma, NOS	9680/3	lymph nodes	C77	loss	Lymphomas: DLBCL	primary
GSM115205	GSE5051	GPL3443	VUMC_5K_BAC_v21	spotted DNA/cDNA	4678	16936777-jon-L91_b32_s67	Diffuse large B-cell lymphoma	Diffuse large B-cell lymphoma, NOS	9680/3	Tonsil	C09	normal	Lymphomas: DLBCL	primary
GSM115206	GSE5051	GPL3443	VUMC_5K_BAC_v21	spotted DNA/cDNA	4678	16936777-jon-L92_b32_s68	Diffuse large B-cell lymphoma	Diffuse large B-cell lymphoma, NOS	9680/3	Tonsil	C09	normal	Lymphomas: DLBCL	primary
GSM115208	GSE5051	GPL3443	VUMC_5K_BAC_v21	spotted DNA/cDNA	4678	16936777-jon-L94_b32_s73	Diffuse large B-cell lymphoma	Diffuse large B-cell lymphoma, NOS	9680/3	lymph nodes	C77	normal	Lymphomas: DLBCL	primary
GSM115209	GSE5051	GPL3443	VUMC_5K_BAC_v21	spotted DNA/cDNA	4678	16936777-jon-L95_b32_s74	Diffuse large B-cell lymphoma	Diffuse large B-cell lymphoma, NOS	9680/3	lymph nodes	C77	normal	Lymphomas: DLBCL	primary
GSM115210	GSE5051	GPL2826	VUMC_30K_Oligo_v31	spotted oligonucleotide	30000	16936777-jon-C001_b31_s74	Colon cancer	Adenocarcinoma, NOS	8140/3	large intestine, excl. rectum and rectosigmoid junction	C189	normal	Carcinomas: colorectal ca.	primary
GSM115211	GSE5051	GPL2826	VUMC_30K_Oligo_v31	spotted oligonucleotide	30000	16936777-jon-C004_b31_s73	Colon cancer	Adenocarcinoma, NOS	8140/3	large intestine, excl. rectum and rectosigmoid junction	C189	normal	Carcinomas: colorectal ca.	primary
GSM115212	GSE5051	GPL2826	VUMC_30K_Oligo_v31	spotted oligonucleotide	30000	16936777-jon-C012_b31_s72	Colon cancer	Adenocarcinoma, NOS	8140/3	large intestine, excl. rectum and rectosigmoid junction	C189	loss	Carcinomas: colorectal ca.	primary
GSM115213	GSE5051	GPL2826	VUMC_30K_Oligo_v31	spotted oligonucleotide	30000	16936777-jon-L96_b31_s75	Diffuse large B-cell lymphoma	Diffuse large B-cell lymphoma, NOS	9680/3	lymph nodes	C77	loss	Lymphomas: DLBCL	primary
GSM115214	GSE5051	GPL2826	VUMC_30K_Oligo_v31	spotted oligonucleotide	30000	16936777-jon-L97_b31_s76	Diffuse large B-cell lymphoma	Diffuse large B-cell lymphoma, NOS	9680/3	lymph nodes	C77	normal	Lymphomas: DLBCL	primary
GSM115215	GSE5051	GPL2826	VUMC_30K_Oligo_v31	spotted oligonucleotide	30000	16936777-jon-L98_b31_s77	Diffuse large B-cell lymphoma	Diffuse large B-cell lymphoma, NOS	9680/3	lymph nodes	C77	normal	Lymphomas: DLBCL	primary
GSM115216	GSE5051	GPL2826	VUMC_30K_Oligo_v31	spotted oligonucleotide	30000	16936777-jon-RB001_b31_s67	Retinoblastoma	Retinoblastoma, NOS	9510/3	retina	C692	normal	Undifferentiated tumors, non-CNS blastomas	primary
GSM115217	GSE5051	GPL2826	VUMC_30K_Oligo_v31	spotted oligonucleotide	30000	16936777-jon-RB002_b31_s70	Retinoblastoma	Retinoblastoma, NOS	9510/3	retina	C692	normal	Undifferentiated tumors, non-CNS blastomas	primary
GSM115218	GSE5051	GPL2826	VUMC_30K_Oligo_v31	spotted oligonucleotide	30000	16936777-jon-RB003_b31_s68	Retinoblastoma	Retinoblastoma, NOS	9510/3	retina	C692	loss	Undifferentiated tumors, non-CNS blastomas	primary
GSM115219	GSE5051	GPL2826	VUMC_30K_Oligo_v31	spotted oligonucleotide	30000	16936777-jon-RB004_b31_s69	Retinoblastoma	Retinoblastoma, NOS	9510/3	retina	C692	normal	Undifferentiated tumors, non-CNS blastomas	primary
GSM115220	GSE5051	GPL2826	VUMC_30K_Oligo_v31	spotted oligonucleotide	30000	16936777-jon-RB005_b31_s71	Retinoblastoma	Retinoblastoma, NOS	9510/3	retina	C692	normal	Undifferentiated tumors, non-CNS blastomas	primary
GSM115221	GSE5051	GPL2834	VUMC_30K_Oligo_v36	spotted oligonucleotide	30000	16936777-jon-B2159_b36_s54	breast cancer	Infiltrating duct carcinoma, NOS [C50._]	8500/3	breast	C50	normal	Carcinomas: breast ca.	primary
GSM115222	GSE5051	GPL2834	VUMC_30K_Oligo_v36	spotted oligonucleotide	30000	16936777-jon-B2160_b36_s55	breast cancer	Infiltrating duct carcinoma, NOS [C50._]	8500/3	breast	C50	normal	Carcinomas: breast ca.	primary
GSM115223	GSE5051	GPL2834	VUMC_30K_Oligo_v36	spotted oligonucleotide	30000	16936777-jon-B2080rpt_b41_s32	breast cancer	Infiltrating duct carcinoma, NOS [C50._]	8500/3	breast	C50	normal	Carcinomas: breast ca.	primary
GSM115224	GSE5051	GPL2834	VUMC_30K_Oligo_v36	spotted oligonucleotide	30000	16936777-jon-B2084_b36_s12	breast cancer	Infiltrating duct carcinoma, NOS [C50._]	8500/3	breast	C50	normal	Carcinomas: breast ca.	primary
GSM115225	GSE5051	GPL2834	VUMC_30K_Oligo_v36	spotted oligonucleotide	30000	16936777-jon-B2083_b36_s11	breast cancer	Infiltrating duct carcinoma, NOS [C50._]	8500/3	breast	C50	normal	Carcinomas: breast ca.	primary
GSM115226	GSE5051	GPL2834	VUMC_30K_Oligo_v36	spotted oligonucleotide	30000	16936777-jon-B2099_b36_s20	breast cancer	Infiltrating duct carcinoma, NOS [C50._]	8500/3	breast	C50	loss	Carcinomas: breast ca.	primary
GSM115227	GSE5051	GPL2834	VUMC_30K_Oligo_v36	spotted oligonucleotide	30000	16936777-jon-B2087_b36_s14	breast cancer	Infiltrating duct carcinoma, NOS [C50._]	8500/3	breast	C50	normal	Carcinomas: breast ca.	primary
GSM115228	GSE5051	GPL2834	VUMC_30K_Oligo_v36	spotted oligonucleotide	30000	16936777-jon-B2094_b36_s16	breast cancer	Infiltrating duct carcinoma, NOS [C50._]	8500/3	breast	C50	normal	Carcinomas: breast ca.	primary
GSM115229	GSE5051	GPL2834	VUMC_30K_Oligo_v36	spotted oligonucleotide	30000	16936777-jon-B2095_b36_s17	breast cancer	Infiltrating duct carcinoma, NOS [C50._]	8500/3	breast	C50	normal	Carcinomas: breast ca.	primary
GSM115230	GSE5051	GPL2834	VUMC_30K_Oligo_v36	spotted oligonucleotide	30000	16936777-jon-B2086_b36_s13	breast cancer	Infiltrating duct carcinoma, NOS [C50._]	8500/3	breast	C50	normal	Carcinomas: breast ca.	primary
GSM115231	GSE5051	GPL2834	VUMC_30K_Oligo_v36	spotted oligonucleotide	30000	16936777-jon-B2157_b36_s53	breast cancer	Infiltrating duct carcinoma, NOS [C50._]	8500/3	breast	C50	normal	Carcinomas: breast ca.	primary
GSM115232	GSE5051	GPL2834	VUMC_30K_Oligo_v36	spotted oligonucleotide	30000	16936777-jon-B2134R_b36_s44	breast cancer	Infiltrating duct carcinoma, NOS [C50._]	8500/3	breast	C50	normal	Carcinomas: breast ca.	primary
GSM115233	GSE5051	GPL2834	VUMC_30K_Oligo_v36	spotted oligonucleotide	30000	16936777-jon-B2079rpt_b41_s31	breast cancer	Infiltrating duct carcinoma, NOS [C50._]	8500/3	breast	C50	normal	Carcinomas: breast ca.	primary
GSM115234	GSE5051	GPL2834	VUMC_30K_Oligo_v36	spotted oligonucleotide	30000	16936777-jon-B2176_b39_s22	breast cancer	Infiltrating duct carcinoma, NOS [C50._]	8500/3	breast	C50	normal	Carcinomas: breast ca.	primary
GSM115235	GSE5051	GPL2834	VUMC_30K_Oligo_v36	spotted oligonucleotide	30000	16936777-jon-B2100_b36_s48	breast cancer	Infiltrating duct carcinoma, NOS [C50._]	8500/3	breast	C50	loss	Carcinomas: breast ca.	primary
GSM115236	GSE5051	GPL2834	VUMC_30K_Oligo_v36	spotted oligonucleotide	30000	16936777-jon-B2098_b36_s19	breast cancer	Infiltrating duct carcinoma, NOS [C50._]	8500/3	breast	C50	normal	Carcinomas: breast ca.	primary
GSM115237	GSE5051	GPL2834	VUMC_30K_Oligo_v36	spotted oligonucleotide	30000	16936777-jon-B2081_b36_s47	breast cancer	Infiltrating duct carcinoma, NOS [C50._]	8500/3	breast	C50	normal	Carcinomas: breast ca.	primary
GSM115238	GSE5051	GPL2834	VUMC_30K_Oligo_v36	spotted oligonucleotide	30000	16936777-jon-B2091_b36_s15	breast cancer	Infiltrating duct carcinoma, NOS [C50._]	8500/3	breast	C50	normal	Carcinomas: breast ca.	primary
GSM115239	GSE5051	GPL2834	VUMC_30K_Oligo_v36	spotted oligonucleotide	30000	16936777-jon-B2097_b36_s18	breast cancer	Infiltrating duct carcinoma, NOS [C50._]	8500/3	breast	C50	normal	Carcinomas: breast ca.	primary
GSM115248	GSE5051	GPL2842	VUMC_5K_BAC_v22	spotted DNA/cDNA	4678	16936777-jon-GTL6_b22_s36	gastric cancer	Adenocarcinoma, NOS	8140/3	stomach	C16	loss	Carcinomas: gastric ca.	primary
GSM115250	GSE5051	GPL2842	VUMC_5K_BAC_v22	spotted DNA/cDNA	4678	16936777-jon-GTL18_b22_s67	gastric cancer	Adenocarcinoma, NOS	8140/3	stomach	C16	loss	Carcinomas: gastric ca.	primary
GSM115252	GSE5051	GPL2842	VUMC_5K_BAC_v22	spotted DNA/cDNA	4678	16936777-jon-GTL17_b22_s66	gastric cancer	Adenocarcinoma, NOS	8140/3	stomach	C16	loss	Carcinomas: gastric ca.	primary
GSM115255	GSE5051	GPL2842	VUMC_5K_BAC_v22	spotted DNA/cDNA	4678	16936777-jon-GTL14_b22_s63	gastric cancer	Adenocarcinoma, NOS	8140/3	stomach	C16	normal	Carcinomas: gastric ca.	primary
GSM115257	GSE5051	GPL2842	VUMC_5K_BAC_v22	spotted DNA/cDNA	4678	16936777-jon-GTL2_b22_s32	gastric cancer	Adenocarcinoma, NOS	8140/3	stomach	C16	normal	Carcinomas: gastric ca.	primary
GSM115259	GSE5051	GPL2842	VUMC_5K_BAC_v22	spotted DNA/cDNA	4678	16936777-jon-GTL16_b22_s65	gastric cancer	Adenocarcinoma, NOS	8140/3	stomach	C16	normal	Carcinomas: gastric ca.	primary
GSM115262	GSE5051	GPL2842	VUMC_5K_BAC_v22	spotted DNA/cDNA	4678	16936777-jon-GTL11_b22_s60	gastric cancer	Adenocarcinoma, NOS	8140/3	stomach	C16	normal	Carcinomas: gastric ca.	primary
GSM115264	GSE5051	GPL2842	VUMC_5K_BAC_v22	spotted DNA/cDNA	4678	16936777-jon-GTL5_b22_s35	gastric cancer	Adenocarcinoma, NOS	8140/3	stomach	C16	normal	Carcinomas: gastric ca.	primary
GSM115266	GSE5051	GPL2842	VUMC_5K_BAC_v22	spotted DNA/cDNA	4678	16936777-jon-GTL10_b22_s53	gastric cancer	Adenocarcinoma, NOS	8140/3	stomach	C16	loss	Carcinomas: gastric ca.	primary
GSM115269	GSE5051	GPL2842	VUMC_5K_BAC_v22	spotted DNA/cDNA	4678	16936777-jon-GTL3_b22_s33	gastric cancer	Adenocarcinoma, NOS	8140/3	stomach	C16	normal	Carcinomas: gastric ca.	primary
GSM115271	GSE5051	GPL2842	VUMC_5K_BAC_v22	spotted DNA/cDNA	4678	16936777-jon-GTL7_b22_s48	gastric cancer	Adenocarcinoma, NOS	8140/3	stomach	C16	gain	Carcinomas: gastric ca.	primary
GSM115274	GSE5051	GPL2842	VUMC_5K_BAC_v22	spotted DNA/cDNA	4678	16936777-jon-GTL1_b22_s31	gastric cancer	Adenocarcinoma, NOS	8140/3	stomach	C16	normal	Carcinomas: gastric ca.	primary
GSM115276	GSE5051	GPL2842	VUMC_5K_BAC_v22	spotted DNA/cDNA	4678	16936777-jon-GTL19_b22_s68	gastric cancer	Adenocarcinoma, NOS	8140/3	stomach	C16	normal	Carcinomas: gastric ca.	primary
GSM115277	GSE5051	GPL2842	VUMC_5K_BAC_v22	spotted DNA/cDNA	4678	16936777-jon-GTL20_b22_s69	gastric cancer	Adenocarcinoma, NOS	8140/3	stomach	C16	normal	Carcinomas: gastric ca.	primary
GSM115278	GSE5051	GPL2842	VUMC_5K_BAC_v22	spotted DNA/cDNA	4678	16936777-jon-GTL4_b22_s34	gastric cancer	Adenocarcinoma, NOS	8140/3	stomach	C16	normal	Carcinomas: gastric ca.	primary
GSM115279	GSE5051	GPL2842	VUMC_5K_BAC_v22	spotted DNA/cDNA	4678	16936777-jon-GTL12_b22_s61	gastric cancer	Adenocarcinoma, NOS	8140/3	stomach	C16	loss	Carcinomas: gastric ca.	primary
GSM115280	GSE5051	GPL2842	VUMC_5K_BAC_v22	spotted DNA/cDNA	4678	16936777-jon-GTL8_b22_s50	gastric cancer	Adenocarcinoma, NOS	8140/3	stomach	C16	normal	Carcinomas: gastric ca.	primary
GSM115281	GSE5051	GPL2842	VUMC_5K_BAC_v22	spotted DNA/cDNA	4678	16936777-jon-GTL15_b22_s64	gastric cancer	Adenocarcinoma, NOS	8140/3	stomach	C16	normal	Carcinomas: gastric ca.	primary
GSM115282	GSE5051	GPL2842	VUMC_5K_BAC_v22	spotted DNA/cDNA	4678	16936777-jon-GTL13_b22_s62	gastric cancer	Adenocarcinoma, NOS	8140/3	stomach	C16	normal	Carcinomas: gastric ca.	primary
GSM115283	GSE5051	GPL2842	VUMC_5K_BAC_v22	spotted DNA/cDNA	4678	16936777-jon-GTL9_b22_s52	gastric cancer	Adenocarcinoma, NOS	8140/3	stomach	C16	normal	Carcinomas: gastric ca.	primary
GSM115284	GSE5051	GPL28	UCSF_HumArray_1.14	spotted DNA/cDNA	2463	16936777-jon-GT002_bUCSF1.14_s1	gastric cancer	Adenocarcinoma, NOS	8140/3	stomach	C16	normal	Carcinomas: gastric ca.	primary
GSM115285	GSE5051	GPL28	UCSF_HumArray_1.14	spotted DNA/cDNA	2463	16936777-jon-GT003_bUCSF1.14_s2	gastric cancer	Adenocarcinoma, NOS	8140/3	stomach	C16	normal	Carcinomas: gastric ca.	primary
GSM115286	GSE5051	GPL28	UCSF_HumArray_1.14	spotted DNA/cDNA	2463	16936777-jon-GT004_bUCSF1.14_s3	gastric cancer	Adenocarcinoma, NOS	8140/3	stomach	C16	normal	Carcinomas: gastric ca.	primary
GSM115287	GSE5051	GPL28	UCSF_HumArray_1.14	spotted DNA/cDNA	2463	16936777-jon-GT005_bUCSF1.14_s4	gastric cancer	Adenocarcinoma, NOS	8140/3	stomach	C16	normal	Carcinomas: gastric ca.	primary
GSM115288	GSE5051	GPL28	UCSF_HumArray_1.14	spotted DNA/cDNA	2463	16936777-jon-GT006_bUCSF1.14_s5	gastric cancer	Adenocarcinoma, NOS	8140/3	stomach	C16	normal	Carcinomas: gastric ca.	primary
GSM115289	GSE5051	GPL28	UCSF_HumArray_1.14	spotted DNA/cDNA	2463	16936777-jon-GT007_bUCSF1.14_s6	gastric cancer	Adenocarcinoma, NOS	8140/3	stomach	C16	normal	Carcinomas: gastric ca.	primary
GSM115290	GSE5051	GPL28	UCSF_HumArray_1.14	spotted DNA/cDNA	2463	16936777-jon-GT008_bUCSF1.14_s7	gastric cancer	Adenocarcinoma, NOS	8140/3	stomach	C16	normal	Carcinomas: gastric ca.	primary
GSM115291	GSE5051	GPL28	UCSF_HumArray_1.14	spotted DNA/cDNA	2463	16936777-jon-GT009_bUCSF1.14_s8	gastric cancer	Adenocarcinoma, NOS	8140/3	stomach	C16	normal	Carcinomas: gastric ca.	primary
GSM115292	GSE5051	GPL28	UCSF_HumArray_1.14	spotted DNA/cDNA	2463	16936777-jon-GT010_bUCSF1.14_s9	gastric cancer	Adenocarcinoma, NOS	8140/3	stomach	C16	normal	Carcinomas: gastric ca.	primary
GSM115293	GSE5051	GPL28	UCSF_HumArray_1.14	spotted DNA/cDNA	2463	16936777-jon-GT011_bUCSF1.14_s10	gastric cancer	Adenocarcinoma, NOS	8140/3	stomach	C16	normal	Carcinomas: gastric ca.	primary
GSM115294	GSE5051	GPL28	UCSF_HumArray_1.14	spotted DNA/cDNA	2463	16936777-jon-GT012_bUCSF1.14_s11	gastric cancer	Adenocarcinoma, NOS	8140/3	stomach	C16	normal	Carcinomas: gastric ca.	primary
GSM115295	GSE5051	GPL28	UCSF_HumArray_1.14	spotted DNA/cDNA	2463	16936777-jon-GT013_bUCSF1.14_s12	gastric cancer	Adenocarcinoma, NOS	8140/3	stomach	C16	normal	Carcinomas: gastric ca.	primary
GSM115296	GSE5051	GPL28	UCSF_HumArray_1.14	spotted DNA/cDNA	2463	16936777-jon-GT014_bUCSF1.14_s13	gastric cancer	Adenocarcinoma, NOS	8140/3	stomach	C16	normal	Carcinomas: gastric ca.	primary
GSM115297	GSE5051	GPL28	UCSF_HumArray_1.14	spotted DNA/cDNA	2463	16936777-jon-GT015_bUCSF1.14_s14	gastric cancer	Adenocarcinoma, NOS	8140/3	stomach	C16	normal	Carcinomas: gastric ca.	primary
GSM115298	GSE5051	GPL28	UCSF_HumArray_1.14	spotted DNA/cDNA	2463	16936777-jon-GT016_bUCSF1.14_s15	gastric cancer	Adenocarcinoma, NOS	8140/3	stomach	C16	normal	Carcinomas: gastric ca.	primary
GSM115299	GSE5051	GPL28	UCSF_HumArray_1.14	spotted DNA/cDNA	2463	16936777-jon-GT017_bUCSF1.14_s16	gastric cancer	Adenocarcinoma, NOS	8140/3	stomach	C16	normal	Carcinomas: gastric ca.	primary
GSM115300	GSE5051	GPL28	UCSF_HumArray_1.14	spotted DNA/cDNA	2463	16936777-jon-GT018_bUCSF1.14_s17	gastric cancer	Adenocarcinoma, NOS	8140/3	stomach	C16	gain	Carcinomas: gastric ca.	primary
GSM115301	GSE5051	GPL28	UCSF_HumArray_1.14	spotted DNA/cDNA	2463	16936777-jon-GT019_bUCSF1.14_s18	gastric cancer	Adenocarcinoma, NOS	8140/3	stomach	C16	normal	Carcinomas: gastric ca.	primary
GSM115302	GSE5051	GPL28	UCSF_HumArray_1.14	spotted DNA/cDNA	2463	16936777-jon-GT020_bUCSF1.14_s19	gastric cancer	Adenocarcinoma, NOS	8140/3	stomach	C16	normal	Carcinomas: gastric ca.	primary
GSM115303	GSE5051	GPL28	UCSF_HumArray_1.14	spotted DNA/cDNA	2463	16936777-jon-GT021_bUCSF1.14_s20	gastric cancer	Adenocarcinoma, NOS	8140/3	stomach	C16	normal	Carcinomas: gastric ca.	primary
GSM115304	GSE5051	GPL28	UCSF_HumArray_1.14	spotted DNA/cDNA	2463	16936777-jon-GT022_bUCSF1.14_s21	gastric cancer	Adenocarcinoma, NOS	8140/3	stomach	C16	normal	Carcinomas: gastric ca.	primary
GSM115305	GSE5051	GPL28	UCSF_HumArray_1.14	spotted DNA/cDNA	2463	16936777-jon-GT023_bUCSF1.14_s22	gastric cancer	Adenocarcinoma, NOS	8140/3	stomach	C16	normal	Carcinomas: gastric ca.	primary
GSM115306	GSE5051	GPL28	UCSF_HumArray_1.14	spotted DNA/cDNA	2463	16936777-jon-GT024_bUCSF1.14_s23	gastric cancer	Adenocarcinoma, NOS	8140/3	stomach	C16	normal	Carcinomas: gastric ca.	primary
GSM115307	GSE5051	GPL28	UCSF_HumArray_1.14	spotted DNA/cDNA	2463	16936777-jon-GT025_bUCSF1.14_s24	gastric cancer	Adenocarcinoma, NOS	8140/3	stomach	C16	normal	Carcinomas: gastric ca.	primary
GSM115308	GSE5051	GPL28	UCSF_HumArray_1.14	spotted DNA/cDNA	2463	16936777-jon-GT026_bUCSF1.14_s25	gastric cancer	Adenocarcinoma, NOS	8140/3	stomach	C16	normal	Carcinomas: gastric ca.	primary
GSM115309	GSE5051	GPL28	UCSF_HumArray_1.14	spotted DNA/cDNA	2463	16936777-jon-GT027_bUCSF1.14_s26	gastric cancer	Adenocarcinoma, NOS	8140/3	stomach	C16	normal	Carcinomas: gastric ca.	primary
GSM115310	GSE5051	GPL28	UCSF_HumArray_1.14	spotted DNA/cDNA	2463	16936777-jon-GT028_bUCSF1.14_s27	gastric cancer	Adenocarcinoma, NOS	8140/3	stomach	C16	loss	Carcinomas: gastric ca.	primary
GSM115311	GSE5051	GPL28	UCSF_HumArray_1.14	spotted DNA/cDNA	2463	16936777-jon-GT029_bUCSF1.14_s28	gastric cancer	Adenocarcinoma, NOS	8140/3	stomach	C16	normal	Carcinomas: gastric ca.	primary
GSM115312	GSE5051	GPL28	UCSF_HumArray_1.14	spotted DNA/cDNA	2463	16936777-jon-GT030_bUCSF1.14_s29	gastric cancer	Adenocarcinoma, NOS	8140/3	stomach	C16	normal	Carcinomas: gastric ca.	primary
GSM115313	GSE5051	GPL28	UCSF_HumArray_1.14	spotted DNA/cDNA	2463	16936777-jon-GT031_bUCSF1.14_s30	gastric cancer	Adenocarcinoma, NOS	8140/3	stomach	C16	loss	Carcinomas: gastric ca.	primary
GSM115314	GSE5051	GPL28	UCSF_HumArray_1.14	spotted DNA/cDNA	2463	16936777-jon-GT032_bUCSF1.14_s31	gastric cancer	Adenocarcinoma, NOS	8140/3	stomach	C16	loss	Carcinomas: gastric ca.	primary
GSM115315	GSE5051	GPL28	UCSF_HumArray_1.14	spotted DNA/cDNA	2463	16936777-jon-GT033_bUCSF1.14_s32	gastric cancer	Adenocarcinoma, NOS	8140/3	stomach	C16	normal	Carcinomas: gastric ca.	primary
GSM115316	GSE5051	GPL28	UCSF_HumArray_1.14	spotted DNA/cDNA	2463	16936777-jon-GT034_bUCSF1.14_s33	gastric cancer	Adenocarcinoma, NOS	8140/3	stomach	C16	normal	Carcinomas: gastric ca.	primary
GSM115317	GSE5051	GPL28	UCSF_HumArray_1.14	spotted DNA/cDNA	2463	16936777-jon-GT035_bUCSF1.14_s34	gastric cancer	Adenocarcinoma, NOS	8140/3	stomach	C16	loss	Carcinomas: gastric ca.	primary
GSM115318	GSE5051	GPL28	UCSF_HumArray_1.14	spotted DNA/cDNA	2463	16936777-jon-GT036_bUCSF1.14_s35	gastric cancer	Adenocarcinoma, NOS	8140/3	stomach	C16	normal	Carcinomas: gastric ca.	primary
GSM115319	GSE5051	GPL28	UCSF_HumArray_1.14	spotted DNA/cDNA	2463	16936777-jon-GT037_bUCSF1.14_s36	gastric cancer	Adenocarcinoma, NOS	8140/3	stomach	C16	normal	Carcinomas: gastric ca.	primary
GSM73557	GSE5051	GPL2819	VUMC_30K_Oligo_v42	spotted oligonucleotide	30000	16936777-jon-BT474_b42_s56	breast cancer	Infiltrating duct carcinoma, NOS [C50._]	8500/3	breast	C50	normal	Carcinomas: breast ca.	cell line
GSM75169	GSE5051	GPL2834	VUMC_30K_Oligo_v36	spotted oligonucleotide	30000	16936777-jon-MDA468_b41_s07	breast cancer	Infiltrating duct carcinoma, NOS [C50._]	8500/3	breast	C50	loss	Carcinomas: breast ca.	cell line
GSM75170	GSE5051	GPL2834	VUMC_30K_Oligo_v36	spotted oligonucleotide	30000	16936777-jon-SUM159_b36_s50	breast cancer	Infiltrating duct carcinoma, NOS [C50._]	8500/3	breast	C50	loss	Carcinomas: breast ca.	cell line
GSM75171	GSE5051	GPL2834	VUMC_30K_Oligo_v36	spotted oligonucleotide	30000	16936777-jon-SKBR7_b39_s31	breast cancer	Infiltrating duct carcinoma, NOS [C50._]	8500/3	breast	C50	normal	Carcinomas: breast ca.	cell line
GSM115142	GSE5138	GPL3443	VUMC_5K_BAC_v21	spotted DNA/cDNA	4678	19051311_VUMC_L01_b32_s75	Diffuse large B-cell lymphoma, NOS	Diffuse large B-cell lymphoma, NOS	9680/3	hematopoietic and reticuloendothelial systems	C42	normal	Lymphomas: DLBCL	primary
GSM115143	GSE5138	GPL3443	VUMC_5K_BAC_v21	spotted DNA/cDNA	4678	19051311_VUMC_L02_b32_s76	Diffuse large B-cell lymphoma, NOS	Diffuse large B-cell lymphoma, NOS	9680/3	hematopoietic and reticuloendothelial systems	C42	gain	Lymphomas: DLBCL	primary
GSM115145	GSE5138	GPL3443	VUMC_5K_BAC_v21	spotted DNA/cDNA	4678	19051311_VUMC_L04_b32_s78	Diffuse large B-cell lymphoma, NOS	Diffuse large B-cell lymphoma, NOS	9680/3	hematopoietic and reticuloendothelial systems	C42	normal	Lymphomas: DLBCL	primary
GSM115147	GSE5138	GPL3443	VUMC_5K_BAC_v21	spotted DNA/cDNA	4678	19051311_VUMC_L07_b32_s81	Diffuse large B-cell lymphoma, NOS	Diffuse large B-cell lymphoma, NOS	9680/3	hematopoietic and reticuloendothelial systems	C42	normal	Lymphomas: DLBCL	primary
GSM115148	GSE5138	GPL3443	VUMC_5K_BAC_v21	spotted DNA/cDNA	4678	19051311_VUMC_L08_b32_s82	Diffuse large B-cell lymphoma, NOS	Diffuse large B-cell lymphoma, NOS	9680/3	hematopoietic and reticuloendothelial systems	C42	normal	Lymphomas: DLBCL	primary
GSM115149	GSE5138	GPL3443	VUMC_5K_BAC_v21	spotted DNA/cDNA	4678	19051311_VUMC_L10_b32_s83	Diffuse large B-cell lymphoma, NOS	Diffuse large B-cell lymphoma, NOS	9680/3	hematopoietic and reticuloendothelial systems	C42	normal	Lymphomas: DLBCL	primary
GSM115151	GSE5138	GPL3443	VUMC_5K_BAC_v21	spotted DNA/cDNA	4678	19051311_VUMC_L13_b32_s84	Diffuse large B-cell lymphoma, NOS	Diffuse large B-cell lymphoma, NOS	9680/3	hematopoietic and reticuloendothelial systems	C42	normal	Lymphomas: DLBCL	primary
GSM115155	GSE5138	GPL3443	VUMC_5K_BAC_v21	spotted DNA/cDNA	4678	19051311_VUMC_L17_b32_s16	Diffuse large B-cell lymphoma, NOS	Diffuse large B-cell lymphoma, NOS	9680/3	hematopoietic and reticuloendothelial systems	C42	normal	Lymphomas: DLBCL	primary
GSM115156	GSE5138	GPL3443	VUMC_5K_BAC_v21	spotted DNA/cDNA	4678	19051311_VUMC_L18_b32_s17	Diffuse large B-cell lymphoma, NOS	Diffuse large B-cell lymphoma, NOS	9680/3	hematopoietic and reticuloendothelial systems	C42	normal	Lymphomas: DLBCL	primary
GSM115158	GSE5138	GPL3443	VUMC_5K_BAC_v21	spotted DNA/cDNA	4678	19051311_VUMC_L20_b32_s19	Diffuse large B-cell lymphoma, NOS	Diffuse large B-cell lymphoma, NOS	9680/3	hematopoietic and reticuloendothelial systems	C42	normal	Lymphomas: DLBCL	primary
GSM115159	GSE5138	GPL3443	VUMC_5K_BAC_v21	spotted DNA/cDNA	4678	19051311_VUMC_L21_b32_s20	Diffuse large B-cell lymphoma, NOS	Diffuse large B-cell lymphoma, NOS	9680/3	hematopoietic and reticuloendothelial systems	C42	normal	Lymphomas: DLBCL	primary
GSM115160	GSE5138	GPL3443	VUMC_5K_BAC_v21	spotted DNA/cDNA	4678	19051311_VUMC_L23_b32_s21	Diffuse large B-cell lymphoma, NOS	Diffuse large B-cell lymphoma, NOS	9680/3	hematopoietic and reticuloendothelial systems	C42	normal	Lymphomas: DLBCL	primary
GSM115161	GSE5138	GPL3443	VUMC_5K_BAC_v21	spotted DNA/cDNA	4678	19051311_VUMC_L24_b32_s28	Diffuse large B-cell lymphoma, NOS	Diffuse large B-cell lymphoma, NOS	9680/3	hematopoietic and reticuloendothelial systems	C42	normal	Lymphomas: DLBCL	primary
GSM115162	GSE5138	GPL3443	VUMC_5K_BAC_v21	spotted DNA/cDNA	4678	19051311_VUMC_L25_b32_s29	Diffuse large B-cell lymphoma, NOS	Diffuse large B-cell lymphoma, NOS	9680/3	hematopoietic and reticuloendothelial systems	C42	normal	Lymphomas: DLBCL	primary
GSM115163	GSE5138	GPL3443	VUMC_5K_BAC_v21	spotted DNA/cDNA	4678	19051311_VUMC_L26_b32_s22	Diffuse large B-cell lymphoma, NOS	Diffuse large B-cell lymphoma, NOS	9680/3	hematopoietic and reticuloendothelial systems	C42	normal	Lymphomas: DLBCL	primary
GSM115166	GSE5138	GPL3443	VUMC_5K_BAC_v21	spotted DNA/cDNA	4678	19051311_VUMC_L29_b32_s24	Diffuse large B-cell lymphoma, NOS	Diffuse large B-cell lymphoma, NOS	9680/3	hematopoietic and reticuloendothelial systems	C42	normal	Lymphomas: DLBCL	primary
GSM115167	GSE5138	GPL3443	VUMC_5K_BAC_v21	spotted DNA/cDNA	4678	19051311_VUMC_L30_b32_s25	Diffuse large B-cell lymphoma, NOS	Diffuse large B-cell lymphoma, NOS	9680/3	hematopoietic and reticuloendothelial systems	C42	normal	Lymphomas: DLBCL	primary
GSM115168	GSE5138	GPL3443	VUMC_5K_BAC_v21	spotted DNA/cDNA	4678	19051311_VUMC_L41_b32_s26	Diffuse large B-cell lymphoma, NOS	Diffuse large B-cell lymphoma, NOS	9680/3	hematopoietic and reticuloendothelial systems	C42	normal	Lymphomas: DLBCL	primary
GSM115169	GSE5138	GPL3443	VUMC_5K_BAC_v21	spotted DNA/cDNA	4678	19051311_VUMC_L42_b32_s27	Diffuse large B-cell lymphoma, NOS	Diffuse large B-cell lymphoma, NOS	9680/3	hematopoietic and reticuloendothelial systems	C42	normal	Lymphomas: DLBCL	primary
GSM115170	GSE5138	GPL3443	VUMC_5K_BAC_v21	spotted DNA/cDNA	4678	19051311_VUMC_L43_b32_s30	Diffuse large B-cell lymphoma, NOS	Diffuse large B-cell lymphoma, NOS	9680/3	hematopoietic and reticuloendothelial systems	C42	normal	Lymphomas: DLBCL	primary
GSM115171	GSE5138	GPL3443	VUMC_5K_BAC_v21	spotted DNA/cDNA	4678	19051311_VUMC_L44_b32_s31	Diffuse large B-cell lymphoma, NOS	Diffuse large B-cell lymphoma, NOS	9680/3	hematopoietic and reticuloendothelial systems	C42	normal	Lymphomas: DLBCL	primary
GSM115173	GSE5138	GPL3443	VUMC_5K_BAC_v21	spotted DNA/cDNA	4678	19051311_VUMC_L46_b32_s35	Diffuse large B-cell lymphoma, NOS	Diffuse large B-cell lymphoma, NOS	9680/3	hematopoietic and reticuloendothelial systems	C42	normal	Lymphomas: DLBCL	primary
GSM115175	GSE5138	GPL3443	VUMC_5K_BAC_v21	spotted DNA/cDNA	4678	19051311_VUMC_L48_b32_s69	Diffuse large B-cell lymphoma, NOS	Diffuse large B-cell lymphoma, NOS	9680/3	hematopoietic and reticuloendothelial systems	C42	normal	Lymphomas: DLBCL	primary
GSM115177	GSE5138	GPL3443	VUMC_5K_BAC_v21	spotted DNA/cDNA	4678	19051311_VUMC_L50_b32_s37	Diffuse large B-cell lymphoma, NOS	Diffuse large B-cell lymphoma, NOS	9680/3	hematopoietic and reticuloendothelial systems	C42	loss	Lymphomas: DLBCL	primary
GSM115178	GSE5138	GPL3443	VUMC_5K_BAC_v21	spotted DNA/cDNA	4678	19051311_VUMC_L51_b32_s38	Diffuse large B-cell lymphoma, NOS	Diffuse large B-cell lymphoma, NOS	9680/3	hematopoietic and reticuloendothelial systems	C42	normal	Lymphomas: DLBCL	primary
GSM115179	GSE5138	GPL3443	VUMC_5K_BAC_v21	spotted DNA/cDNA	4678	19051311_VUMC_L52_b32_s70	Diffuse large B-cell lymphoma, NOS	Diffuse large B-cell lymphoma, NOS	9680/3	hematopoietic and reticuloendothelial systems	C42	normal	Lymphomas: DLBCL	primary
GSM115181	GSE5138	GPL3443	VUMC_5K_BAC_v21	spotted DNA/cDNA	4678	19051311_VUMC_L54_b32_s41	Diffuse large B-cell lymphoma, NOS	Diffuse large B-cell lymphoma, NOS	9680/3	hematopoietic and reticuloendothelial systems	C42	normal	Lymphomas: DLBCL	primary
GSM115183	GSE5138	GPL3443	VUMC_5K_BAC_v21	spotted DNA/cDNA	4678	19051311_VUMC_L56_b32_s43	Diffuse large B-cell lymphoma, NOS	Diffuse large B-cell lymphoma, NOS	9680/3	hematopoietic and reticuloendothelial systems	C42	loss	Lymphomas: DLBCL	primary
GSM115184	GSE5138	GPL3443	VUMC_5K_BAC_v21	spotted DNA/cDNA	4678	19051311_VUMC_L57_b32_s44	Diffuse large B-cell lymphoma, NOS	Diffuse large B-cell lymphoma, NOS	9680/3	hematopoietic and reticuloendothelial systems	C42	normal	Lymphomas: DLBCL	primary
GSM115185	GSE5138	GPL3443	VUMC_5K_BAC_v21	spotted DNA/cDNA	4678	19051311_VUMC_L58_b32_s45	Diffuse large B-cell lymphoma, NOS	Diffuse large B-cell lymphoma, NOS	9680/3	hematopoietic and reticuloendothelial systems	C42	normal	Lymphomas: DLBCL	primary
GSM115186	GSE5138	GPL3443	VUMC_5K_BAC_v21	spotted DNA/cDNA	4678	19051311_VUMC_L59_b32_s46	Diffuse large B-cell lymphoma, NOS	Diffuse large B-cell lymphoma, NOS	9680/3	hematopoietic and reticuloendothelial systems	C42	gain	Lymphomas: DLBCL	primary
GSM115187	GSE5138	GPL3443	VUMC_5K_BAC_v21	spotted DNA/cDNA	4678	19051311_VUMC_L60_b32_s47	Diffuse large B-cell lymphoma, NOS	Diffuse large B-cell lymphoma, NOS	9680/3	hematopoietic and reticuloendothelial systems	C42	normal	Lymphomas: DLBCL	primary
GSM115188	GSE5138	GPL3443	VUMC_5K_BAC_v21	spotted DNA/cDNA	4678	19051311_VUMC_L70_b32_s48	Diffuse large B-cell lymphoma, NOS	Diffuse large B-cell lymphoma, NOS	9680/3	hematopoietic and reticuloendothelial systems	C42	loss	Lymphomas: DLBCL	primary
GSM115189	GSE5138	GPL3443	VUMC_5K_BAC_v21	spotted DNA/cDNA	4678	19051311_VUMC_L71_b32_s49	Diffuse large B-cell lymphoma, NOS	Diffuse large B-cell lymphoma, NOS	9680/3	hematopoietic and reticuloendothelial systems	C42	normal	Lymphomas: DLBCL	primary
GSM115191	GSE5138	GPL3443	VUMC_5K_BAC_v21	spotted DNA/cDNA	4678	19051311_VUMC_L73_b32_s51	Diffuse large B-cell lymphoma, NOS	Diffuse large B-cell lymphoma, NOS	9680/3	hematopoietic and reticuloendothelial systems	C42	normal	Lymphomas: DLBCL	primary
GSM115192	GSE5138	GPL3443	VUMC_5K_BAC_v21	spotted DNA/cDNA	4678	19051311_VUMC_L74_b32_s52	Diffuse large B-cell lymphoma, NOS	Diffuse large B-cell lymphoma, NOS	9680/3	hematopoietic and reticuloendothelial systems	C42	normal	Lymphomas: DLBCL	primary
GSM115195	GSE5138	GPL3443	VUMC_5K_BAC_v21	spotted DNA/cDNA	4678	19051311_VUMC_L77_b32_s55	Diffuse large B-cell lymphoma, NOS	Diffuse large B-cell lymphoma, NOS	9680/3	hematopoietic and reticuloendothelial systems	C42	normal	Lymphomas: DLBCL	primary
GSM115196	GSE5138	GPL3443	VUMC_5K_BAC_v21	spotted DNA/cDNA	4678	19051311_VUMC_L79_b32_s56	Diffuse large B-cell lymphoma, NOS	Diffuse large B-cell lymphoma, NOS	9680/3	hematopoietic and reticuloendothelial systems	C42	normal	Lymphomas: DLBCL	primary
GSM115198	GSE5138	GPL3443	VUMC_5K_BAC_v21	spotted DNA/cDNA	4678	19051311_VUMC_L82_b32_s58	Diffuse large B-cell lymphoma, NOS	Diffuse large B-cell lymphoma, NOS	9680/3	hematopoietic and reticuloendothelial systems	C42	normal	Lymphomas: DLBCL	primary
GSM115200	GSE5138	GPL3443	VUMC_5K_BAC_v21	spotted DNA/cDNA	4678	19051311_VUMC_L86_b32_s62	Diffuse large B-cell lymphoma, NOS	Diffuse large B-cell lymphoma, NOS	9680/3	hematopoietic and reticuloendothelial systems	C42	normal	Lymphomas: DLBCL	primary
GSM115202	GSE5138	GPL3443	VUMC_5K_BAC_v21	spotted DNA/cDNA	4678	19051311_VUMC_L88_b32_s64	Diffuse large B-cell lymphoma, NOS	Diffuse large B-cell lymphoma, NOS	9680/3	hematopoietic and reticuloendothelial systems	C42	loss	Lymphomas: DLBCL	primary
GSM115207	GSE5138	GPL3443	VUMC_5K_BAC_v21	spotted DNA/cDNA	4678	19051311_VUMC_L93_b32_s72	Diffuse large B-cell lymphoma, NOS	Diffuse large B-cell lymphoma, NOS	9680/3	hematopoietic and reticuloendothelial systems	C42	normal	Lymphomas: DLBCL	primary
GSM115801	GSE5316	GPL3789	UCSF_HumArray_1.14	spotted DNA/cDNA	2343	16960149_BNHL-CL-HBL2	B-cell non-Hodgkin lymphoma [cell line HBL2]	Malignant lymphoma, B-cell NOS	9591/3	hematopoietic and reticuloendothelial systems	C42	loss	Lymphomas: B-NHL, NOS	cell line
GSM115802	GSE5316	GPL3789	UCSF_HumArray_1.14	spotted DNA/cDNA	2343	16960149_BNHL-CL-GRANTA519	B-cell non-Hodgkin lymphoma [cell line GRANTA519]	Malignant lymphoma, B-cell NOS	9591/3	hematopoietic and reticuloendothelial systems	C42	loss	Lymphomas: B-NHL, NOS	cell line
GSM115803	GSE5316	GPL3789	UCSF_HumArray_1.14	spotted DNA/cDNA	2343	16960149_BNHL-CL-NCEB1	B-cell non-Hodgkin lymphoma [cell line NCEB1]	Malignant lymphoma, B-cell NOS	9591/3	hematopoietic and reticuloendothelial systems	C42	normal	Lymphomas: B-NHL, NOS	cell line
GSM115804	GSE5316	GPL3789	UCSF_HumArray_1.14	spotted DNA/cDNA	2343	16960149_BNHL-CL-REC1	B-cell non-Hodgkin lymphoma [cell line REC1]	Malignant lymphoma, B-cell NOS	9591/3	hematopoietic and reticuloendothelial systems	C42	normal	Lymphomas: B-NHL, NOS	cell line
GSM115805	GSE5316	GPL3789	UCSF_HumArray_1.14	spotted DNA/cDNA	2343	16960149_BNHL-CL-JVM2	B-cell non-Hodgkin lymphoma [cell line JVM2]	Malignant lymphoma, B-cell NOS	9591/3	hematopoietic and reticuloendothelial systems	C42	normal	Lymphomas: B-NHL, NOS	cell line
GSM115806	GSE5316	GPL3789	UCSF_HumArray_1.14	spotted DNA/cDNA	2343	16960149_BNHL-CL-SP49	B-cell non-Hodgkin lymphoma [cell line SP49]	Malignant lymphoma, B-cell NOS	9591/3	hematopoietic and reticuloendothelial systems	C42	normal	Lymphomas: B-NHL, NOS	cell line
GSM115807	GSE5316	GPL3789	UCSF_HumArray_1.14	spotted DNA/cDNA	2343	16960149_BNHL-CL-Z138	B-cell non-Hodgkin lymphoma [cell line Z138]	Malignant lymphoma, B-cell NOS	9591/3	hematopoietic and reticuloendothelial systems	C42	normal	Lymphomas: B-NHL, NOS	cell line
GSM115808	GSE5316	GPL3789	UCSF_HumArray_1.14	spotted DNA/cDNA	2343	16960149_BNHL-CL-BALM9	B-cell non-Hodgkin lymphoma [cell line BALM9]	Malignant lymphoma, B-cell NOS	9591/3	hematopoietic and reticuloendothelial systems	C42	normal	Lymphomas: B-NHL, NOS	cell line
GSM115809	GSE5316	GPL3789	UCSF_HumArray_1.14	spotted DNA/cDNA	2343	16960149_BNHL-CL-ELIJAH	B-cell non-Hodgkin lymphoma [cell line ELIJAH]	Malignant lymphoma, B-cell NOS	9591/3	hematopoietic and reticuloendothelial systems	C42	loss	Lymphomas: B-NHL, NOS	cell line
GSM115810	GSE5316	GPL3789	UCSF_HumArray_1.14	spotted DNA/cDNA	2343	16960149_BNHL-CL-WIEN133	B-cell non-Hodgkin lymphoma [cell line WIEN133]	Malignant lymphoma, B-cell NOS	9591/3	hematopoietic and reticuloendothelial systems	C42	normal	Lymphomas: B-NHL, NOS	cell line
GSM115811	GSE5316	GPL3789	UCSF_HumArray_1.14	spotted DNA/cDNA	2343	16960149_BNHL-CL-NAB2	B-cell non-Hodgkin lymphoma [cell line NAB2]	Malignant lymphoma, B-cell NOS	9591/3	hematopoietic and reticuloendothelial systems	C42	normal	Lymphomas: B-NHL, NOS	cell line
GSM115812	GSE5316	GPL3789	UCSF_HumArray_1.14	spotted DNA/cDNA	2343	16960149_BNHL-CL-PL29018	B-cell non-Hodgkin lymphoma [cell line PL29018]	Malignant lymphoma, B-cell NOS	9591/3	hematopoietic and reticuloendothelial systems	C42	normal	Lymphomas: B-NHL, NOS	cell line
GSM115813	GSE5316	GPL3789	UCSF_HumArray_1.14	spotted DNA/cDNA	2343	16960149_BNHL-CL-SERAPHINA	B-cell non-Hodgkin lymphoma [cell line SERAPHINA]	Malignant lymphoma, B-cell NOS	9591/3	hematopoietic and reticuloendothelial systems	C42	normal	Lymphomas: B-NHL, NOS	cell line
GSM115814	GSE5316	GPL3789	UCSF_HumArray_1.14	spotted DNA/cDNA	2343	16960149_BNHL-CL-P32	B-cell non-Hodgkin lymphoma [cell line P32]	Malignant lymphoma, B-cell NOS	9591/3	hematopoietic and reticuloendothelial systems	C42	loss	Lymphomas: B-NHL, NOS	cell line
GSM115816	GSE5316	GPL3789	UCSF_HumArray_1.14	spotted DNA/cDNA	2343	16960149_BNHL-CL-OZ	B-cell non-Hodgkin lymphoma [cell line OZ]	Malignant lymphoma, B-cell NOS	9591/3	hematopoietic and reticuloendothelial systems	C42	normal	Lymphomas: B-NHL, NOS	cell line
GSM115817	GSE5316	GPL3789	UCSF_HumArray_1.14	spotted DNA/cDNA	2343	16960149_BNHL-CL-DOHH2	B-cell non-Hodgkin lymphoma [cell line DOHH2]	Malignant lymphoma, B-cell NOS	9591/3	hematopoietic and reticuloendothelial systems	C42	normal	Lymphomas: B-NHL, NOS	cell line
GSM115820	GSE5316	GPL3789	UCSF_HumArray_1.14	spotted DNA/cDNA	2343	16960149_BNHL-CL-KARPAS231	B-cell non-Hodgkin lymphoma [cell line KARPAS231]	Malignant lymphoma, B-cell NOS	9591/3	hematopoietic and reticuloendothelial systems	C42	loss	Lymphomas: B-NHL, NOS	cell line
GSM115821	GSE5316	GPL3789	UCSF_HumArray_1.14	spotted DNA/cDNA	2343	16960149_BNHL-CL-KARPAS422	B-cell non-Hodgkin lymphoma [cell line KARPAS422]	Malignant lymphoma, B-cell NOS	9591/3	hematopoietic and reticuloendothelial systems	C42	normal	Lymphomas: B-NHL, NOS	cell line
GSM115973	GSE5316	GPL3789	UCSF_HumArray_1.14	spotted DNA/cDNA	2343	16960149_BNHL-CL-VAL	B-cell non-Hodgkin lymphoma [cell line VAL]	Malignant lymphoma, B-cell NOS	9591/3	hematopoietic and reticuloendothelial systems	C42	normal	Lymphomas: B-NHL, NOS	cell line
GSM115975	GSE5316	GPL3789	UCSF_HumArray_1.14	spotted DNA/cDNA	2343	16960149_BNHL-CL-SUDHL6	B-cell non-Hodgkin lymphoma [cell line SUDHL6]	Malignant lymphoma, B-cell NOS	9591/3	hematopoietic and reticuloendothelial systems	C42	normal	Lymphomas: B-NHL, NOS	cell line
GSM115984	GSE5316	GPL3789	UCSF_HumArray_1.14	spotted DNA/cDNA	2343	16960149_BNHL-CL-RL	B-cell non-Hodgkin lymphoma [cell line RL]	Malignant lymphoma, B-cell NOS	9591/3	hematopoietic and reticuloendothelial systems	C42	normal	Lymphomas: B-NHL, NOS	cell line
GSM115988	GSE5316	GPL3789	UCSF_HumArray_1.14	spotted DNA/cDNA	2343	16960149_BNHL-CL-SSK41	B-cell non-Hodgkin lymphoma [cell line SSK41]	Malignant lymphoma, B-cell NOS	9591/3	hematopoietic and reticuloendothelial systems	C42	normal	Lymphomas: B-NHL, NOS	cell line
GSM115991	GSE5316	GPL3789	UCSF_HumArray_1.14	spotted DNA/cDNA	2343	16960149_BNHL-CL-K1718	B-cell non-Hodgkin lymphoma [cell line K1718]	Malignant lymphoma, B-cell NOS	9591/3	hematopoietic and reticuloendothelial systems	C42	loss	Lymphomas: B-NHL, NOS	cell line
GSM116023	GSE5316	GPL3789	UCSF_HumArray_1.14	spotted DNA/cDNA	2343	16960149_BNHL-CL-OCI-LY8	B-cell non-Hodgkin lymphoma [cell line OCI-LY8]	Malignant lymphoma, B-cell NOS	9591/3	hematopoietic and reticuloendothelial systems	C42	normal	Lymphomas: B-NHL, NOS	cell line
GSM119482	GSE5316	GPL3789	UCSF_HumArray_1.14	spotted DNA/cDNA	2343	16960149_BNHL-CL-BEVA	B-cell non-Hodgkin lymphoma [cell line BEVA]	Malignant lymphoma, B-cell NOS	9591/3	hematopoietic and reticuloendothelial systems	C42	normal	Lymphomas: B-NHL, NOS	cell line
GSM119483	GSE5316	GPL3789	UCSF_HumArray_1.14	spotted DNA/cDNA	2343	16960149_BNHL-CL-KARPAS-353	lymphoma	Malignant lymphoma, B-cell NOS	9591/3	hematopoietic and reticuloendothelial systems	C42	normal	Lymphomas: B-NHL, NOS	cell line
GSM119484	GSE5316	GPL3789	UCSF_HumArray_1.14	spotted DNA/cDNA	2343	16960149_BNHL-CL-PR1	B-cell non-Hodgkin lymphoma [cell line PR1]	Malignant lymphoma, B-cell NOS	9591/3	hematopoietic and reticuloendothelial systems	C42	loss	Lymphomas: B-NHL, NOS	cell line
GSM119485	GSE5316	GPL3789	UCSF_HumArray_1.14	spotted DNA/cDNA	2343	16960149_BNHL-CL-ROS50	B-cell non-Hodgkin lymphoma [cell line ROS50]	Malignant lymphoma, B-cell NOS	9591/3	hematopoietic and reticuloendothelial systems	C42	loss	Lymphomas: B-NHL, NOS	cell line
GSM119486	GSE5316	GPL3789	UCSF_HumArray_1.14	spotted DNA/cDNA	2343	16960149_BNHL-CL-SCI1	B-cell non-Hodgkin lymphoma [cell line SCI1]	Malignant lymphoma, B-cell NOS	9591/3	hematopoietic and reticuloendothelial systems	C42	normal	Lymphomas: B-NHL, NOS	cell line
GSM119487	GSE5316	GPL3789	UCSF_HumArray_1.14	spotted DNA/cDNA	2343	16960149_BNHL-CL-MD901	B-cell non-Hodgkin lymphoma [cell line MD901]	Malignant lymphoma, B-cell NOS	9591/3	hematopoietic and reticuloendothelial systems	C42	normal	Lymphomas: B-NHL, NOS	cell line
GSM119488	GSE5316	GPL3789	UCSF_HumArray_1.14	spotted DNA/cDNA	2343	16960149_BNHL-CL-MD903	B-cell non-Hodgkin lymphoma [cell line MD903]	Malignant lymphoma, B-cell NOS	9591/3	hematopoietic and reticuloendothelial systems	C42	normal	Lymphomas: B-NHL, NOS	cell line
GSM119489	GSE5316	GPL3789	UCSF_HumArray_1.14	spotted DNA/cDNA	2343	16960149_BNHL-CL-CTB1	B-cell non-Hodgkin lymphoma [cell line CTB1]	Malignant lymphoma, B-cell NOS	9591/3	hematopoietic and reticuloendothelial systems	C42	normal	Lymphomas: B-NHL, NOS	cell line
GSM119490	GSE5316	GPL3789	UCSF_HumArray_1.14	spotted DNA/cDNA	2343	16960149_BNHL-CL-CIPULLO	B-cell non-Hodgkin lymphoma [cell line CIPULLO]	Malignant lymphoma, B-cell NOS	9591/3	hematopoietic and reticuloendothelial systems	C42	normal	Lymphomas: B-NHL, NOS	cell line
GSM119503	GSE5316	GPL3789	UCSF_HumArray_1.14	spotted DNA/cDNA	2343	16960149_BNHL-CL-K1106	B-cell non-Hodgkin lymphoma [cell line K1106]	Malignant lymphoma, B-cell NOS	9591/3	hematopoietic and reticuloendothelial systems	C42	normal	Lymphomas: B-NHL, NOS	cell line
GSM119504	GSE5316	GPL3868	UCSF_HumArray_1.14_v2	spotted DNA/cDNA	2445	16960149_BNHL-CL-UPN2	B-cell non-Hodgkin lymphoma [cell line UPN2]	Malignant lymphoma, B-cell NOS	9591/3	hematopoietic and reticuloendothelial systems	C42	normal	Lymphomas: B-NHL, NOS	cell line
GSM119505	GSE5316	GPL3868	UCSF_HumArray_1.14_v2	spotted DNA/cDNA	2445	16960149_BNHL-CL-CA46	B-cell non-Hodgkin lymphoma [cell line CA46]	Malignant lymphoma, B-cell NOS	9591/3	hematopoietic and reticuloendothelial systems	C42	normal	Lymphomas: B-NHL, NOS	cell line
GSM119534	GSE5316	GPL3868	UCSF_HumArray_1.14_v2	spotted DNA/cDNA	2445	16960149_BNHL-CL-NAMALWA	B-cell non-Hodgkin lymphoma [cell line NAMALWA]	Malignant lymphoma, B-cell NOS	9591/3	hematopoietic and reticuloendothelial systems	C42	loss	Lymphomas: B-NHL, NOS	cell line
GSM119535	GSE5316	GPL3868	UCSF_HumArray_1.14_v2	spotted DNA/cDNA	2445	16960149_BNHL-CL-BL41	B-cell non-Hodgkin lymphoma [cell line BL41]	Malignant lymphoma, B-cell NOS	9591/3	hematopoietic and reticuloendothelial systems	C42	normal	Lymphomas: B-NHL, NOS	cell line
GSM119536	GSE5316	GPL3869	UCSF_HumArray_1.14_v3	spotted DNA/cDNA	2454	16960149_BNHL-CL-380	B-cell non-Hodgkin lymphoma [cell line 380]	Malignant lymphoma, B-cell NOS	9591/3	hematopoietic and reticuloendothelial systems	C42	normal	Lymphomas: B-NHL, NOS	cell line
GSM119537	GSE5316	GPL3869	UCSF_HumArray_1.14_v3	spotted DNA/cDNA	2454	16960149_BNHL-CL-JEKO1	B-cell non-Hodgkin lymphoma [cell line JEKO1]	Malignant lymphoma, B-cell NOS	9591/3	hematopoietic and reticuloendothelial systems	C42	normal	Lymphomas: B-NHL, NOS	cell line
GSM119538	GSE5316	GPL3869	UCSF_HumArray_1.14_v3	spotted DNA/cDNA	2454	16960149_BNHL-CL-MEDB1	B-cell non-Hodgkin lymphoma [cell line MEDB1]	Malignant lymphoma, B-cell NOS	9591/3	hematopoietic and reticuloendothelial systems	C42	normal	Lymphomas: B-NHL, NOS	cell line
GSM119539	GSE5316	GPL3869	UCSF_HumArray_1.14_v3	spotted DNA/cDNA	2454	16960149_BNHL-CL-SP53	B-cell non-Hodgkin lymphoma [cell line SP53]	Malignant lymphoma, B-cell NOS	9591/3	hematopoietic and reticuloendothelial systems	C42	normal	Lymphomas: B-NHL, NOS	cell line
GSM119540	GSE5316	GPL3869	UCSF_HumArray_1.14_v3	spotted DNA/cDNA	2454	16960149_BNHL-CL-IRM2	B-cell non-Hodgkin lymphoma [cell line IRM2]	Malignant lymphoma, B-cell NOS	9591/3	hematopoietic and reticuloendothelial systems	C42	normal	Lymphomas: B-NHL, NOS	cell line
GSM119542	GSE5316	GPL3993	UCSF_HumArray_1.14_v4	spotted DNA/cDNA	2457	16960149_BNHL-CL-UPN1	B-cell non-Hodgkin lymphoma [cell line UPN1]	Malignant lymphoma, B-cell NOS	9591/3	hematopoietic and reticuloendothelial systems	C42	loss	Lymphomas: B-NHL, NOS	cell line
GSM119551	GSE5316	GPL3993	UCSF_HumArray_1.14_v4	spotted DNA/cDNA	2457	16960149_BNHL-CL-RCK8	B-cell non-Hodgkin lymphoma [cell line RCK8]	Malignant lymphoma, B-cell NOS	9591/3	hematopoietic and reticuloendothelial systems	C42	normal	Lymphomas: B-NHL, NOS	cell line
GSM119555	GSE5316	GPL3993	UCSF_HumArray_1.14_v4	spotted DNA/cDNA	2457	16960149_BNHL-CL-KHM10B	B-cell non-Hodgkin lymphoma [cell line KHM10B]	Malignant lymphoma, B-cell NOS	9591/3	hematopoietic and reticuloendothelial systems	C42	normal	Lymphomas: B-NHL, NOS	cell line
GSM119556	GSE5316	GPL3993	UCSF_HumArray_1.14_v4	spotted DNA/cDNA	2457	16960149_BNHL-CL-GRANTA-452	lymphoma	Malignant lymphoma, B-cell NOS	9591/3	hematopoietic and reticuloendothelial systems	C42	normal	Lymphomas: B-NHL, NOS	cell line
GSM119557	GSE5316	GPL3789	UCSF_HumArray_1.14	spotted DNA/cDNA	2343	16960149_BNHL-CL-RIVA	B-cell non-Hodgkin lymphoma [cell line RIVA]	Malignant lymphoma, B-cell NOS	9591/3	hematopoietic and reticuloendothelial systems	C42	normal	Lymphomas: B-NHL, NOS	cell line
GSM120869	GSE5336	GPL3889	KUL_CGH_SANGER_3K_3	spotted DNA/cDNA	3588	17171690-woz-10	Gastrointestinal stromal tumor	Gastrointestinal stromal tumor, malignant	8936/3	stomach	C16	normal	Soft tissue tumors: stromal tumors	primary
GSM120870	GSE5336	GPL3889	KUL_CGH_SANGER_3K_3	spotted DNA/cDNA	3588	17171690-woz-10	Gastrointestinal stromal tumor	Gastrointestinal stromal tumor, malignant	8936/3	stomach	C16	normal	Soft tissue tumors: stromal tumors	primary
GSM120871	GSE5336	GPL3889	KUL_CGH_SANGER_3K_3	spotted DNA/cDNA	3588	17171690-woz-11	Gastrointestinal stromal tumor	Gastrointestinal stromal tumor, malignant	8936/3	stomach	C16	gain	Soft tissue tumors: stromal tumors	primary
GSM120872	GSE5336	GPL3889	KUL_CGH_SANGER_3K_3	spotted DNA/cDNA	3588	17171690-woz-11	Gastrointestinal stromal tumor	Gastrointestinal stromal tumor, malignant	8936/3	stomach	C16	gain	Soft tissue tumors: stromal tumors	primary
GSM120873	GSE5336	GPL4003	KUL_CGH_SANGER_3K_1	spotted DNA/cDNA	3529	17171690-woz-01	Gastrointestinal stromal tumor	Gastrointestinal stromal tumor, malignant	8936/3	stomach	C16	normal	Soft tissue tumors: stromal tumors	primary
GSM120874	GSE5336	GPL4003	KUL_CGH_SANGER_3K_1	spotted DNA/cDNA	3529	17171690-woz-01	Gastrointestinal stromal tumor	Gastrointestinal stromal tumor, malignant	8936/3	stomach	C16	normal	Soft tissue tumors: stromal tumors	primary
GSM120875	GSE5336	GPL3889	KUL_CGH_SANGER_3K_3	spotted DNA/cDNA	3588	17171690-woz-12	Gastrointestinal stromal tumor	Gastrointestinal stromal tumor, malignant	8936/3	stomach	C16	normal	Soft tissue tumors: stromal tumors	primary
GSM120876	GSE5336	GPL3889	KUL_CGH_SANGER_3K_3	spotted DNA/cDNA	3588	17171690-woz-12	Gastrointestinal stromal tumor	Gastrointestinal stromal tumor, malignant	8936/3	stomach	C16	normal	Soft tissue tumors: stromal tumors	primary
GSM120878	GSE5336	GPL3893	KUL_CGH_SANGER_3K_5	spotted DNA/cDNA	3696	17171690-woz-13	Gastrointestinal stromal tumor	Gastrointestinal stromal tumor, malignant	8936/3	stomach	C16	loss	Soft tissue tumors: stromal tumors	primary
GSM120879	GSE5336	GPL3888	KUL_CGH_SANGER_3K_2	spotted DNA/cDNA	3492	17171690-woz-15	Gastrointestinal stromal tumor	Gastrointestinal stromal tumor, malignant	8936/3	stomach	C16	normal	Soft tissue tumors: stromal tumors	primary
GSM120880	GSE5336	GPL3888	KUL_CGH_SANGER_3K_2	spotted DNA/cDNA	3492	17171690-woz-15	Gastrointestinal stromal tumor	Gastrointestinal stromal tumor, malignant	8936/3	stomach	C16	normal	Soft tissue tumors: stromal tumors	primary
GSM120881	GSE5336	GPL3892	KUL_CGH_CHROM14_2K_1	spotted DNA/cDNA	1511	17171690-woz-15	Gastrointestinal stromal tumor	Gastrointestinal stromal tumor, malignant	8936/3	stomach	C16	normal	Soft tissue tumors: stromal tumors	primary
GSM120882	GSE5336	GPL3892	KUL_CGH_CHROM14_2K_1	spotted DNA/cDNA	1511	17171690-woz-15	Gastrointestinal stromal tumor	Gastrointestinal stromal tumor, malignant	8936/3	stomach	C16	gain	Soft tissue tumors: stromal tumors	primary
GSM120883	GSE5336	GPL3888	KUL_CGH_SANGER_3K_2	spotted DNA/cDNA	3492	17171690-woz-16	Gastrointestinal stromal tumor	Gastrointestinal stromal tumor, malignant	8936/3	stomach	C16	normal	Soft tissue tumors: stromal tumors	primary
GSM120884	GSE5336	GPL3888	KUL_CGH_SANGER_3K_2	spotted DNA/cDNA	3492	17171690-woz-17	Gastrointestinal stromal tumor	Gastrointestinal stromal tumor, malignant	8936/3	stomach	C16	loss	Soft tissue tumors: stromal tumors	primary
GSM120885	GSE5336	GPL3893	KUL_CGH_SANGER_3K_5	spotted DNA/cDNA	3696	17171690-woz-18	Gastrointestinal stromal tumor	Gastrointestinal stromal tumor, malignant	8936/3	stomach	C16	normal	Soft tissue tumors: stromal tumors	primary
GSM120886	GSE5336	GPL3893	KUL_CGH_SANGER_3K_5	spotted DNA/cDNA	3696	17171690-woz-18	Gastrointestinal stromal tumor	Gastrointestinal stromal tumor, malignant	8936/3	stomach	C16	normal	Soft tissue tumors: stromal tumors	primary
GSM120887	GSE5336	GPL3887	KUL_CGH_SANGER_5K_2	spotted DNA/cDNA	5088	17171690-woz-19	Gastrointestinal stromal tumor	Gastrointestinal stromal tumor, malignant	8936/3	stomach	C16	loss	Soft tissue tumors: stromal tumors	primary
GSM120888	GSE5336	GPL3887	KUL_CGH_SANGER_5K_2	spotted DNA/cDNA	5088	17171690-woz-19	Gastrointestinal stromal tumor	Gastrointestinal stromal tumor, malignant	8936/3	stomach	C16	normal	Soft tissue tumors: stromal tumors	primary
GSM120889	GSE5336	GPL3892	KUL_CGH_CHROM14_2K_1	spotted DNA/cDNA	1511	17171690-woz-19	Gastrointestinal stromal tumor	Gastrointestinal stromal tumor, malignant	8936/3	stomach	C16	normal	Soft tissue tumors: stromal tumors	primary
GSM120890	GSE5336	GPL3892	KUL_CGH_CHROM14_2K_1	spotted DNA/cDNA	1511	17171690-woz-19	Gastrointestinal stromal tumor	Gastrointestinal stromal tumor, malignant	8936/3	stomach	C16	gain	Soft tissue tumors: stromal tumors	primary
GSM120891	GSE5336	GPL3888	KUL_CGH_SANGER_3K_2	spotted DNA/cDNA	3492	17171690-woz-20	Gastrointestinal stromal tumor	Gastrointestinal stromal tumor, malignant	8936/3	stomach	C16	loss	Soft tissue tumors: stromal tumors	primary
GSM120892	GSE5336	GPL3888	KUL_CGH_SANGER_3K_2	spotted DNA/cDNA	3492	17171690-woz-21	Gastrointestinal stromal tumor	Gastrointestinal stromal tumor, malignant	8936/3	stomach	C16	gain	Soft tissue tumors: stromal tumors	primary
GSM120893	GSE5336	GPL3889	KUL_CGH_SANGER_3K_3	spotted DNA/cDNA	3588	17171690-woz-02	Gastrointestinal stromal tumor	Gastrointestinal stromal tumor, malignant	8936/3	stomach	C16	normal	Soft tissue tumors: stromal tumors	primary
GSM120894	GSE5336	GPL3889	KUL_CGH_SANGER_3K_3	spotted DNA/cDNA	3588	17171690-woz-02	Gastrointestinal stromal tumor	Gastrointestinal stromal tumor, malignant	8936/3	stomach	C16	normal	Soft tissue tumors: stromal tumors	primary
GSM120895	GSE5336	GPL3888	KUL_CGH_SANGER_3K_2	spotted DNA/cDNA	3492	17171690-woz-22	Gastrointestinal stromal tumor	Gastrointestinal stromal tumor, malignant	8936/3	stomach	C16	normal	Soft tissue tumors: stromal tumors	primary
GSM120896	GSE5336	GPL3889	KUL_CGH_SANGER_3K_3	spotted DNA/cDNA	3588	17171690-woz-23	Gastrointestinal stromal tumor	Gastrointestinal stromal tumor, malignant	8936/3	stomach	C16	normal	Soft tissue tumors: stromal tumors	primary
GSM120897	GSE5336	GPL3889	KUL_CGH_SANGER_3K_3	spotted DNA/cDNA	3588	17171690-woz-23	Gastrointestinal stromal tumor	Gastrointestinal stromal tumor, malignant	8936/3	stomach	C16	normal	Soft tissue tumors: stromal tumors	primary
GSM120898	GSE5336	GPL3893	KUL_CGH_SANGER_3K_5	spotted DNA/cDNA	3696	17171690-woz-24	Gastrointestinal stromal tumor	Gastrointestinal stromal tumor, malignant	8936/3	stomach	C16	normal	Soft tissue tumors: stromal tumors	primary
GSM120899	GSE5336	GPL3893	KUL_CGH_SANGER_3K_5	spotted DNA/cDNA	3696	17171690-woz-24	Gastrointestinal stromal tumor	Gastrointestinal stromal tumor, malignant	8936/3	stomach	C16	normal	Soft tissue tumors: stromal tumors	primary
GSM120900	GSE5336	GPL3888	KUL_CGH_SANGER_3K_2	spotted DNA/cDNA	3492	17171690-woz-26	Gastrointestinal stromal tumor	Gastrointestinal stromal tumor, malignant	8936/3	stomach	C16	normal	Soft tissue tumors: stromal tumors	primary
GSM120901	GSE5336	GPL3893	KUL_CGH_SANGER_3K_5	spotted DNA/cDNA	3696	17171690-woz-27	Gastrointestinal stromal tumor	Gastrointestinal stromal tumor, malignant	8936/3	stomach	C16	normal	Soft tissue tumors: stromal tumors	primary
GSM120902	GSE5336	GPL3893	KUL_CGH_SANGER_3K_5	spotted DNA/cDNA	3696	17171690-woz-27	Gastrointestinal stromal tumor	Gastrointestinal stromal tumor, malignant	8936/3	stomach	C16	normal	Soft tissue tumors: stromal tumors	primary
GSM120903	GSE5336	GPL3888	KUL_CGH_SANGER_3K_2	spotted DNA/cDNA	3492	17171690-woz-28	Gastrointestinal stromal tumor	Gastrointestinal stromal tumor, malignant	8936/3	stomach	C16	normal	Soft tissue tumors: stromal tumors	primary
GSM120904	GSE5336	GPL3892	KUL_CGH_CHROM14_2K_1	spotted DNA/cDNA	1511	17171690-woz-28	Gastrointestinal stromal tumor	Gastrointestinal stromal tumor, malignant	8936/3	stomach	C16	gain	Soft tissue tumors: stromal tumors	primary
GSM120905	GSE5336	GPL3892	KUL_CGH_CHROM14_2K_1	spotted DNA/cDNA	1511	17171690-woz-28	Gastrointestinal stromal tumor	Gastrointestinal stromal tumor, malignant	8936/3	stomach	C16	loss	Soft tissue tumors: stromal tumors	primary
GSM120906	GSE5336	GPL3888	KUL_CGH_SANGER_3K_2	spotted DNA/cDNA	3492	17171690-woz-29	Gastrointestinal stromal tumor	Gastrointestinal stromal tumor, malignant	8936/3	stomach	C16	gain	Soft tissue tumors: stromal tumors	primary
GSM120907	GSE5336	GPL3888	KUL_CGH_SANGER_3K_2	spotted DNA/cDNA	3492	17171690-woz-30	Gastrointestinal stromal tumor	Gastrointestinal stromal tumor, malignant	8936/3	stomach	C16	normal	Soft tissue tumors: stromal tumors	primary
GSM120908	GSE5336	GPL3888	KUL_CGH_SANGER_3K_2	spotted DNA/cDNA	3492	17171690-woz-31	Gastrointestinal stromal tumor	Gastrointestinal stromal tumor, malignant	8936/3	stomach	C16	normal	Soft tissue tumors: stromal tumors	primary
GSM120909	GSE5336	GPL3888	KUL_CGH_SANGER_3K_2	spotted DNA/cDNA	3492	17171690-woz-31	Gastrointestinal stromal tumor	Gastrointestinal stromal tumor, malignant	8936/3	stomach	C16	normal	Soft tissue tumors: stromal tumors	primary
GSM120910	GSE5336	GPL3888	KUL_CGH_SANGER_3K_2	spotted DNA/cDNA	3492	17171690-woz-03	Gastrointestinal stromal tumor	Gastrointestinal stromal tumor, malignant	8936/3	stomach	C16	loss	Soft tissue tumors: stromal tumors	primary
GSM120911	GSE5336	GPL3888	KUL_CGH_SANGER_3K_2	spotted DNA/cDNA	3492	17171690-woz-32	Gastrointestinal stromal tumor	Gastrointestinal stromal tumor, malignant	8936/3	stomach	C16	normal	Soft tissue tumors: stromal tumors	primary
GSM120912	GSE5336	GPL3888	KUL_CGH_SANGER_3K_2	spotted DNA/cDNA	3492	17171690-woz-33	Gastrointestinal stromal tumor	Gastrointestinal stromal tumor, malignant	8936/3	stomach	C16	normal	Soft tissue tumors: stromal tumors	primary
GSM120913	GSE5336	GPL3892	KUL_CGH_CHROM14_2K_1	spotted DNA/cDNA	1511	17171690-woz-33	Gastrointestinal stromal tumor	Gastrointestinal stromal tumor, malignant	8936/3	stomach	C16	gain	Soft tissue tumors: stromal tumors	primary
GSM120914	GSE5336	GPL3892	KUL_CGH_CHROM14_2K_1	spotted DNA/cDNA	1511	17171690-woz-33	Gastrointestinal stromal tumor	Gastrointestinal stromal tumor, malignant	8936/3	stomach	C16	normal	Soft tissue tumors: stromal tumors	primary
GSM120915	GSE5336	GPL3888	KUL_CGH_SANGER_3K_2	spotted DNA/cDNA	3492	17171690-woz-34	Gastrointestinal stromal tumor	Gastrointestinal stromal tumor, malignant	8936/3	stomach	C16	loss	Soft tissue tumors: stromal tumors	primary
GSM120916	GSE5336	GPL3892	KUL_CGH_CHROM14_2K_1	spotted DNA/cDNA	1511	17171690-woz-35	Gastrointestinal stromal tumor	Gastrointestinal stromal tumor, malignant	8936/3	stomach	C16	gain	Soft tissue tumors: stromal tumors	primary
GSM120917	GSE5336	GPL3892	KUL_CGH_CHROM14_2K_1	spotted DNA/cDNA	1511	17171690-woz-35	Gastrointestinal stromal tumor	Gastrointestinal stromal tumor, malignant	8936/3	stomach	C16	gain	Soft tissue tumors: stromal tumors	primary
GSM120918	GSE5336	GPL3888	KUL_CGH_SANGER_3K_2	spotted DNA/cDNA	3492	17171690-woz-36	Gastrointestinal stromal tumor	Gastrointestinal stromal tumor, malignant	8936/3	stomach	C16	normal	Soft tissue tumors: stromal tumors	primary
GSM120919	GSE5336	GPL3889	KUL_CGH_SANGER_3K_3	spotted DNA/cDNA	3588	17171690-woz-37	Gastrointestinal stromal tumor	Gastrointestinal stromal tumor, malignant	8936/3	stomach	C16	normal	Soft tissue tumors: stromal tumors	primary
GSM120920	GSE5336	GPL3889	KUL_CGH_SANGER_3K_3	spotted DNA/cDNA	3588	17171690-woz-37	Gastrointestinal stromal tumor	Gastrointestinal stromal tumor, malignant	8936/3	stomach	C16	normal	Soft tissue tumors: stromal tumors	primary
GSM120921	GSE5336	GPL3888	KUL_CGH_SANGER_3K_2	spotted DNA/cDNA	3492	17171690-woz-38	Gastrointestinal stromal tumor	Gastrointestinal stromal tumor, malignant	8936/3	stomach	C16	loss	Soft tissue tumors: stromal tumors	primary
GSM120922	GSE5336	GPL3888	KUL_CGH_SANGER_3K_2	spotted DNA/cDNA	3492	17171690-woz-10	Gastrointestinal stromal tumor	Gastrointestinal stromal tumor, malignant	8936/3	stomach	C16	normal	Soft tissue tumors: stromal tumors	primary
GSM120923	GSE5336	GPL3888	KUL_CGH_SANGER_3K_2	spotted DNA/cDNA	3492	17171690-woz-41	Gastrointestinal stromal tumor	Gastrointestinal stromal tumor, malignant	8936/3	stomach	C16	normal	Soft tissue tumors: stromal tumors	primary
GSM120924	GSE5336	GPL3893	KUL_CGH_SANGER_3K_5	spotted DNA/cDNA	3696	17171690-woz-42	Gastrointestinal stromal tumor	Gastrointestinal stromal tumor, malignant	8936/3	stomach	C16	normal	Soft tissue tumors: stromal tumors	primary
GSM120925	GSE5336	GPL3893	KUL_CGH_SANGER_3K_5	spotted DNA/cDNA	3696	17171690-woz-42	Gastrointestinal stromal tumor	Gastrointestinal stromal tumor, malignant	8936/3	stomach	C16	normal	Soft tissue tumors: stromal tumors	primary
GSM120926	GSE5336	GPL3888	KUL_CGH_SANGER_3K_2	spotted DNA/cDNA	3492	17171690-woz-43	Gastrointestinal stromal tumor	Gastrointestinal stromal tumor, malignant	8936/3	stomach	C16	normal	Soft tissue tumors: stromal tumors	primary
GSM120927	GSE5336	GPL3888	KUL_CGH_SANGER_3K_2	spotted DNA/cDNA	3492	17171690-woz-43	Gastrointestinal stromal tumor	Gastrointestinal stromal tumor, malignant	8936/3	stomach	C16	normal	Soft tissue tumors: stromal tumors	primary
GSM120928	GSE5336	GPL3892	KUL_CGH_CHROM14_2K_1	spotted DNA/cDNA	1511	17171690-woz-43	Gastrointestinal stromal tumor	Gastrointestinal stromal tumor, malignant	8936/3	stomach	C16	loss	Soft tissue tumors: stromal tumors	primary
GSM120929	GSE5336	GPL3892	KUL_CGH_CHROM14_2K_1	spotted DNA/cDNA	1511	17171690-woz-43	Gastrointestinal stromal tumor	Gastrointestinal stromal tumor, malignant	8936/3	stomach	C16	normal	Soft tissue tumors: stromal tumors	primary
GSM120930	GSE5336	GPL3889	KUL_CGH_SANGER_3K_3	spotted DNA/cDNA	3588	17171690-woz-44	Gastrointestinal stromal tumor	Gastrointestinal stromal tumor, malignant	8936/3	stomach	C16	normal	Soft tissue tumors: stromal tumors	primary
GSM120931	GSE5336	GPL3889	KUL_CGH_SANGER_3K_3	spotted DNA/cDNA	3588	17171690-woz-44	Gastrointestinal stromal tumor	Gastrointestinal stromal tumor, malignant	8936/3	stomach	C16	gain	Soft tissue tumors: stromal tumors	primary
GSM120932	GSE5336	GPL3888	KUL_CGH_SANGER_3K_2	spotted DNA/cDNA	3492	17171690-woz-45	Gastrointestinal stromal tumor	Gastrointestinal stromal tumor, malignant	8936/3	stomach	C16	loss	Soft tissue tumors: stromal tumors	primary
GSM120933	GSE5336	GPL3888	KUL_CGH_SANGER_3K_2	spotted DNA/cDNA	3492	17171690-woz-45	Gastrointestinal stromal tumor	Gastrointestinal stromal tumor, malignant	8936/3	stomach	C16	normal	Soft tissue tumors: stromal tumors	primary
GSM120934	GSE5336	GPL3892	KUL_CGH_CHROM14_2K_1	spotted DNA/cDNA	1511	17171690-woz-45	Gastrointestinal stromal tumor	Gastrointestinal stromal tumor, malignant	8936/3	stomach	C16	loss	Soft tissue tumors: stromal tumors	primary
GSM120935	GSE5336	GPL3892	KUL_CGH_CHROM14_2K_1	spotted DNA/cDNA	1511	17171690-woz-45	Gastrointestinal stromal tumor	Gastrointestinal stromal tumor, malignant	8936/3	stomach	C16	normal	Soft tissue tumors: stromal tumors	primary
GSM120936	GSE5336	GPL3888	KUL_CGH_SANGER_3K_2	spotted DNA/cDNA	3492	17171690-woz-46	Gastrointestinal stromal tumor	Gastrointestinal stromal tumor, malignant	8936/3	stomach	C16	loss	Soft tissue tumors: stromal tumors	primary
GSM120937	GSE5336	GPL3888	KUL_CGH_SANGER_3K_2	spotted DNA/cDNA	3492	17171690-woz-46	Gastrointestinal stromal tumor	Gastrointestinal stromal tumor, malignant	8936/3	stomach	C16	normal	Soft tissue tumors: stromal tumors	primary
GSM120938	GSE5336	GPL3893	KUL_CGH_SANGER_3K_5	spotted DNA/cDNA	3696	17171690-woz-47	Gastrointestinal stromal tumor	Gastrointestinal stromal tumor, malignant	8936/3	stomach	C16	normal	Soft tissue tumors: stromal tumors	primary
GSM120939	GSE5336	GPL3893	KUL_CGH_SANGER_3K_5	spotted DNA/cDNA	3696	17171690-woz-47	Gastrointestinal stromal tumor	Gastrointestinal stromal tumor, malignant	8936/3	stomach	C16	normal	Soft tissue tumors: stromal tumors	primary
GSM120940	GSE5336	GPL3888	KUL_CGH_SANGER_3K_2	spotted DNA/cDNA	3492	17171690-woz-48	Gastrointestinal stromal tumor	Gastrointestinal stromal tumor, malignant	8936/3	stomach	C16	loss	Soft tissue tumors: stromal tumors	primary
GSM120941	GSE5336	GPL3888	KUL_CGH_SANGER_3K_2	spotted DNA/cDNA	3492	17171690-woz-48	Gastrointestinal stromal tumor	Gastrointestinal stromal tumor, malignant	8936/3	stomach	C16	loss	Soft tissue tumors: stromal tumors	primary
GSM120942	GSE5336	GPL3888	KUL_CGH_SANGER_3K_2	spotted DNA/cDNA	3492	17171690-woz-49	Gastrointestinal stromal tumor	Gastrointestinal stromal tumor, malignant	8936/3	stomach	C16	normal	Soft tissue tumors: stromal tumors	primary
GSM120943	GSE5336	GPL3888	KUL_CGH_SANGER_3K_2	spotted DNA/cDNA	3492	17171690-woz-50	Gastrointestinal stromal tumor	Gastrointestinal stromal tumor, malignant	8936/3	stomach	C16	normal	Soft tissue tumors: stromal tumors	primary
GSM120944	GSE5336	GPL3888	KUL_CGH_SANGER_3K_2	spotted DNA/cDNA	3492	17171690-woz-51	Gastrointestinal stromal tumor	Gastrointestinal stromal tumor, malignant	8936/3	stomach	C16	normal	Soft tissue tumors: stromal tumors	primary
GSM120945	GSE5336	GPL3888	KUL_CGH_SANGER_3K_2	spotted DNA/cDNA	3492	17171690-woz-05	Gastrointestinal stromal tumor	Gastrointestinal stromal tumor, malignant	8936/3	stomach	C16	normal	Soft tissue tumors: stromal tumors	primary
GSM120946	GSE5336	GPL3888	KUL_CGH_SANGER_3K_2	spotted DNA/cDNA	3492	17171690-woz-05	Gastrointestinal stromal tumor	Gastrointestinal stromal tumor, malignant	8936/3	stomach	C16	normal	Soft tissue tumors: stromal tumors	primary
GSM120947	GSE5336	GPL3893	KUL_CGH_SANGER_3K_5	spotted DNA/cDNA	3696	17171690-woz-52	Gastrointestinal stromal tumor	Gastrointestinal stromal tumor, malignant	8936/3	stomach	C16	loss	Soft tissue tumors: stromal tumors	primary
GSM120948	GSE5336	GPL3893	KUL_CGH_SANGER_3K_5	spotted DNA/cDNA	3696	17171690-woz-52	Gastrointestinal stromal tumor	Gastrointestinal stromal tumor, malignant	8936/3	stomach	C16	loss	Soft tissue tumors: stromal tumors	primary
GSM120949	GSE5336	GPL3888	KUL_CGH_SANGER_3K_2	spotted DNA/cDNA	3492	17171690-woz-53	Gastrointestinal stromal tumor	Gastrointestinal stromal tumor, malignant	8936/3	stomach	C16	gain	Soft tissue tumors: stromal tumors	primary
GSM120950	GSE5336	GPL3888	KUL_CGH_SANGER_3K_2	spotted DNA/cDNA	3492	17171690-woz-54	Gastrointestinal stromal tumor	Gastrointestinal stromal tumor, malignant	8936/3	stomach	C16	normal	Soft tissue tumors: stromal tumors	primary
GSM120951	GSE5336	GPL3888	KUL_CGH_SANGER_3K_2	spotted DNA/cDNA	3492	17171690-woz-55	Gastrointestinal stromal tumor	Gastrointestinal stromal tumor, malignant	8936/3	stomach	C16	normal	Soft tissue tumors: stromal tumors	primary
GSM120952	GSE5336	GPL3892	KUL_CGH_CHROM14_2K_1	spotted DNA/cDNA	1511	17171690-woz-55	Gastrointestinal stromal tumor	Gastrointestinal stromal tumor, malignant	8936/3	stomach	C16	normal	Soft tissue tumors: stromal tumors	primary
GSM120953	GSE5336	GPL3892	KUL_CGH_CHROM14_2K_1	spotted DNA/cDNA	1511	17171690-woz-55	Gastrointestinal stromal tumor	Gastrointestinal stromal tumor, malignant	8936/3	stomach	C16	gain	Soft tissue tumors: stromal tumors	primary
GSM120954	GSE5336	GPL3888	KUL_CGH_SANGER_3K_2	spotted DNA/cDNA	3492	17171690-woz-56	Gastrointestinal stromal tumor	Gastrointestinal stromal tumor, malignant	8936/3	stomach	C16	normal	Soft tissue tumors: stromal tumors	primary
GSM120955	GSE5336	GPL3888	KUL_CGH_SANGER_3K_2	spotted DNA/cDNA	3492	17171690-woz-57	Gastrointestinal stromal tumor	Gastrointestinal stromal tumor, malignant	8936/3	stomach	C16	loss	Soft tissue tumors: stromal tumors	primary
GSM120956	GSE5336	GPL3889	KUL_CGH_SANGER_3K_3	spotted DNA/cDNA	3588	17171690-woz-58	Gastrointestinal stromal tumor	Gastrointestinal stromal tumor, malignant	8936/3	stomach	C16	normal	Soft tissue tumors: stromal tumors	primary
GSM120957	GSE5336	GPL3889	KUL_CGH_SANGER_3K_3	spotted DNA/cDNA	3588	17171690-woz-58	Gastrointestinal stromal tumor	Gastrointestinal stromal tumor, malignant	8936/3	stomach	C16	normal	Soft tissue tumors: stromal tumors	primary
GSM120958	GSE5336	GPL3889	KUL_CGH_SANGER_3K_3	spotted DNA/cDNA	3588	17171690-woz-59	Gastrointestinal stromal tumor	Gastrointestinal stromal tumor, malignant	8936/3	stomach	C16	normal	Soft tissue tumors: stromal tumors	primary
GSM120959	GSE5336	GPL3889	KUL_CGH_SANGER_3K_3	spotted DNA/cDNA	3588	17171690-woz-59	Gastrointestinal stromal tumor	Gastrointestinal stromal tumor, malignant	8936/3	stomach	C16	normal	Soft tissue tumors: stromal tumors	primary
GSM120960	GSE5336	GPL3888	KUL_CGH_SANGER_3K_2	spotted DNA/cDNA	3492	17171690-woz-60	Gastrointestinal stromal tumor	Gastrointestinal stromal tumor, malignant	8936/3	stomach	C16	normal	Soft tissue tumors: stromal tumors	primary
GSM120961	GSE5336	GPL3893	KUL_CGH_SANGER_3K_5	spotted DNA/cDNA	3696	17171690-woz-61	Gastrointestinal stromal tumor	Gastrointestinal stromal tumor, malignant	8936/3	stomach	C16	normal	Soft tissue tumors: stromal tumors	primary
GSM120962	GSE5336	GPL3893	KUL_CGH_SANGER_3K_5	spotted DNA/cDNA	3696	17171690-woz-61	Gastrointestinal stromal tumor	Gastrointestinal stromal tumor, malignant	8936/3	stomach	C16	normal	Soft tissue tumors: stromal tumors	primary
GSM120963	GSE5336	GPL3888	KUL_CGH_SANGER_3K_2	spotted DNA/cDNA	3492	17171690-woz-06	Gastrointestinal stromal tumor	Gastrointestinal stromal tumor, malignant	8936/3	stomach	C16	loss	Soft tissue tumors: stromal tumors	primary
GSM120964	GSE5336	GPL3888	KUL_CGH_SANGER_3K_2	spotted DNA/cDNA	3492	17171690-woz-06	Gastrointestinal stromal tumor	Gastrointestinal stromal tumor, malignant	8936/3	stomach	C16	gain	Soft tissue tumors: stromal tumors	primary
GSM120965	GSE5336	GPL3888	KUL_CGH_SANGER_3K_2	spotted DNA/cDNA	3492	17171690-woz-62	Gastrointestinal stromal tumor	Gastrointestinal stromal tumor, malignant	8936/3	stomach	C16	loss	Soft tissue tumors: stromal tumors	primary
GSM120966	GSE5336	GPL3888	KUL_CGH_SANGER_3K_2	spotted DNA/cDNA	3492	17171690-woz-63	Gastrointestinal stromal tumor	Gastrointestinal stromal tumor, malignant	8936/3	stomach	C16	normal	Soft tissue tumors: stromal tumors	primary
GSM120967	GSE5336	GPL3888	KUL_CGH_SANGER_3K_2	spotted DNA/cDNA	3492	17171690-woz-63	Gastrointestinal stromal tumor	Gastrointestinal stromal tumor, malignant	8936/3	stomach	C16	normal	Soft tissue tumors: stromal tumors	primary
GSM120968	GSE5336	GPL3889	KUL_CGH_SANGER_3K_3	spotted DNA/cDNA	3588	17171690-woz-64	Gastrointestinal stromal tumor	Gastrointestinal stromal tumor, malignant	8936/3	stomach	C16	gain	Soft tissue tumors: stromal tumors	primary
GSM120969	GSE5336	GPL3889	KUL_CGH_SANGER_3K_3	spotted DNA/cDNA	3588	17171690-woz-64	Gastrointestinal stromal tumor	Gastrointestinal stromal tumor, malignant	8936/3	stomach	C16	gain	Soft tissue tumors: stromal tumors	primary
GSM120970	GSE5336	GPL3894	KUL_CGH_CHROM14_2K_2	spotted DNA/cDNA	1560	17171690-woz-65	Gastrointestinal stromal tumor	Gastrointestinal stromal tumor, malignant	8936/3	stomach	C16	normal	Soft tissue tumors: stromal tumors	primary
GSM120971	GSE5336	GPL3894	KUL_CGH_CHROM14_2K_2	spotted DNA/cDNA	1560	17171690-woz-65	Gastrointestinal stromal tumor	Gastrointestinal stromal tumor, malignant	8936/3	stomach	C16	loss	Soft tissue tumors: stromal tumors	primary
GSM120972	GSE5336	GPL3893	KUL_CGH_SANGER_3K_5	spotted DNA/cDNA	3696	17171690-woz-65	Gastrointestinal stromal tumor	Gastrointestinal stromal tumor, malignant	8936/3	stomach	C16	normal	Soft tissue tumors: stromal tumors	primary
GSM120973	GSE5336	GPL3893	KUL_CGH_SANGER_3K_5	spotted DNA/cDNA	3696	17171690-woz-65	Gastrointestinal stromal tumor	Gastrointestinal stromal tumor, malignant	8936/3	stomach	C16	normal	Soft tissue tumors: stromal tumors	primary
GSM120974	GSE5336	GPL3888	KUL_CGH_SANGER_3K_2	spotted DNA/cDNA	3492	17171690-woz-66	Gastrointestinal stromal tumor	Gastrointestinal stromal tumor, malignant	8936/3	stomach	C16	normal	Soft tissue tumors: stromal tumors	primary
GSM120975	GSE5336	GPL3888	KUL_CGH_SANGER_3K_2	spotted DNA/cDNA	3492	17171690-woz-07	Gastrointestinal stromal tumor	Gastrointestinal stromal tumor, malignant	8936/3	stomach	C16	loss	Soft tissue tumors: stromal tumors	primary
GSM120976	GSE5336	GPL3888	KUL_CGH_SANGER_3K_2	spotted DNA/cDNA	3492	17171690-woz-08	Gastrointestinal stromal tumor	Gastrointestinal stromal tumor, malignant	8936/3	stomach	C16	loss	Soft tissue tumors: stromal tumors	primary
GSM120977	GSE5336	GPL3888	KUL_CGH_SANGER_3K_2	spotted DNA/cDNA	3492	17171690-woz-09	Gastrointestinal stromal tumor	Gastrointestinal stromal tumor, malignant	8936/3	stomach	C16	normal	Soft tissue tumors: stromal tumors	primary
GSM121529	GSE5347	GPL1266	Mapping10K_Xba131	in situ oligonucleotide	11564	17267813-oos-514	Colorectal tumor	Adenocarcinoma, NOS	8140/3	large intestine, excl. rectum and rectosigmoid junction	C189	normal	Carcinomas: colorectal ca.	primary
GSM121531	GSE5347	GPL2641	Affymetrix_Mapping10K_Xba142	in situ oligonucleotide	10208	17267813-oos-44	Colorectal tumor	Adenocarcinoma, NOS	8140/3	large intestine, excl. rectum and rectosigmoid junction	C189	loss	Carcinomas: colorectal ca.	primary
GSM121533	GSE5347	GPL2641	Affymetrix_Mapping10K_Xba142	in situ oligonucleotide	10208	17267813-oos-106	Colorectal tumor	Adenocarcinoma, NOS	8140/3	large intestine, excl. rectum and rectosigmoid junction	C189	loss	Carcinomas: colorectal ca.	primary
GSM121535	GSE5347	GPL2641	Affymetrix_Mapping10K_Xba142	in situ oligonucleotide	10208	17267813-oos-108	Colorectal tumor	Adenocarcinoma, NOS	8140/3	large intestine, excl. rectum and rectosigmoid junction	C189	loss	Carcinomas: colorectal ca.	primary
GSM121536	GSE5347	GPL4012	LUMC_3.7K_full_genome_BAC_array	spotted DNA/cDNA	3700	17267813-oos-044	Colorectal tumor	Adenocarcinoma, NOS	8140/3	large intestine, excl. rectum and rectosigmoid junction	C189	normal	Carcinomas: colorectal ca.	primary
GSM121537	GSE5347	GPL4012	LUMC_3.7K_full_genome_BAC_array	spotted DNA/cDNA	3700	17267813-oos-106	Colorectal tumor	Adenocarcinoma, NOS	8140/3	large intestine, excl. rectum and rectosigmoid junction	C189	loss	Carcinomas: colorectal ca.	primary
GSM121538	GSE5347	GPL4012	LUMC_3.7K_full_genome_BAC_array	spotted DNA/cDNA	3700	17267813-oos-108	Colorectal tumor	Adenocarcinoma, NOS	8140/3	large intestine, excl. rectum and rectosigmoid junction	C189	loss	Carcinomas: colorectal ca.	primary
GSM121539	GSE5347	GPL4012	LUMC_3.7K_full_genome_BAC_array	spotted DNA/cDNA	3700	17267813-oos-514	Colorectal tumor	Adenocarcinoma, NOS	8140/3	large intestine, excl. rectum and rectosigmoid junction	C189	loss	Carcinomas: colorectal ca.	primary
GSM142094	GSE5347	GPL4012	LUMC_3.7K_full_genome_BAC_array	spotted DNA/cDNA	3700	17267813-oos-044	Colorectal tumor	Adenocarcinoma, NOS	8140/3	large intestine, excl. rectum and rectosigmoid junction	C189	normal	Carcinomas: colorectal ca.	primary
GSM142095	GSE5347	GPL4012	LUMC_3.7K_full_genome_BAC_array	spotted DNA/cDNA	3700	17267813-oos-106	Colorectal tumor	Adenocarcinoma, NOS	8140/3	large intestine, excl. rectum and rectosigmoid junction	C189	loss	Carcinomas: colorectal ca.	primary
GSM142096	GSE5347	GPL4012	LUMC_3.7K_full_genome_BAC_array	spotted DNA/cDNA	3700	17267813-oos-514	Colorectal tumor	Adenocarcinoma, NOS	8140/3	large intestine, excl. rectum and rectosigmoid junction	C189	loss	Carcinomas: colorectal ca.	primary
GSM120405	GSE5359	GPL3960	MPIMG_BERLIN_44K_BAC_aCGH3	spotted DNA/cDNA	44640	17210724-gra-5450	retinoblastoma	Retinoblastoma, NOS	9510/3	retina	C692	normal	Undifferentiated tumors, non-CNS blastomas	primary
GSM120460	GSE5359	GPL3960	MPIMG_BERLIN_44K_BAC_aCGH3	spotted DNA/cDNA	44640	17210724-gra-5715	retinoblastoma	Retinoblastoma, NOS	9510/3	retina	C692	normal	Undifferentiated tumors, non-CNS blastomas	primary
GSM134558	GSE5784	GPL4242	UCSF_Homo_sapiens_2.5K	spotted DNA/cDNA	2464	17637744-tom-cS001	neuroblastoma	Neuroblastoma, NOS	9500/3	peripheral nervs incl. autonomous	C47	normal	Tumors of peripheral nerves	primary
GSM134560	GSE5784	GPL4242	UCSF_Homo_sapiens_2.5K	spotted DNA/cDNA	2464	17637744-tom-cS002	neuroblastoma	Neuroblastoma, NOS	9500/3	peripheral nervs incl. autonomous	C47	gain	Tumors of peripheral nerves	primary
GSM134561	GSE5784	GPL4242	UCSF_Homo_sapiens_2.5K	spotted DNA/cDNA	2464	17637744-tom-cS003	neuroblastoma	Neuroblastoma, NOS	9500/3	peripheral nervs incl. autonomous	C47	gain	Tumors of peripheral nerves	primary
GSM134574	GSE5784	GPL4242	UCSF_Homo_sapiens_2.5K	spotted DNA/cDNA	2464	17637744-tom-cS004	neuroblastoma	Neuroblastoma, NOS	9500/3	peripheral nervs incl. autonomous	C47	normal	Tumors of peripheral nerves	primary
GSM134575	GSE5784	GPL4242	UCSF_Homo_sapiens_2.5K	spotted DNA/cDNA	2464	17637744-tom-cS005	neuroblastoma	Neuroblastoma, NOS	9500/3	peripheral nervs incl. autonomous	C47	normal	Tumors of peripheral nerves	primary
GSM134576	GSE5784	GPL4242	UCSF_Homo_sapiens_2.5K	spotted DNA/cDNA	2464	17637744-tom-cS006	neuroblastoma	Neuroblastoma, NOS	9500/3	peripheral nervs incl. autonomous	C47	gain	Tumors of peripheral nerves	primary
GSM134577	GSE5784	GPL4242	UCSF_Homo_sapiens_2.5K	spotted DNA/cDNA	2464	17637744-tom-cS007	neuroblastoma	Neuroblastoma, NOS	9500/3	peripheral nervs incl. autonomous	C47	normal	Tumors of peripheral nerves	primary
GSM134578	GSE5784	GPL4242	UCSF_Homo_sapiens_2.5K	spotted DNA/cDNA	2464	17637744-tom-cS008	neuroblastoma	Neuroblastoma, NOS	9500/3	peripheral nervs incl. autonomous	C47	gain	Tumors of peripheral nerves	primary
GSM134579	GSE5784	GPL4242	UCSF_Homo_sapiens_2.5K	spotted DNA/cDNA	2464	17637744-tom-cS009	neuroblastoma	Neuroblastoma, NOS	9500/3	peripheral nervs incl. autonomous	C47	normal	Tumors of peripheral nerves	primary
GSM134580	GSE5784	GPL4242	UCSF_Homo_sapiens_2.5K	spotted DNA/cDNA	2464	17637744-tom-cS085	neuroblastoma	Neuroblastoma, NOS	9500/3	peripheral nervs incl. autonomous	C47	normal	Tumors of peripheral nerves	primary
GSM134787	GSE5784	GPL4242	UCSF_Homo_sapiens_2.5K	spotted DNA/cDNA	2464	17637744-tom-cS011	neuroblastoma	Neuroblastoma, NOS	9500/3	peripheral nervs incl. autonomous	C47	gain	Tumors of peripheral nerves	primary
GSM134788	GSE5784	GPL4242	UCSF_Homo_sapiens_2.5K	spotted DNA/cDNA	2464	17637744-tom-cS086	neuroblastoma	Neuroblastoma, NOS	9500/3	peripheral nervs incl. autonomous	C47	gain	Tumors of peripheral nerves	primary
GSM134789	GSE5784	GPL4242	UCSF_Homo_sapiens_2.5K	spotted DNA/cDNA	2464	17637744-tom-cS012	neuroblastoma	Neuroblastoma, NOS	9500/3	peripheral nervs incl. autonomous	C47	normal	Tumors of peripheral nerves	primary
GSM134790	GSE5784	GPL4242	UCSF_Homo_sapiens_2.5K	spotted DNA/cDNA	2464	17637744-tom-cS013	neuroblastoma	Neuroblastoma, NOS	9500/3	peripheral nervs incl. autonomous	C47	gain	Tumors of peripheral nerves	primary
GSM134791	GSE5784	GPL4242	UCSF_Homo_sapiens_2.5K	spotted DNA/cDNA	2464	17637744-tom-cS017	neuroblastoma	Neuroblastoma, NOS	9500/3	peripheral nervs incl. autonomous	C47	normal	Tumors of peripheral nerves	primary
GSM134792	GSE5784	GPL4242	UCSF_Homo_sapiens_2.5K	spotted DNA/cDNA	2464	17637744-tom-cS018	neuroblastoma	Neuroblastoma, NOS	9500/3	peripheral nervs incl. autonomous	C47	normal	Tumors of peripheral nerves	primary
GSM134793	GSE5784	GPL4242	UCSF_Homo_sapiens_2.5K	spotted DNA/cDNA	2464	17637744-tom-cS019	neuroblastoma	Neuroblastoma, NOS	9500/3	peripheral nervs incl. autonomous	C47	loss	Tumors of peripheral nerves	primary
GSM134794	GSE5784	GPL4242	UCSF_Homo_sapiens_2.5K	spotted DNA/cDNA	2464	17637744-tom-cS020	neuroblastoma	Neuroblastoma, NOS	9500/3	peripheral nervs incl. autonomous	C47	gain	Tumors of peripheral nerves	primary
GSM134795	GSE5784	GPL4242	UCSF_Homo_sapiens_2.5K	spotted DNA/cDNA	2464	17637744-tom-cS021	neuroblastoma	Neuroblastoma, NOS	9500/3	peripheral nervs incl. autonomous	C47	gain	Tumors of peripheral nerves	primary
GSM134796	GSE5784	GPL4242	UCSF_Homo_sapiens_2.5K	spotted DNA/cDNA	2464	17637744-tom-cS022	neuroblastoma	Neuroblastoma, NOS	9500/3	peripheral nervs incl. autonomous	C47	normal	Tumors of peripheral nerves	primary
GSM134798	GSE5784	GPL4242	UCSF_Homo_sapiens_2.5K	spotted DNA/cDNA	2464	17637744-tom-cS023	neuroblastoma	Neuroblastoma, NOS	9500/3	peripheral nervs incl. autonomous	C47	normal	Tumors of peripheral nerves	primary
GSM134799	GSE5784	GPL4242	UCSF_Homo_sapiens_2.5K	spotted DNA/cDNA	2464	17637744-tom-cS024	neuroblastoma	Neuroblastoma, NOS	9500/3	peripheral nervs incl. autonomous	C47	normal	Tumors of peripheral nerves	primary
GSM134807	GSE5784	GPL4242	UCSF_Homo_sapiens_2.5K	spotted DNA/cDNA	2464	17637744-tom-cS025	neuroblastoma	Neuroblastoma, NOS	9500/3	peripheral nervs incl. autonomous	C47	normal	Tumors of peripheral nerves	primary
GSM134808	GSE5784	GPL4242	UCSF_Homo_sapiens_2.5K	spotted DNA/cDNA	2464	17637744-tom-cS096	neuroblastoma	Neuroblastoma, NOS	9500/3	peripheral nervs incl. autonomous	C47	gain	Tumors of peripheral nerves	primary
GSM134809	GSE5784	GPL4242	UCSF_Homo_sapiens_2.5K	spotted DNA/cDNA	2464	17637744-tom-cS028	neuroblastoma	Neuroblastoma, NOS	9500/3	peripheral nervs incl. autonomous	C47	normal	Tumors of peripheral nerves	primary
GSM134810	GSE5784	GPL4242	UCSF_Homo_sapiens_2.5K	spotted DNA/cDNA	2464	17637744-tom-cS029	neuroblastoma	Neuroblastoma, NOS	9500/3	peripheral nervs incl. autonomous	C47	normal	Tumors of peripheral nerves	primary
GSM134812	GSE5784	GPL4242	UCSF_Homo_sapiens_2.5K	spotted DNA/cDNA	2464	17637744-tom-cS087	neuroblastoma	Neuroblastoma, NOS	9500/3	peripheral nervs incl. autonomous	C47	normal	Tumors of peripheral nerves	primary
GSM134814	GSE5784	GPL4242	UCSF_Homo_sapiens_2.5K	spotted DNA/cDNA	2464	17637744-tom-cS031	neuroblastoma	Neuroblastoma, NOS	9500/3	peripheral nervs incl. autonomous	C47	normal	Tumors of peripheral nerves	primary
GSM134815	GSE5784	GPL4242	UCSF_Homo_sapiens_2.5K	spotted DNA/cDNA	2464	17637744-tom-cS033	neuroblastoma	Neuroblastoma, NOS	9500/3	peripheral nervs incl. autonomous	C47	normal	Tumors of peripheral nerves	primary
GSM134819	GSE5784	GPL4242	UCSF_Homo_sapiens_2.5K	spotted DNA/cDNA	2464	17637744-tom-cS035	neuroblastoma	Neuroblastoma, NOS	9500/3	peripheral nervs incl. autonomous	C47	normal	Tumors of peripheral nerves	primary
GSM134820	GSE5784	GPL4242	UCSF_Homo_sapiens_2.5K	spotted DNA/cDNA	2464	17637744-tom-cS036	neuroblastoma	Neuroblastoma, NOS	9500/3	peripheral nervs incl. autonomous	C47	normal	Tumors of peripheral nerves	primary
GSM134821	GSE5784	GPL4242	UCSF_Homo_sapiens_2.5K	spotted DNA/cDNA	2464	17637744-tom-cS037	neuroblastoma	Neuroblastoma, NOS	9500/3	peripheral nervs incl. autonomous	C47	normal	Tumors of peripheral nerves	primary
GSM134822	GSE5784	GPL4242	UCSF_Homo_sapiens_2.5K	spotted DNA/cDNA	2464	17637744-tom-cS040	neuroblastoma	Neuroblastoma, NOS	9500/3	peripheral nervs incl. autonomous	C47	normal	Tumors of peripheral nerves	primary
GSM134823	GSE5784	GPL4242	UCSF_Homo_sapiens_2.5K	spotted DNA/cDNA	2464	17637744-tom-cS088	neuroblastoma	Neuroblastoma, NOS	9500/3	peripheral nervs incl. autonomous	C47	normal	Tumors of peripheral nerves	primary
GSM134824	GSE5784	GPL4242	UCSF_Homo_sapiens_2.5K	spotted DNA/cDNA	2464	17637744-tom-cS041	neuroblastoma	Neuroblastoma, NOS	9500/3	peripheral nervs incl. autonomous	C47	normal	Tumors of peripheral nerves	primary
GSM134825	GSE5784	GPL4242	UCSF_Homo_sapiens_2.5K	spotted DNA/cDNA	2464	17637744-tom-cS043	neuroblastoma	Neuroblastoma, NOS	9500/3	peripheral nervs incl. autonomous	C47	normal	Tumors of peripheral nerves	primary
GSM134826	GSE5784	GPL4242	UCSF_Homo_sapiens_2.5K	spotted DNA/cDNA	2464	17637744-tom-cS044	neuroblastoma	Neuroblastoma, NOS	9500/3	peripheral nervs incl. autonomous	C47	normal	Tumors of peripheral nerves	primary
GSM134827	GSE5784	GPL4242	UCSF_Homo_sapiens_2.5K	spotted DNA/cDNA	2464	17637744-tom-cS045	neuroblastoma	Neuroblastoma, NOS	9500/3	peripheral nervs incl. autonomous	C47	normal	Tumors of peripheral nerves	primary
GSM134828	GSE5784	GPL4242	UCSF_Homo_sapiens_2.5K	spotted DNA/cDNA	2464	17637744-tom-cS046	neuroblastoma	Neuroblastoma, NOS	9500/3	peripheral nervs incl. autonomous	C47	normal	Tumors of peripheral nerves	primary
GSM134829	GSE5784	GPL4242	UCSF_Homo_sapiens_2.5K	spotted DNA/cDNA	2464	17637744-tom-cS090	neuroblastoma	Neuroblastoma, NOS	9500/3	peripheral nervs incl. autonomous	C47	normal	Tumors of peripheral nerves	primary
GSM134830	GSE5784	GPL4242	UCSF_Homo_sapiens_2.5K	spotted DNA/cDNA	2464	17637744-tom-cS091	neuroblastoma	Neuroblastoma, NOS	9500/3	peripheral nervs incl. autonomous	C47	normal	Tumors of peripheral nerves	primary
GSM134831	GSE5784	GPL4242	UCSF_Homo_sapiens_2.5K	spotted DNA/cDNA	2464	17637744-tom-cS093	neuroblastoma	Neuroblastoma, NOS	9500/3	peripheral nervs incl. autonomous	C47	normal	Tumors of peripheral nerves	primary
GSM134832	GSE5784	GPL4242	UCSF_Homo_sapiens_2.5K	spotted DNA/cDNA	2464	17637744-tom-cS051	neuroblastoma	Neuroblastoma, NOS	9500/3	peripheral nervs incl. autonomous	C47	normal	Tumors of peripheral nerves	primary
GSM134833	GSE5784	GPL4242	UCSF_Homo_sapiens_2.5K	spotted DNA/cDNA	2464	17637744-tom-cS052	neuroblastoma	Neuroblastoma, NOS	9500/3	peripheral nervs incl. autonomous	C47	normal	Tumors of peripheral nerves	primary
GSM134834	GSE5784	GPL4242	UCSF_Homo_sapiens_2.5K	spotted DNA/cDNA	2464	17637744-tom-cS053	neuroblastoma	Neuroblastoma, NOS	9500/3	peripheral nervs incl. autonomous	C47	normal	Tumors of peripheral nerves	primary
GSM134835	GSE5784	GPL4242	UCSF_Homo_sapiens_2.5K	spotted DNA/cDNA	2464	17637744-tom-cS054	neuroblastoma	Neuroblastoma, NOS	9500/3	peripheral nervs incl. autonomous	C47	normal	Tumors of peripheral nerves	primary
GSM134836	GSE5784	GPL4242	UCSF_Homo_sapiens_2.5K	spotted DNA/cDNA	2464	17637744-tom-cS055	neuroblastoma	Neuroblastoma, NOS	9500/3	peripheral nervs incl. autonomous	C47	normal	Tumors of peripheral nerves	primary
GSM134837	GSE5784	GPL4242	UCSF_Homo_sapiens_2.5K	spotted DNA/cDNA	2464	17637744-tom-cS094	neuroblastoma	Neuroblastoma, NOS	9500/3	peripheral nervs incl. autonomous	C47	gain	Tumors of peripheral nerves	primary
GSM134838	GSE5784	GPL4242	UCSF_Homo_sapiens_2.5K	spotted DNA/cDNA	2464	17637744-tom-cS097	neuroblastoma	Neuroblastoma, NOS	9500/3	peripheral nervs incl. autonomous	C47	gain	Tumors of peripheral nerves	primary
GSM134839	GSE5784	GPL4242	UCSF_Homo_sapiens_2.5K	spotted DNA/cDNA	2464	17637744-tom-cS098	neuroblastoma	Neuroblastoma, NOS	9500/3	peripheral nervs incl. autonomous	C47	gain	Tumors of peripheral nerves	primary
GSM134840	GSE5784	GPL4242	UCSF_Homo_sapiens_2.5K	spotted DNA/cDNA	2464	17637744-tom-cS099	neuroblastoma	Neuroblastoma, NOS	9500/3	peripheral nervs incl. autonomous	C47	normal	Tumors of peripheral nerves	primary
GSM134841	GSE5784	GPL4242	UCSF_Homo_sapiens_2.5K	spotted DNA/cDNA	2464	17637744-tom-cS100	neuroblastoma	Neuroblastoma, NOS	9500/3	peripheral nervs incl. autonomous	C47	gain	Tumors of peripheral nerves	primary
GSM134842	GSE5784	GPL4242	UCSF_Homo_sapiens_2.5K	spotted DNA/cDNA	2464	17637744-tom-cS067	neuroblastoma	Neuroblastoma, NOS	9500/3	peripheral nervs incl. autonomous	C47	normal	Tumors of peripheral nerves	primary
GSM134843	GSE5784	GPL4242	UCSF_Homo_sapiens_2.5K	spotted DNA/cDNA	2464	17637744-tom-cS068	neuroblastoma	Neuroblastoma, NOS	9500/3	peripheral nervs incl. autonomous	C47	normal	Tumors of peripheral nerves	primary
GSM134844	GSE5784	GPL4242	UCSF_Homo_sapiens_2.5K	spotted DNA/cDNA	2464	17637744-tom-cS069	neuroblastoma	Neuroblastoma, NOS	9500/3	peripheral nervs incl. autonomous	C47	normal	Tumors of peripheral nerves	primary
GSM134845	GSE5784	GPL4242	UCSF_Homo_sapiens_2.5K	spotted DNA/cDNA	2464	17637744-tom-cS070	neuroblastoma	Neuroblastoma, NOS	9500/3	peripheral nervs incl. autonomous	C47	normal	Tumors of peripheral nerves	primary
GSM134846	GSE5784	GPL4242	UCSF_Homo_sapiens_2.5K	spotted DNA/cDNA	2464	17637744-tom-cS071	neuroblastoma	Neuroblastoma, NOS	9500/3	peripheral nervs incl. autonomous	C47	normal	Tumors of peripheral nerves	primary
GSM134847	GSE5784	GPL4242	UCSF_Homo_sapiens_2.5K	spotted DNA/cDNA	2464	17637744-tom-cS072	neuroblastoma	Neuroblastoma, NOS	9500/3	peripheral nervs incl. autonomous	C47	normal	Tumors of peripheral nerves	primary
GSM134848	GSE5784	GPL4242	UCSF_Homo_sapiens_2.5K	spotted DNA/cDNA	2464	17637744-tom-cS073	neuroblastoma	Neuroblastoma, NOS	9500/3	peripheral nervs incl. autonomous	C47	normal	Tumors of peripheral nerves	primary
GSM134849	GSE5784	GPL4242	UCSF_Homo_sapiens_2.5K	spotted DNA/cDNA	2464	17637744-tom-cS074	neuroblastoma	Neuroblastoma, NOS	9500/3	peripheral nervs incl. autonomous	C47	normal	Tumors of peripheral nerves	primary
GSM134850	GSE5784	GPL4242	UCSF_Homo_sapiens_2.5K	spotted DNA/cDNA	2464	17637744-tom-cS075	neuroblastoma	Neuroblastoma, NOS	9500/3	peripheral nervs incl. autonomous	C47	normal	Tumors of peripheral nerves	primary
GSM134851	GSE5784	GPL4242	UCSF_Homo_sapiens_2.5K	spotted DNA/cDNA	2464	17637744-tom-cS079	neuroblastoma	Neuroblastoma, NOS	9500/3	peripheral nervs incl. autonomous	C47	normal	Tumors of peripheral nerves	primary
GSM134852	GSE5784	GPL4242	UCSF_Homo_sapiens_2.5K	spotted DNA/cDNA	2464	17637744-tom-cS080	neuroblastoma	Neuroblastoma, NOS	9500/3	peripheral nervs incl. autonomous	C47	normal	Tumors of peripheral nerves	primary
GSM134853	GSE5784	GPL4242	UCSF_Homo_sapiens_2.5K	spotted DNA/cDNA	2464	17637744-tom-cS081	neuroblastoma	Neuroblastoma, NOS	9500/3	peripheral nervs incl. autonomous	C47	normal	Tumors of peripheral nerves	primary
GSM134866	GSE5784	GPL4242	UCSF_Homo_sapiens_2.5K	spotted DNA/cDNA	2464	17637744-tom-cS101	neuroblastoma	Neuroblastoma, NOS	9500/3	peripheral nervs incl. autonomous	C47	normal	Tumors of peripheral nerves	primary
GSM134868	GSE5784	GPL4242	UCSF_Homo_sapiens_2.5K	spotted DNA/cDNA	2464	17637744-tom-cS102	neuroblastoma	Neuroblastoma, NOS	9500/3	peripheral nervs incl. autonomous	C47	gain	Tumors of peripheral nerves	primary
GSM134873	GSE5784	GPL4242	UCSF_Homo_sapiens_2.5K	spotted DNA/cDNA	2464	17637744-tom-cS103	neuroblastoma	Neuroblastoma, NOS	9500/3	peripheral nervs incl. autonomous	C47	gain	Tumors of peripheral nerves	primary
GSM134874	GSE5784	GPL4242	UCSF_Homo_sapiens_2.5K	spotted DNA/cDNA	2464	17637744-tom-cS104	neuroblastoma	Neuroblastoma, NOS	9500/3	peripheral nervs incl. autonomous	C47	gain	Tumors of peripheral nerves	primary
GSM134875	GSE5784	GPL4242	UCSF_Homo_sapiens_2.5K	spotted DNA/cDNA	2464	17637744-tom-cS105	neuroblastoma	Neuroblastoma, NOS	9500/3	peripheral nervs incl. autonomous	C47	gain	Tumors of peripheral nerves	primary
GSM134876	GSE5784	GPL4242	UCSF_Homo_sapiens_2.5K	spotted DNA/cDNA	2464	17637744-tom-cS106	neuroblastoma	Neuroblastoma, NOS	9500/3	peripheral nervs incl. autonomous	C47	gain	Tumors of peripheral nerves	primary
GSM134877	GSE5784	GPL4242	UCSF_Homo_sapiens_2.5K	spotted DNA/cDNA	2464	17637744-tom-cS107	neuroblastoma	Neuroblastoma, NOS	9500/3	peripheral nervs incl. autonomous	C47	gain	Tumors of peripheral nerves	primary
GSM134879	GSE5784	GPL4242	UCSF_Homo_sapiens_2.5K	spotted DNA/cDNA	2464	17637744-tom-cS108	neuroblastoma	Neuroblastoma, NOS	9500/3	peripheral nervs incl. autonomous	C47	gain	Tumors of peripheral nerves	primary
GSM134880	GSE5784	GPL4242	UCSF_Homo_sapiens_2.5K	spotted DNA/cDNA	2464	17637744-tom-cS109	neuroblastoma	Neuroblastoma, NOS	9500/3	peripheral nervs incl. autonomous	C47	gain	Tumors of peripheral nerves	primary
GSM134881	GSE5784	GPL4242	UCSF_Homo_sapiens_2.5K	spotted DNA/cDNA	2464	17637744-tom-cS110	neuroblastoma	Neuroblastoma, NOS	9500/3	peripheral nervs incl. autonomous	C47	gain	Tumors of peripheral nerves	primary
GSM134882	GSE5784	GPL4242	UCSF_Homo_sapiens_2.5K	spotted DNA/cDNA	2464	17637744-tom-cS111	neuroblastoma	Neuroblastoma, NOS	9500/3	peripheral nervs incl. autonomous	C47	gain	Tumors of peripheral nerves	primary
GSM134883	GSE5784	GPL4242	UCSF_Homo_sapiens_2.5K	spotted DNA/cDNA	2464	17637744-tom-cS112	neuroblastoma	Neuroblastoma, NOS	9500/3	peripheral nervs incl. autonomous	C47	gain	Tumors of peripheral nerves	primary
GSM134884	GSE5784	GPL4242	UCSF_Homo_sapiens_2.5K	spotted DNA/cDNA	2464	17637744-tom-cS113	neuroblastoma	Neuroblastoma, NOS	9500/3	peripheral nervs incl. autonomous	C47	gain	Tumors of peripheral nerves	primary
GSM134886	GSE5784	GPL4242	UCSF_Homo_sapiens_2.5K	spotted DNA/cDNA	2464	17637744-tom-cS114	neuroblastoma	Neuroblastoma, NOS	9500/3	peripheral nervs incl. autonomous	C47	gain	Tumors of peripheral nerves	primary
GSM134978	GSE5784	GPL4242	UCSF_Homo_sapiens_2.5K	spotted DNA/cDNA	2464	17637744-tom-cS115	neuroblastoma	Neuroblastoma, NOS	9500/3	peripheral nervs incl. autonomous	C47	gain	Tumors of peripheral nerves	primary
GSM134979	GSE5784	GPL4242	UCSF_Homo_sapiens_2.5K	spotted DNA/cDNA	2464	17637744-tom-cS116	neuroblastoma	Neuroblastoma, NOS	9500/3	peripheral nervs incl. autonomous	C47	gain	Tumors of peripheral nerves	primary
GSM134980	GSE5784	GPL4242	UCSF_Homo_sapiens_2.5K	spotted DNA/cDNA	2464	17637744-tom-cS117	neuroblastoma	Neuroblastoma, NOS	9500/3	peripheral nervs incl. autonomous	C47	gain	Tumors of peripheral nerves	primary
GSM134981	GSE5784	GPL4242	UCSF_Homo_sapiens_2.5K	spotted DNA/cDNA	2464	17637744-tom-cS118	neuroblastoma	Neuroblastoma, NOS	9500/3	peripheral nervs incl. autonomous	C47	gain	Tumors of peripheral nerves	primary
GSM134982	GSE5784	GPL4242	UCSF_Homo_sapiens_2.5K	spotted DNA/cDNA	2464	17637744-tom-cS119	neuroblastoma	Neuroblastoma, NOS	9500/3	peripheral nervs incl. autonomous	C47	gain	Tumors of peripheral nerves	primary
GSM134983	GSE5784	GPL4242	UCSF_Homo_sapiens_2.5K	spotted DNA/cDNA	2464	17637744-tom-cS120	neuroblastoma	Neuroblastoma, NOS	9500/3	peripheral nervs incl. autonomous	C47	normal	Tumors of peripheral nerves	primary
GSM134984	GSE5784	GPL4242	UCSF_Homo_sapiens_2.5K	spotted DNA/cDNA	2464	17637744-tom-cS121	neuroblastoma	Neuroblastoma, NOS	9500/3	peripheral nervs incl. autonomous	C47	gain	Tumors of peripheral nerves	primary
GSM134985	GSE5784	GPL4242	UCSF_Homo_sapiens_2.5K	spotted DNA/cDNA	2464	17637744-tom-cS122	neuroblastoma	Neuroblastoma, NOS	9500/3	peripheral nervs incl. autonomous	C47	normal	Tumors of peripheral nerves	primary
GSM134986	GSE5784	GPL4242	UCSF_Homo_sapiens_2.5K	spotted DNA/cDNA	2464	17637744-tom-cS123	neuroblastoma	Neuroblastoma, NOS	9500/3	peripheral nervs incl. autonomous	C47	gain	Tumors of peripheral nerves	primary
GSM134987	GSE5784	GPL4242	UCSF_Homo_sapiens_2.5K	spotted DNA/cDNA	2464	17637744-tom-cS124	neuroblastoma	Neuroblastoma, NOS	9500/3	peripheral nervs incl. autonomous	C47	normal	Tumors of peripheral nerves	primary
GSM134988	GSE5784	GPL4242	UCSF_Homo_sapiens_2.5K	spotted DNA/cDNA	2464	17637744-tom-cS125	neuroblastoma	Neuroblastoma, NOS	9500/3	peripheral nervs incl. autonomous	C47	gain	Tumors of peripheral nerves	primary
GSM134989	GSE5784	GPL4242	UCSF_Homo_sapiens_2.5K	spotted DNA/cDNA	2464	17637744-tom-cS126	neuroblastoma	Neuroblastoma, NOS	9500/3	peripheral nervs incl. autonomous	C47	gain	Tumors of peripheral nerves	primary
GSM134990	GSE5784	GPL4242	UCSF_Homo_sapiens_2.5K	spotted DNA/cDNA	2464	17637744-tom-cS127	neuroblastoma	Neuroblastoma, NOS	9500/3	peripheral nervs incl. autonomous	C47	gain	Tumors of peripheral nerves	primary
GSM134991	GSE5784	GPL4242	UCSF_Homo_sapiens_2.5K	spotted DNA/cDNA	2464	17637744-tom-cS128	neuroblastoma	Neuroblastoma, NOS	9500/3	peripheral nervs incl. autonomous	C47	gain	Tumors of peripheral nerves	primary
GSM134992	GSE5784	GPL4242	UCSF_Homo_sapiens_2.5K	spotted DNA/cDNA	2464	17637744-tom-cS129	neuroblastoma	Neuroblastoma, NOS	9500/3	peripheral nervs incl. autonomous	C47	gain	Tumors of peripheral nerves	primary
GSM134993	GSE5784	GPL4242	UCSF_Homo_sapiens_2.5K	spotted DNA/cDNA	2464	17637744-tom-cS130	neuroblastoma	Neuroblastoma, NOS	9500/3	peripheral nervs incl. autonomous	C47	gain	Tumors of peripheral nerves	primary
GSM134994	GSE5784	GPL4242	UCSF_Homo_sapiens_2.5K	spotted DNA/cDNA	2464	17637744-tom-cS131	neuroblastoma	Neuroblastoma, NOS	9500/3	peripheral nervs incl. autonomous	C47	gain	Tumors of peripheral nerves	primary
GSM134995	GSE5784	GPL4242	UCSF_Homo_sapiens_2.5K	spotted DNA/cDNA	2464	17637744-tom-cS132	neuroblastoma	Neuroblastoma, NOS	9500/3	peripheral nervs incl. autonomous	C47	gain	Tumors of peripheral nerves	primary
GSM134996	GSE5784	GPL4242	UCSF_Homo_sapiens_2.5K	spotted DNA/cDNA	2464	17637744-tom-cS133	neuroblastoma	Neuroblastoma, NOS	9500/3	peripheral nervs incl. autonomous	C47	gain	Tumors of peripheral nerves	primary
GSM134997	GSE5784	GPL4242	UCSF_Homo_sapiens_2.5K	spotted DNA/cDNA	2464	17637744-tom-cS134	neuroblastoma	Neuroblastoma, NOS	9500/3	peripheral nervs incl. autonomous	C47	gain	Tumors of peripheral nerves	primary
GSM134999	GSE5784	GPL4242	UCSF_Homo_sapiens_2.5K	spotted DNA/cDNA	2464	17637744-tom-cS135	neuroblastoma	Neuroblastoma, NOS	9500/3	peripheral nervs incl. autonomous	C47	gain	Tumors of peripheral nerves	primary
GSM135000	GSE5784	GPL4242	UCSF_Homo_sapiens_2.5K	spotted DNA/cDNA	2464	17637744-tom-cS136	neuroblastoma	Neuroblastoma, NOS	9500/3	peripheral nervs incl. autonomous	C47	gain	Tumors of peripheral nerves	primary
GSM135001	GSE5784	GPL4242	UCSF_Homo_sapiens_2.5K	spotted DNA/cDNA	2464	17637744-tom-cS137	neuroblastoma	Neuroblastoma, NOS	9500/3	peripheral nervs incl. autonomous	C47	gain	Tumors of peripheral nerves	primary
GSM135003	GSE5784	GPL4242	UCSF_Homo_sapiens_2.5K	spotted DNA/cDNA	2464	17637744-tom-cS138	neuroblastoma	Neuroblastoma, NOS	9500/3	peripheral nervs incl. autonomous	C47	gain	Tumors of peripheral nerves	primary
GSM135004	GSE5784	GPL4242	UCSF_Homo_sapiens_2.5K	spotted DNA/cDNA	2464	17637744-tom-cS139	neuroblastoma	Neuroblastoma, NOS	9500/3	peripheral nervs incl. autonomous	C47	gain	Tumors of peripheral nerves	primary
GSM135006	GSE5784	GPL4242	UCSF_Homo_sapiens_2.5K	spotted DNA/cDNA	2464	17637744-tom-cS140	neuroblastoma	Neuroblastoma, NOS	9500/3	peripheral nervs incl. autonomous	C47	gain	Tumors of peripheral nerves	primary
GSM135007	GSE5784	GPL4242	UCSF_Homo_sapiens_2.5K	spotted DNA/cDNA	2464	17637744-tom-cS141	neuroblastoma	Neuroblastoma, NOS	9500/3	peripheral nervs incl. autonomous	C47	gain	Tumors of peripheral nerves	primary
GSM135008	GSE5784	GPL4242	UCSF_Homo_sapiens_2.5K	spotted DNA/cDNA	2464	17637744-tom-cS142	neuroblastoma	Neuroblastoma, NOS	9500/3	peripheral nervs incl. autonomous	C47	gain	Tumors of peripheral nerves	primary
GSM135009	GSE5784	GPL4242	UCSF_Homo_sapiens_2.5K	spotted DNA/cDNA	2464	17637744-tom-cS143	neuroblastoma	Neuroblastoma, NOS	9500/3	peripheral nervs incl. autonomous	C47	gain	Tumors of peripheral nerves	primary
GSM135010	GSE5784	GPL4242	UCSF_Homo_sapiens_2.5K	spotted DNA/cDNA	2464	17637744-tom-cS144	neuroblastoma	Neuroblastoma, NOS	9500/3	peripheral nervs incl. autonomous	C47	gain	Tumors of peripheral nerves	primary
GSM135011	GSE5784	GPL4242	UCSF_Homo_sapiens_2.5K	spotted DNA/cDNA	2464	17637744-tom-cS145	neuroblastoma	Neuroblastoma, NOS	9500/3	peripheral nervs incl. autonomous	C47	gain	Tumors of peripheral nerves	primary
GSM135012	GSE5784	GPL4242	UCSF_Homo_sapiens_2.5K	spotted DNA/cDNA	2464	17637744-tom-cS146	neuroblastoma	Neuroblastoma, NOS	9500/3	peripheral nervs incl. autonomous	C47	gain	Tumors of peripheral nerves	primary
GSM135013	GSE5784	GPL4242	UCSF_Homo_sapiens_2.5K	spotted DNA/cDNA	2464	17637744-tom-cS147	neuroblastoma	Neuroblastoma, NOS	9500/3	peripheral nervs incl. autonomous	C47	gain	Tumors of peripheral nerves	primary
GSM135014	GSE5784	GPL4242	UCSF_Homo_sapiens_2.5K	spotted DNA/cDNA	2464	17637744-tom-cS148	neuroblastoma	Neuroblastoma, NOS	9500/3	peripheral nervs incl. autonomous	C47	gain	Tumors of peripheral nerves	primary
GSM135027	GSE5784	GPL4242	UCSF_Homo_sapiens_2.5K	spotted DNA/cDNA	2464	17637744-tom-cS149	neuroblastoma	Neuroblastoma, NOS	9500/3	peripheral nervs incl. autonomous	C47	gain	Tumors of peripheral nerves	primary
GSM135028	GSE5784	GPL4242	UCSF_Homo_sapiens_2.5K	spotted DNA/cDNA	2464	17637744-tom-cS150	neuroblastoma	Neuroblastoma, NOS	9500/3	peripheral nervs incl. autonomous	C47	gain	Tumors of peripheral nerves	primary
GSM135030	GSE5784	GPL4242	UCSF_Homo_sapiens_2.5K	spotted DNA/cDNA	2464	17637744-tom-cS154	neuroblastoma	Neuroblastoma, NOS	9500/3	peripheral nervs incl. autonomous	C47	gain	Tumors of peripheral nerves	primary
GSM135032	GSE5784	GPL4242	UCSF_Homo_sapiens_2.5K	spotted DNA/cDNA	2464	17637744-tom-cS155	neuroblastoma	Neuroblastoma, NOS	9500/3	peripheral nervs incl. autonomous	C47	gain	Tumors of peripheral nerves	primary
GSM135035	GSE5784	GPL4242	UCSF_Homo_sapiens_2.5K	spotted DNA/cDNA	2464	17637744-tom-cS156	neuroblastoma	Neuroblastoma, NOS	9500/3	peripheral nervs incl. autonomous	C47	normal	Tumors of peripheral nerves	primary
GSM135036	GSE5784	GPL4242	UCSF_Homo_sapiens_2.5K	spotted DNA/cDNA	2464	17637744-tom-cS157	neuroblastoma	Neuroblastoma, NOS	9500/3	peripheral nervs incl. autonomous	C47	gain	Tumors of peripheral nerves	primary
GSM135037	GSE5784	GPL4242	UCSF_Homo_sapiens_2.5K	spotted DNA/cDNA	2464	17637744-tom-cS158	neuroblastoma	Neuroblastoma, NOS	9500/3	peripheral nervs incl. autonomous	C47	gain	Tumors of peripheral nerves	primary
GSM135038	GSE5784	GPL4242	UCSF_Homo_sapiens_2.5K	spotted DNA/cDNA	2464	17637744-tom-cS159	neuroblastoma	Neuroblastoma, NOS	9500/3	peripheral nervs incl. autonomous	C47	gain	Tumors of peripheral nerves	primary
GSM135039	GSE5784	GPL4242	UCSF_Homo_sapiens_2.5K	spotted DNA/cDNA	2464	17637744-tom-cS160	neuroblastoma	Neuroblastoma, NOS	9500/3	peripheral nervs incl. autonomous	C47	gain	Tumors of peripheral nerves	primary
GSM135040	GSE5784	GPL4242	UCSF_Homo_sapiens_2.5K	spotted DNA/cDNA	2464	17637744-tom-cS161	neuroblastoma	Neuroblastoma, NOS	9500/3	peripheral nervs incl. autonomous	C47	gain	Tumors of peripheral nerves	primary
GSM135041	GSE5784	GPL4242	UCSF_Homo_sapiens_2.5K	spotted DNA/cDNA	2464	17637744-tom-cS162	neuroblastoma	Neuroblastoma, NOS	9500/3	peripheral nervs incl. autonomous	C47	gain	Tumors of peripheral nerves	primary
GSM135043	GSE5784	GPL4242	UCSF_Homo_sapiens_2.5K	spotted DNA/cDNA	2464	17637744-tom-cS163	neuroblastoma	Neuroblastoma, NOS	9500/3	peripheral nervs incl. autonomous	C47	gain	Tumors of peripheral nerves	primary
GSM135048	GSE5784	GPL4242	UCSF_Homo_sapiens_2.5K	spotted DNA/cDNA	2464	17637744-tom-cS164	neuroblastoma	Neuroblastoma, NOS	9500/3	peripheral nervs incl. autonomous	C47	gain	Tumors of peripheral nerves	primary
GSM135049	GSE5784	GPL4242	UCSF_Homo_sapiens_2.5K	spotted DNA/cDNA	2464	17637744-tom-cS167	neuroblastoma	Neuroblastoma, NOS	9500/3	peripheral nervs incl. autonomous	C47	gain	Tumors of peripheral nerves	primary
GSM135050	GSE5784	GPL4242	UCSF_Homo_sapiens_2.5K	spotted DNA/cDNA	2464	17637744-tom-cS168	neuroblastoma	Neuroblastoma, NOS	9500/3	peripheral nervs incl. autonomous	C47	gain	Tumors of peripheral nerves	primary
GSM135052	GSE5784	GPL4242	UCSF_Homo_sapiens_2.5K	spotted DNA/cDNA	2464	17637744-tom-cS169	neuroblastoma	Neuroblastoma, NOS	9500/3	peripheral nervs incl. autonomous	C47	gain	Tumors of peripheral nerves	primary
GSM135053	GSE5784	GPL4242	UCSF_Homo_sapiens_2.5K	spotted DNA/cDNA	2464	17637744-tom-cS170	neuroblastoma	Neuroblastoma, NOS	9500/3	peripheral nervs incl. autonomous	C47	gain	Tumors of peripheral nerves	primary
GSM135054	GSE5784	GPL4242	UCSF_Homo_sapiens_2.5K	spotted DNA/cDNA	2464	17637744-tom-cS172	neuroblastoma	Neuroblastoma, NOS	9500/3	peripheral nervs incl. autonomous	C47	normal	Tumors of peripheral nerves	primary
GSM135055	GSE5784	GPL4242	UCSF_Homo_sapiens_2.5K	spotted DNA/cDNA	2464	17637744-tom-cS173	neuroblastoma	Neuroblastoma, NOS	9500/3	peripheral nervs incl. autonomous	C47	gain	Tumors of peripheral nerves	primary
GSM135056	GSE5784	GPL4242	UCSF_Homo_sapiens_2.5K	spotted DNA/cDNA	2464	17637744-tom-cS174	neuroblastoma	Neuroblastoma, NOS	9500/3	peripheral nervs incl. autonomous	C47	gain	Tumors of peripheral nerves	primary
GSM135058	GSE5784	GPL4242	UCSF_Homo_sapiens_2.5K	spotted DNA/cDNA	2464	17637744-tom-cS177	neuroblastoma	Neuroblastoma, NOS	9500/3	peripheral nervs incl. autonomous	C47	normal	Tumors of peripheral nerves	primary
GSM135059	GSE5784	GPL4242	UCSF_Homo_sapiens_2.5K	spotted DNA/cDNA	2464	17637744-tom-cS179	neuroblastoma	Neuroblastoma, NOS	9500/3	peripheral nervs incl. autonomous	C47	gain	Tumors of peripheral nerves	primary
GSM135061	GSE5784	GPL4242	UCSF_Homo_sapiens_2.5K	spotted DNA/cDNA	2464	17637744-tom-cS180	neuroblastoma	Neuroblastoma, NOS	9500/3	peripheral nervs incl. autonomous	C47	normal	Tumors of peripheral nerves	primary
GSM135062	GSE5784	GPL4242	UCSF_Homo_sapiens_2.5K	spotted DNA/cDNA	2464	17637744-tom-cS181	neuroblastoma	Neuroblastoma, NOS	9500/3	peripheral nervs incl. autonomous	C47	normal	Tumors of peripheral nerves	primary
GSM135063	GSE5784	GPL4242	UCSF_Homo_sapiens_2.5K	spotted DNA/cDNA	2464	17637744-tom-cS182	neuroblastoma	Neuroblastoma, NOS	9500/3	peripheral nervs incl. autonomous	C47	gain	Tumors of peripheral nerves	primary
GSM135064	GSE5784	GPL4242	UCSF_Homo_sapiens_2.5K	spotted DNA/cDNA	2464	17637744-tom-cS183	neuroblastoma	Neuroblastoma, NOS	9500/3	peripheral nervs incl. autonomous	C47	gain	Tumors of peripheral nerves	primary
GSM135065	GSE5784	GPL4242	UCSF_Homo_sapiens_2.5K	spotted DNA/cDNA	2464	17637744-tom-cS184	neuroblastoma	Neuroblastoma, NOS	9500/3	peripheral nervs incl. autonomous	C47	gain	Tumors of peripheral nerves	primary
GSM135066	GSE5784	GPL4242	UCSF_Homo_sapiens_2.5K	spotted DNA/cDNA	2464	17637744-tom-cS185	neuroblastoma	Neuroblastoma, NOS	9500/3	peripheral nervs incl. autonomous	C47	gain	Tumors of peripheral nerves	primary
GSM135067	GSE5784	GPL4242	UCSF_Homo_sapiens_2.5K	spotted DNA/cDNA	2464	17637744-tom-cS214	neuroblastoma	Neuroblastoma, NOS	9500/3	peripheral nervs incl. autonomous	C47	gain	Tumors of peripheral nerves	primary
GSM135069	GSE5784	GPL4242	UCSF_Homo_sapiens_2.5K	spotted DNA/cDNA	2464	17637744-tom-cS186	neuroblastoma	Neuroblastoma, NOS	9500/3	peripheral nervs incl. autonomous	C47	normal	Tumors of peripheral nerves	primary
GSM135070	GSE5784	GPL4242	UCSF_Homo_sapiens_2.5K	spotted DNA/cDNA	2464	17637744-tom-cS187	neuroblastoma	Neuroblastoma, NOS	9500/3	peripheral nervs incl. autonomous	C47	gain	Tumors of peripheral nerves	primary
GSM135074	GSE5784	GPL4242	UCSF_Homo_sapiens_2.5K	spotted DNA/cDNA	2464	17637744-tom-cS188	neuroblastoma	Neuroblastoma, NOS	9500/3	peripheral nervs incl. autonomous	C47	gain	Tumors of peripheral nerves	primary
GSM135075	GSE5784	GPL4242	UCSF_Homo_sapiens_2.5K	spotted DNA/cDNA	2464	17637744-tom-cS189	neuroblastoma	Neuroblastoma, NOS	9500/3	peripheral nervs incl. autonomous	C47	gain	Tumors of peripheral nerves	primary
GSM135076	GSE5784	GPL4242	UCSF_Homo_sapiens_2.5K	spotted DNA/cDNA	2464	17637744-tom-cS190	neuroblastoma	Neuroblastoma, NOS	9500/3	peripheral nervs incl. autonomous	C47	normal	Tumors of peripheral nerves	primary
GSM135077	GSE5784	GPL4242	UCSF_Homo_sapiens_2.5K	spotted DNA/cDNA	2464	17637744-tom-cS191	neuroblastoma	Neuroblastoma, NOS	9500/3	peripheral nervs incl. autonomous	C47	normal	Tumors of peripheral nerves	primary
GSM135079	GSE5784	GPL4242	UCSF_Homo_sapiens_2.5K	spotted DNA/cDNA	2464	17637744-tom-cS192	neuroblastoma	Neuroblastoma, NOS	9500/3	peripheral nervs incl. autonomous	C47	gain	Tumors of peripheral nerves	primary
GSM135080	GSE5784	GPL4242	UCSF_Homo_sapiens_2.5K	spotted DNA/cDNA	2464	17637744-tom-cS193	neuroblastoma	Neuroblastoma, NOS	9500/3	peripheral nervs incl. autonomous	C47	normal	Tumors of peripheral nerves	primary
GSM135081	GSE5784	GPL4242	UCSF_Homo_sapiens_2.5K	spotted DNA/cDNA	2464	17637744-tom-cS194	neuroblastoma	Neuroblastoma, NOS	9500/3	peripheral nervs incl. autonomous	C47	gain	Tumors of peripheral nerves	primary
GSM135082	GSE5784	GPL4242	UCSF_Homo_sapiens_2.5K	spotted DNA/cDNA	2464	17637744-tom-cS196	neuroblastoma	Neuroblastoma, NOS	9500/3	peripheral nervs incl. autonomous	C47	normal	Tumors of peripheral nerves	primary
GSM135083	GSE5784	GPL4242	UCSF_Homo_sapiens_2.5K	spotted DNA/cDNA	2464	17637744-tom-cS202	neuroblastoma	Neuroblastoma, NOS	9500/3	peripheral nervs incl. autonomous	C47	normal	Tumors of peripheral nerves	primary
GSM135084	GSE5784	GPL4242	UCSF_Homo_sapiens_2.5K	spotted DNA/cDNA	2464	17637744-tom-cS206	neuroblastoma	Neuroblastoma, NOS	9500/3	peripheral nervs incl. autonomous	C47	normal	Tumors of peripheral nerves	primary
GSM135085	GSE5784	GPL4242	UCSF_Homo_sapiens_2.5K	spotted DNA/cDNA	2464	17637744-tom-cS207	neuroblastoma	Neuroblastoma, NOS	9500/3	peripheral nervs incl. autonomous	C47	normal	Tumors of peripheral nerves	primary
GSM135086	GSE5784	GPL4242	UCSF_Homo_sapiens_2.5K	spotted DNA/cDNA	2464	17637744-tom-cS208	neuroblastoma	Neuroblastoma, NOS	9500/3	peripheral nervs incl. autonomous	C47	normal	Tumors of peripheral nerves	primary
GSM135087	GSE5784	GPL4242	UCSF_Homo_sapiens_2.5K	spotted DNA/cDNA	2464	17637744-tom-cS209	neuroblastoma	Neuroblastoma, NOS	9500/3	peripheral nervs incl. autonomous	C47	gain	Tumors of peripheral nerves	primary
GSM135088	GSE5784	GPL4242	UCSF_Homo_sapiens_2.5K	spotted DNA/cDNA	2464	17637744-tom-cS210	neuroblastoma	Neuroblastoma, NOS	9500/3	peripheral nervs incl. autonomous	C47	normal	Tumors of peripheral nerves	primary
GSM135089	GSE5784	GPL4242	UCSF_Homo_sapiens_2.5K	spotted DNA/cDNA	2464	17637744-tom-cS211	neuroblastoma	Neuroblastoma, NOS	9500/3	peripheral nervs incl. autonomous	C47	normal	Tumors of peripheral nerves	primary
GSM135090	GSE5784	GPL4242	UCSF_Homo_sapiens_2.5K	spotted DNA/cDNA	2464	17637744-tom-cS213	neuroblastoma	Neuroblastoma, NOS	9500/3	peripheral nervs incl. autonomous	C47	gain	Tumors of peripheral nerves	primary
GSM135091	GSE5784	GPL4242	UCSF_Homo_sapiens_2.5K	spotted DNA/cDNA	2464	17637744-tom-cS212	neuroblastoma	Neuroblastoma, NOS	9500/3	peripheral nervs incl. autonomous	C47	gain	Tumors of peripheral nerves	primary
GSM135092	GSE5784	GPL4242	UCSF_Homo_sapiens_2.5K	spotted DNA/cDNA	2464	17637744-tom-cS215	neuroblastoma	Neuroblastoma, NOS	9500/3	peripheral nervs incl. autonomous	C47	gain	Tumors of peripheral nerves	primary
GSM135093	GSE5784	GPL4242	UCSF_Homo_sapiens_2.5K	spotted DNA/cDNA	2464	17637744-tom-cS216	neuroblastoma	Neuroblastoma, NOS	9500/3	peripheral nervs incl. autonomous	C47	gain	Tumors of peripheral nerves	primary
GSM135094	GSE5784	GPL4242	UCSF_Homo_sapiens_2.5K	spotted DNA/cDNA	2464	17637744-tom-cS217	neuroblastoma	Neuroblastoma, NOS	9500/3	peripheral nervs incl. autonomous	C47	gain	Tumors of peripheral nerves	primary
GSM135095	GSE5784	GPL4242	UCSF_Homo_sapiens_2.5K	spotted DNA/cDNA	2464	17637744-tom-cS218	neuroblastoma	Neuroblastoma, NOS	9500/3	peripheral nervs incl. autonomous	C47	gain	Tumors of peripheral nerves	primary
GSM135096	GSE5784	GPL4242	UCSF_Homo_sapiens_2.5K	spotted DNA/cDNA	2464	17637744-tom-cS219	neuroblastoma	Neuroblastoma, NOS	9500/3	peripheral nervs incl. autonomous	C47	gain	Tumors of peripheral nerves	primary
GSM135097	GSE5784	GPL4242	UCSF_Homo_sapiens_2.5K	spotted DNA/cDNA	2464	17637744-tom-cS220	neuroblastoma	Neuroblastoma, NOS	9500/3	peripheral nervs incl. autonomous	C47	normal	Tumors of peripheral nerves	primary
GSM135098	GSE5784	GPL4242	UCSF_Homo_sapiens_2.5K	spotted DNA/cDNA	2464	17637744-tom-cS221	neuroblastoma	Neuroblastoma, NOS	9500/3	peripheral nervs incl. autonomous	C47	normal	Tumors of peripheral nerves	primary
GSM135099	GSE5784	GPL4242	UCSF_Homo_sapiens_2.5K	spotted DNA/cDNA	2464	17637744-tom-cS222	neuroblastoma	Neuroblastoma, NOS	9500/3	peripheral nervs incl. autonomous	C47	gain	Tumors of peripheral nerves	primary
GSM135100	GSE5784	GPL4242	UCSF_Homo_sapiens_2.5K	spotted DNA/cDNA	2464	17637744-tom-cS223	neuroblastoma	Neuroblastoma, NOS	9500/3	peripheral nervs incl. autonomous	C47	normal	Tumors of peripheral nerves	primary
GSM135101	GSE5784	GPL4242	UCSF_Homo_sapiens_2.5K	spotted DNA/cDNA	2464	17637744-tom-cS224	neuroblastoma	Neuroblastoma, NOS	9500/3	peripheral nervs incl. autonomous	C47	gain	Tumors of peripheral nerves	primary
GSM135102	GSE5784	GPL4242	UCSF_Homo_sapiens_2.5K	spotted DNA/cDNA	2464	17637744-tom-cS225	neuroblastoma	Neuroblastoma, NOS	9500/3	peripheral nervs incl. autonomous	C47	gain	Tumors of peripheral nerves	primary
GSM135103	GSE5784	GPL4242	UCSF_Homo_sapiens_2.5K	spotted DNA/cDNA	2464	17637744-tom-cS226	neuroblastoma	Neuroblastoma, NOS	9500/3	peripheral nervs incl. autonomous	C47	gain	Tumors of peripheral nerves	primary
GSM135104	GSE5784	GPL4242	UCSF_Homo_sapiens_2.5K	spotted DNA/cDNA	2464	17637744-tom-cS227	neuroblastoma	Neuroblastoma, NOS	9500/3	peripheral nervs incl. autonomous	C47	gain	Tumors of peripheral nerves	primary
GSM135105	GSE5784	GPL4242	UCSF_Homo_sapiens_2.5K	spotted DNA/cDNA	2464	17637744-tom-cS228	neuroblastoma	Neuroblastoma, NOS	9500/3	peripheral nervs incl. autonomous	C47	gain	Tumors of peripheral nerves	primary
GSM135106	GSE5784	GPL4242	UCSF_Homo_sapiens_2.5K	spotted DNA/cDNA	2464	17637744-tom-cS229	neuroblastoma	Neuroblastoma, NOS	9500/3	peripheral nervs incl. autonomous	C47	normal	Tumors of peripheral nerves	primary
GSM135107	GSE5784	GPL4242	UCSF_Homo_sapiens_2.5K	spotted DNA/cDNA	2464	17637744-tom-cS230	neuroblastoma	Neuroblastoma, NOS	9500/3	peripheral nervs incl. autonomous	C47	gain	Tumors of peripheral nerves	primary
GSM135108	GSE5784	GPL4242	UCSF_Homo_sapiens_2.5K	spotted DNA/cDNA	2464	17637744-tom-cS232	neuroblastoma	Neuroblastoma, NOS	9500/3	peripheral nervs incl. autonomous	C47	normal	Tumors of peripheral nerves	primary
GSM135109	GSE5784	GPL4242	UCSF_Homo_sapiens_2.5K	spotted DNA/cDNA	2464	17637744-tom-cS233	neuroblastoma	Neuroblastoma, NOS	9500/3	peripheral nervs incl. autonomous	C47	normal	Tumors of peripheral nerves	primary
GSM135110	GSE5784	GPL4242	UCSF_Homo_sapiens_2.5K	spotted DNA/cDNA	2464	17637744-tom-cS234	neuroblastoma	Neuroblastoma, NOS	9500/3	peripheral nervs incl. autonomous	C47	normal	Tumors of peripheral nerves	primary
GSM135111	GSE5784	GPL4242	UCSF_Homo_sapiens_2.5K	spotted DNA/cDNA	2464	17637744-tom-cS235	neuroblastoma	Neuroblastoma, NOS	9500/3	peripheral nervs incl. autonomous	C47	normal	Tumors of peripheral nerves	primary
GSM135112	GSE5784	GPL4242	UCSF_Homo_sapiens_2.5K	spotted DNA/cDNA	2464	17637744-tom-cS236	neuroblastoma	Neuroblastoma, NOS	9500/3	peripheral nervs incl. autonomous	C47	normal	Tumors of peripheral nerves	primary
GSM135114	GSE5784	GPL4242	UCSF_Homo_sapiens_2.5K	spotted DNA/cDNA	2464	17637744-tom-cS237	neuroblastoma	Neuroblastoma, NOS	9500/3	peripheral nervs incl. autonomous	C47	normal	Tumors of peripheral nerves	primary
GSM135115	GSE5784	GPL4242	UCSF_Homo_sapiens_2.5K	spotted DNA/cDNA	2464	17637744-tom-cS238	neuroblastoma	Neuroblastoma, NOS	9500/3	peripheral nervs incl. autonomous	C47	gain	Tumors of peripheral nerves	primary
GSM135116	GSE5784	GPL4242	UCSF_Homo_sapiens_2.5K	spotted DNA/cDNA	2464	17637744-tom-cS239	neuroblastoma	Neuroblastoma, NOS	9500/3	peripheral nervs incl. autonomous	C47	normal	Tumors of peripheral nerves	primary
GSM135117	GSE5784	GPL4242	UCSF_Homo_sapiens_2.5K	spotted DNA/cDNA	2464	17637744-tom-cS240	neuroblastoma	Neuroblastoma, NOS	9500/3	peripheral nervs incl. autonomous	C47	normal	Tumors of peripheral nerves	primary
GSM135118	GSE5784	GPL4242	UCSF_Homo_sapiens_2.5K	spotted DNA/cDNA	2464	17637744-tom-cS241	neuroblastoma	Neuroblastoma, NOS	9500/3	peripheral nervs incl. autonomous	C47	gain	Tumors of peripheral nerves	primary
GSM135119	GSE5784	GPL4242	UCSF_Homo_sapiens_2.5K	spotted DNA/cDNA	2464	17637744-tom-cS242	neuroblastoma	Neuroblastoma, NOS	9500/3	peripheral nervs incl. autonomous	C47	normal	Tumors of peripheral nerves	primary
GSM135121	GSE5784	GPL4242	UCSF_Homo_sapiens_2.5K	spotted DNA/cDNA	2464	17637744-tom-cS243	neuroblastoma	Neuroblastoma, NOS	9500/3	peripheral nervs incl. autonomous	C47	gain	Tumors of peripheral nerves	primary
GSM135123	GSE5784	GPL4242	UCSF_Homo_sapiens_2.5K	spotted DNA/cDNA	2464	17637744-tom-cS244	neuroblastoma	Neuroblastoma, NOS	9500/3	peripheral nervs incl. autonomous	C47	gain	Tumors of peripheral nerves	primary
GSM135124	GSE5784	GPL4242	UCSF_Homo_sapiens_2.5K	spotted DNA/cDNA	2464	17637744-tom-cS245	neuroblastoma	Neuroblastoma, NOS	9500/3	peripheral nervs incl. autonomous	C47	gain	Tumors of peripheral nerves	primary
GSM135125	GSE5784	GPL4242	UCSF_Homo_sapiens_2.5K	spotted DNA/cDNA	2464	17637744-tom-cS246	neuroblastoma	Neuroblastoma, NOS	9500/3	peripheral nervs incl. autonomous	C47	gain	Tumors of peripheral nerves	primary
GSM135127	GSE5784	GPL4242	UCSF_Homo_sapiens_2.5K	spotted DNA/cDNA	2464	17637744-tom-cS247	neuroblastoma	Neuroblastoma, NOS	9500/3	peripheral nervs incl. autonomous	C47	normal	Tumors of peripheral nerves	primary
GSM135128	GSE5784	GPL4242	UCSF_Homo_sapiens_2.5K	spotted DNA/cDNA	2464	17637744-tom-cS248	neuroblastoma	Neuroblastoma, NOS	9500/3	peripheral nervs incl. autonomous	C47	normal	Tumors of peripheral nerves	primary
GSM135129	GSE5784	GPL4242	UCSF_Homo_sapiens_2.5K	spotted DNA/cDNA	2464	17637744-tom-cS249	neuroblastoma	Neuroblastoma, NOS	9500/3	peripheral nervs incl. autonomous	C47	normal	Tumors of peripheral nerves	primary
GSM135131	GSE5784	GPL4242	UCSF_Homo_sapiens_2.5K	spotted DNA/cDNA	2464	17637744-tom-cS250	neuroblastoma	Neuroblastoma, NOS	9500/3	peripheral nervs incl. autonomous	C47	gain	Tumors of peripheral nerves	primary
GSM135132	GSE5784	GPL4242	UCSF_Homo_sapiens_2.5K	spotted DNA/cDNA	2464	17637744-tom-cS251	neuroblastoma	Neuroblastoma, NOS	9500/3	peripheral nervs incl. autonomous	C47	normal	Tumors of peripheral nerves	primary
GSM135133	GSE5784	GPL4242	UCSF_Homo_sapiens_2.5K	spotted DNA/cDNA	2464	17637744-tom-cS252	neuroblastoma	Neuroblastoma, NOS	9500/3	peripheral nervs incl. autonomous	C47	normal	Tumors of peripheral nerves	primary
GSM135135	GSE5784	GPL4242	UCSF_Homo_sapiens_2.5K	spotted DNA/cDNA	2464	17637744-tom-cS253	neuroblastoma	Neuroblastoma, NOS	9500/3	peripheral nervs incl. autonomous	C47	normal	Tumors of peripheral nerves	primary
GSM135136	GSE5784	GPL4242	UCSF_Homo_sapiens_2.5K	spotted DNA/cDNA	2464	17637744-tom-cS254	neuroblastoma	Neuroblastoma, NOS	9500/3	peripheral nervs incl. autonomous	C47	normal	Tumors of peripheral nerves	primary
GSM135137	GSE5784	GPL4242	UCSF_Homo_sapiens_2.5K	spotted DNA/cDNA	2464	17637744-tom-cS255	neuroblastoma	Neuroblastoma, NOS	9500/3	peripheral nervs incl. autonomous	C47	gain	Tumors of peripheral nerves	primary
GSM135138	GSE5784	GPL4242	UCSF_Homo_sapiens_2.5K	spotted DNA/cDNA	2464	17637744-tom-cS256	neuroblastoma	Neuroblastoma, NOS	9500/3	peripheral nervs incl. autonomous	C47	normal	Tumors of peripheral nerves	primary
GSM135139	GSE5784	GPL4242	UCSF_Homo_sapiens_2.5K	spotted DNA/cDNA	2464	17637744-tom-cS257	neuroblastoma	Neuroblastoma, NOS	9500/3	peripheral nervs incl. autonomous	C47	gain	Tumors of peripheral nerves	primary
GSM135140	GSE5784	GPL4242	UCSF_Homo_sapiens_2.5K	spotted DNA/cDNA	2464	17637744-tom-cS258	neuroblastoma	Neuroblastoma, NOS	9500/3	peripheral nervs incl. autonomous	C47	loss	Tumors of peripheral nerves	primary
GSM135143	GSE5784	GPL4242	UCSF_Homo_sapiens_2.5K	spotted DNA/cDNA	2464	17637744-tom-cS259	neuroblastoma	Neuroblastoma, NOS	9500/3	peripheral nervs incl. autonomous	C47	normal	Tumors of peripheral nerves	primary
GSM135144	GSE5784	GPL4242	UCSF_Homo_sapiens_2.5K	spotted DNA/cDNA	2464	17637744-tom-cS260	neuroblastoma	Neuroblastoma, NOS	9500/3	peripheral nervs incl. autonomous	C47	gain	Tumors of peripheral nerves	primary
GSM135145	GSE5784	GPL4242	UCSF_Homo_sapiens_2.5K	spotted DNA/cDNA	2464	17637744-tom-cS261	neuroblastoma	Neuroblastoma, NOS	9500/3	peripheral nervs incl. autonomous	C47	normal	Tumors of peripheral nerves	primary
GSM135146	GSE5784	GPL4242	UCSF_Homo_sapiens_2.5K	spotted DNA/cDNA	2464	17637744-tom-cS262	neuroblastoma	Neuroblastoma, NOS	9500/3	peripheral nervs incl. autonomous	C47	normal	Tumors of peripheral nerves	primary
GSM135147	GSE5784	GPL4242	UCSF_Homo_sapiens_2.5K	spotted DNA/cDNA	2464	17637744-tom-cS263	neuroblastoma	Neuroblastoma, NOS	9500/3	peripheral nervs incl. autonomous	C47	gain	Tumors of peripheral nerves	primary
GSM135148	GSE5784	GPL4242	UCSF_Homo_sapiens_2.5K	spotted DNA/cDNA	2464	17637744-tom-cS264	neuroblastoma	Neuroblastoma, NOS	9500/3	peripheral nervs incl. autonomous	C47	loss	Tumors of peripheral nerves	primary
GSM135149	GSE5784	GPL4242	UCSF_Homo_sapiens_2.5K	spotted DNA/cDNA	2464	17637744-tom-cS265	neuroblastoma	Neuroblastoma, NOS	9500/3	peripheral nervs incl. autonomous	C47	normal	Tumors of peripheral nerves	primary
GSM135150	GSE5784	GPL4242	UCSF_Homo_sapiens_2.5K	spotted DNA/cDNA	2464	17637744-tom-cS266	neuroblastoma	Neuroblastoma, NOS	9500/3	peripheral nervs incl. autonomous	C47	normal	Tumors of peripheral nerves	primary
GSM135151	GSE5784	GPL4242	UCSF_Homo_sapiens_2.5K	spotted DNA/cDNA	2464	17637744-tom-cS267	neuroblastoma	Neuroblastoma, NOS	9500/3	peripheral nervs incl. autonomous	C47	normal	Tumors of peripheral nerves	primary
GSM135153	GSE5784	GPL4242	UCSF_Homo_sapiens_2.5K	spotted DNA/cDNA	2464	17637744-tom-cS268	neuroblastoma	Neuroblastoma, NOS	9500/3	peripheral nervs incl. autonomous	C47	gain	Tumors of peripheral nerves	primary
GSM135154	GSE5784	GPL4242	UCSF_Homo_sapiens_2.5K	spotted DNA/cDNA	2464	17637744-tom-cS269	neuroblastoma	Neuroblastoma, NOS	9500/3	peripheral nervs incl. autonomous	C47	normal	Tumors of peripheral nerves	primary
GSM135157	GSE5784	GPL4242	UCSF_Homo_sapiens_2.5K	spotted DNA/cDNA	2464	17637744-tom-cS010	neuroblastoma	Neuroblastoma, NOS	9500/3	peripheral nervs incl. autonomous	C47	gain	Tumors of peripheral nerves	primary
GSM135158	GSE5784	GPL4242	UCSF_Homo_sapiens_2.5K	spotted DNA/cDNA	2464	17637744-tom-cS030	neuroblastoma	Neuroblastoma, NOS	9500/3	peripheral nervs incl. autonomous	C47	normal	Tumors of peripheral nerves	primary
GSM135160	GSE5784	GPL4242	UCSF_Homo_sapiens_2.5K	spotted DNA/cDNA	2464	17637744-tom-cS066	neuroblastoma	Neuroblastoma, NOS	9500/3	peripheral nervs incl. autonomous	C47	normal	Tumors of peripheral nerves	primary
GSM135169	GSE5784	GPL4242	UCSF_Homo_sapiens_2.5K	spotted DNA/cDNA	2464	17637744-tom-cS034	neuroblastoma	Neuroblastoma, NOS	9500/3	peripheral nervs incl. autonomous	C47	gain	Tumors of peripheral nerves	primary
GSM135170	GSE5784	GPL4242	UCSF_Homo_sapiens_2.5K	spotted DNA/cDNA	2464	17637744-tom-cS039	neuroblastoma	Neuroblastoma, NOS	9500/3	peripheral nervs incl. autonomous	C47	normal	Tumors of peripheral nerves	primary
GSM135171	GSE5784	GPL4242	UCSF_Homo_sapiens_2.5K	spotted DNA/cDNA	2464	17637744-tom-cS048	neuroblastoma	Neuroblastoma, NOS	9500/3	peripheral nervs incl. autonomous	C47	normal	Tumors of peripheral nerves	primary
GSM135172	GSE5784	GPL4242	UCSF_Homo_sapiens_2.5K	spotted DNA/cDNA	2464	17637744-tom-cS058	neuroblastoma	Neuroblastoma, NOS	9500/3	peripheral nervs incl. autonomous	C47	normal	Tumors of peripheral nerves	primary
GSM135173	GSE5784	GPL4242	UCSF_Homo_sapiens_2.5K	spotted DNA/cDNA	2464	17637744-tom-cS059	neuroblastoma	Neuroblastoma, NOS	9500/3	peripheral nervs incl. autonomous	C47	normal	Tumors of peripheral nerves	primary
GSM135174	GSE5784	GPL4242	UCSF_Homo_sapiens_2.5K	spotted DNA/cDNA	2464	17637744-tom-cS062	neuroblastoma	Neuroblastoma, NOS	9500/3	peripheral nervs incl. autonomous	C47	normal	Tumors of peripheral nerves	primary
GSM135176	GSE5784	GPL4242	UCSF_Homo_sapiens_2.5K	spotted DNA/cDNA	2464	17637744-tom-cS065	neuroblastoma	Neuroblastoma, NOS	9500/3	peripheral nervs incl. autonomous	C47	normal	Tumors of peripheral nerves	primary
GSM135177	GSE5784	GPL4242	UCSF_Homo_sapiens_2.5K	spotted DNA/cDNA	2464	17637744-tom-cS083	neuroblastoma	Neuroblastoma, NOS	9500/3	peripheral nervs incl. autonomous	C47	normal	Tumors of peripheral nerves	primary
GSM135178	GSE5784	GPL4242	UCSF_Homo_sapiens_2.5K	spotted DNA/cDNA	2464	17637744-tom-cS092	neuroblastoma	Neuroblastoma, NOS	9500/3	peripheral nervs incl. autonomous	C47	gain	Tumors of peripheral nerves	primary
GSM135179	GSE5784	GPL4242	UCSF_Homo_sapiens_2.5K	spotted DNA/cDNA	2464	17637744-tom-cS095	neuroblastoma	Neuroblastoma, NOS	9500/3	peripheral nervs incl. autonomous	C47	normal	Tumors of peripheral nerves	primary
GSM135180	GSE5784	GPL4242	UCSF_Homo_sapiens_2.5K	spotted DNA/cDNA	2464	17637744-tom-cS151	neuroblastoma	Neuroblastoma, NOS	9500/3	peripheral nervs incl. autonomous	C47	gain	Tumors of peripheral nerves	primary
GSM135181	GSE5784	GPL4242	UCSF_Homo_sapiens_2.5K	spotted DNA/cDNA	2464	17637744-tom-cS152	neuroblastoma	Neuroblastoma, NOS	9500/3	peripheral nervs incl. autonomous	C47	gain	Tumors of peripheral nerves	primary
GSM135182	GSE5784	GPL4242	UCSF_Homo_sapiens_2.5K	spotted DNA/cDNA	2464	17637744-tom-cS153	neuroblastoma	Neuroblastoma, NOS	9500/3	peripheral nervs incl. autonomous	C47	gain	Tumors of peripheral nerves	primary
GSM135183	GSE5784	GPL4242	UCSF_Homo_sapiens_2.5K	spotted DNA/cDNA	2464	17637744-tom-cS165	neuroblastoma	Neuroblastoma, NOS	9500/3	peripheral nervs incl. autonomous	C47	normal	Tumors of peripheral nerves	primary
GSM135184	GSE5784	GPL4242	UCSF_Homo_sapiens_2.5K	spotted DNA/cDNA	2464	17637744-tom-cS166	neuroblastoma	Neuroblastoma, NOS	9500/3	peripheral nervs incl. autonomous	C47	normal	Tumors of peripheral nerves	primary
GSM135185	GSE5784	GPL4242	UCSF_Homo_sapiens_2.5K	spotted DNA/cDNA	2464	17637744-tom-cS175	neuroblastoma	Neuroblastoma, NOS	9500/3	peripheral nervs incl. autonomous	C47	normal	Tumors of peripheral nerves	primary
GSM135186	GSE5784	GPL4242	UCSF_Homo_sapiens_2.5K	spotted DNA/cDNA	2464	17637744-tom-cS197	neuroblastoma	Neuroblastoma, NOS	9500/3	peripheral nervs incl. autonomous	C47	gain	Tumors of peripheral nerves	primary
GSM135187	GSE5784	GPL4242	UCSF_Homo_sapiens_2.5K	spotted DNA/cDNA	2464	17637744-tom-cS203	neuroblastoma	Neuroblastoma, NOS	9500/3	peripheral nervs incl. autonomous	C47	normal	Tumors of peripheral nerves	primary
GSM135188	GSE5784	GPL4242	UCSF_Homo_sapiens_2.5K	spotted DNA/cDNA	2464	17637744-tom-cS204	neuroblastoma	Neuroblastoma, NOS	9500/3	peripheral nervs incl. autonomous	C47	normal	Tumors of peripheral nerves	primary
GSM140100	GSE6040	GPL4453	Fudan_UGI_Human_14112_v2.0	spotted DNA/cDNA	14061	18366025-jia-01	prostate cancer	Adenocarcinoma, NOS	8140/3	prostate gland	C619	normal	Carcinomas: prostate adenoca.	primary
GSM140101	GSE6040	GPL4453	Fudan_UGI_Human_14112_v2.0	spotted DNA/cDNA	14061	18366025-jia-02	prostate cancer	Adenocarcinoma, NOS	8140/3	prostate gland	C619	normal	Carcinomas: prostate adenoca.	primary
GSM140102	GSE6040	GPL4453	Fudan_UGI_Human_14112_v2.0	spotted DNA/cDNA	14061	18366025-jia-03	prostate cancer	Adenocarcinoma, NOS	8140/3	prostate gland	C619	normal	Carcinomas: prostate adenoca.	primary
GSM140103	GSE6040	GPL4453	Fudan_UGI_Human_14112_v2.0	spotted DNA/cDNA	14061	18366025-jia-04	prostate cancer	Adenocarcinoma, NOS	8140/3	prostate gland	C619	normal	Carcinomas: prostate adenoca.	primary
GSM140104	GSE6040	GPL4453	Fudan_UGI_Human_14112_v2.0	spotted DNA/cDNA	14061	18366025-jia-05	prostate cancer	Adenocarcinoma, NOS	8140/3	prostate gland	C619	normal	Carcinomas: prostate adenoca.	primary
GSM140105	GSE6040	GPL4453	Fudan_UGI_Human_14112_v2.0	spotted DNA/cDNA	14061	18366025-jia-06	prostate cancer	Adenocarcinoma, NOS	8140/3	prostate gland	C619	normal	Carcinomas: prostate adenoca.	primary
GSM140106	GSE6040	GPL4453	Fudan_UGI_Human_14112_v2.0	spotted DNA/cDNA	14061	18366025-jia-07	prostate cancer	Adenocarcinoma, NOS	8140/3	prostate gland	C619	normal	Carcinomas: prostate adenoca.	primary
GSM140107	GSE6040	GPL4453	Fudan_UGI_Human_14112_v2.0	spotted DNA/cDNA	14061	18366025-jia-08	prostate cancer	Adenocarcinoma, NOS	8140/3	prostate gland	C619	normal	Carcinomas: prostate adenoca.	primary
GSM140108	GSE6040	GPL4453	Fudan_UGI_Human_14112_v2.0	spotted DNA/cDNA	14061	18366025-jia-09	prostate cancer	Adenocarcinoma, NOS	8140/3	prostate gland	C619	normal	Carcinomas: prostate adenoca.	primary
GSM140109	GSE6040	GPL4453	Fudan_UGI_Human_14112_v2.0	spotted DNA/cDNA	14061	18366025-jia-10	prostate cancer	Adenocarcinoma, NOS	8140/3	prostate gland	C619	normal	Carcinomas: prostate adenoca.	primary
GSM140110	GSE6040	GPL4453	Fudan_UGI_Human_14112_v2.0	spotted DNA/cDNA	14061	18366025-jia-11	prostate cancer	Adenocarcinoma, NOS	8140/3	prostate gland	C619	normal	Carcinomas: prostate adenoca.	primary
GSM140111	GSE6040	GPL4453	Fudan_UGI_Human_14112_v2.0	spotted DNA/cDNA	14061	18366025-jia-12	prostate cancer	Adenocarcinoma, NOS	8140/3	prostate gland	C619	normal	Carcinomas: prostate adenoca.	primary
GSM140112	GSE6040	GPL4453	Fudan_UGI_Human_14112_v2.0	spotted DNA/cDNA	14061	18366025-jia-13	prostate cancer	Adenocarcinoma, NOS	8140/3	prostate gland	C619	normal	Carcinomas: prostate adenoca.	primary
GSM140113	GSE6040	GPL4453	Fudan_UGI_Human_14112_v2.0	spotted DNA/cDNA	14061	18366025-jia-14	prostate cancer	Adenocarcinoma, NOS	8140/3	prostate gland	C619	normal	Carcinomas: prostate adenoca.	primary
GSM140114	GSE6040	GPL4453	Fudan_UGI_Human_14112_v2.0	spotted DNA/cDNA	14061	18366025-jia-15	prostate cancer	Adenocarcinoma, NOS	8140/3	prostate gland	C619	normal	Carcinomas: prostate adenoca.	primary
GSM140115	GSE6040	GPL4453	Fudan_UGI_Human_14112_v2.0	spotted DNA/cDNA	14061	18366025-jia-16	prostate cancer	Adenocarcinoma, NOS	8140/3	prostate gland	C619	normal	Carcinomas: prostate adenoca.	primary
GSM140116	GSE6040	GPL4453	Fudan_UGI_Human_14112_v2.0	spotted DNA/cDNA	14061	18366025-jia-17	prostate cancer	Adenocarcinoma, NOS	8140/3	prostate gland	C619	normal	Carcinomas: prostate adenoca.	primary
GSM140117	GSE6040	GPL4453	Fudan_UGI_Human_14112_v2.0	spotted DNA/cDNA	14061	18366025-jia-18	prostate cancer	Adenocarcinoma, NOS	8140/3	prostate gland	C619	normal	Carcinomas: prostate adenoca.	primary
GSM140130	GSE6042	GPL2843	VUMC_6K_BAC_v45	spotted DNA/cDNA	5284	19147580-wil-0032	glioblastoma multiforme	Glioma, NOS	9380/3	brain, NOS	C719	normal	CNS: gliomas	primary
GSM140131	GSE6042	GPL2843	VUMC_6K_BAC_v45	spotted DNA/cDNA	5284	19147580-wil-0032	glioblastoma multiforme	Glioma, NOS	9380/3	brain, NOS	C719	normal	CNS: gliomas	cell line
GSM140132	GSE6042	GPL2843	VUMC_6K_BAC_v45	spotted DNA/cDNA	5284	19147580-wil-0032	glioblastoma multiforme	Glioma, NOS	9380/3	brain, NOS	C719	loss	CNS: gliomas	cell line
GSM140133	GSE6042	GPL2843	VUMC_6K_BAC_v45	spotted DNA/cDNA	5284	19147580-wil-0033	anaplastic oligodendroglioma [recurrent]	Glioma, NOS	9380/3	brain, NOS	C719	gain	CNS: gliomas	primary
GSM140134	GSE6042	GPL2843	VUMC_6K_BAC_v45	spotted DNA/cDNA	5284	19147580-wil-0033	anaplastic oligodendroglioma [recurrent]	Glioma, NOS	9380/3	brain, NOS	C719	gain	CNS: gliomas	cell line
GSM140135	GSE6042	GPL2843	VUMC_6K_BAC_v45	spotted DNA/cDNA	5284	19147580-wil-0033	glioblastoma multiforme	Glioma, NOS	9380/3	brain, NOS	C719	gain	CNS: gliomas	cell line
GSM140136	GSE6042	GPL2843	VUMC_6K_BAC_v45	spotted DNA/cDNA	5284	19147580-wil-0153	glioblastoma multiforme	Glioma, NOS	9380/3	brain, NOS	C719	normal	CNS: gliomas	primary
GSM140137	GSE6042	GPL2843	VUMC_6K_BAC_v45	spotted DNA/cDNA	5284	19147580-wil-0153	glioblastoma multiforme	Glioma, NOS	9380/3	brain, NOS	C719	normal	CNS: gliomas	cell line
GSM140138	GSE6042	GPL2843	VUMC_6K_BAC_v45	spotted DNA/cDNA	5284	19147580-wil-0153	glioblastoma multiforme	Glioma, NOS	9380/3	brain, NOS	C719	normal	CNS: gliomas	cell line
GSM140139	GSE6042	GPL2843	VUMC_6K_BAC_v45	spotted DNA/cDNA	5284	19147580-wil-0160	glioblastoma multiforme	Glioma, NOS	9380/3	brain, NOS	C719	normal	CNS: gliomas	primary
GSM140140	GSE6042	GPL2843	VUMC_6K_BAC_v45	spotted DNA/cDNA	5284	19147580-wil-0160	glioblastoma multiforme	Glioma, NOS	9380/3	brain, NOS	C719	normal	CNS: gliomas	cell line
GSM140141	GSE6042	GPL2843	VUMC_6K_BAC_v45	spotted DNA/cDNA	5284	19147580-wil-0160	glioblastoma multiforme	Glioma, NOS	9380/3	brain, NOS	C719	normal	CNS: gliomas	cell line
GSM140142	GSE6042	GPL2843	VUMC_6K_BAC_v45	spotted DNA/cDNA	5284	19147580-wil-3446	glioblastoma multiforme	Glioma, NOS	9380/3	brain, NOS	C719	normal	CNS: gliomas	primary
GSM140143	GSE6042	GPL2843	VUMC_6K_BAC_v45	spotted DNA/cDNA	5284	19147580-wil-3446	glioblastoma multiforme	Glioma, NOS	9380/3	brain, NOS	C719	normal	CNS: gliomas	cell line
GSM140144	GSE6042	GPL2843	VUMC_6K_BAC_v45	spotted DNA/cDNA	5284	19147580-wil-3446	glioblastoma multiforme	Glioma, NOS	9380/3	brain, NOS	C719	normal	CNS: gliomas	cell line
GSM140145	GSE6042	GPL2843	VUMC_6K_BAC_v45	spotted DNA/cDNA	5284	19147580-wil-0055	glioblastoma multiforme	Glioma, NOS	9380/3	brain, NOS	C719	normal	CNS: gliomas	primary
GSM140146	GSE6042	GPL2843	VUMC_6K_BAC_v45	spotted DNA/cDNA	5284	19147580-wil-0055	glioblastoma multiforme	Glioma, NOS	9380/3	brain, NOS	C719	normal	CNS: gliomas	cell line
GSM140147	GSE6042	GPL2843	VUMC_6K_BAC_v45	spotted DNA/cDNA	5284	19147580-wil-0055	glioblastoma multiforme	Glioma, NOS	9380/3	brain, NOS	C719	normal	CNS: gliomas	cell line
GSM140148	GSE6042	GPL2843	VUMC_6K_BAC_v45	spotted DNA/cDNA	5284	19147580-wil-0055	glioblastoma multiforme	Glioma, NOS	9380/3	brain, NOS	C719	normal	CNS: gliomas	cell line
GSM140149	GSE6042	GPL2843	VUMC_6K_BAC_v45	spotted DNA/cDNA	5284	19147580-wil-0055	glioblastoma multiforme	Glioma, NOS	9380/3	brain, NOS	C719	normal	CNS: gliomas	cell line
GSM140150	GSE6042	GPL2843	VUMC_6K_BAC_v45	spotted DNA/cDNA	5284	19147580-wil-0055	glioblastoma multiforme	Glioma, NOS	9380/3	brain, NOS	C719	normal	CNS: gliomas	cell line
GSM140151	GSE6042	GPL2843	VUMC_6K_BAC_v45	spotted DNA/cDNA	5284	19147580-wil-0055	glioblastoma multiforme	Glioma, NOS	9380/3	brain, NOS	C719	normal	CNS: gliomas	cell line
GSM140152	GSE6042	GPL2843	VUMC_6K_BAC_v45	spotted DNA/cDNA	5284	19147580-wil-0058	glioblastoma multiforme	Glioma, NOS	9380/3	brain, NOS	C719	normal	CNS: gliomas	primary
GSM140153	GSE6042	GPL2843	VUMC_6K_BAC_v45	spotted DNA/cDNA	5284	19147580-wil-0058	glioblastoma multiforme	Glioma, NOS	9380/3	brain, NOS	C719	normal	CNS: gliomas	cell line
GSM140154	GSE6042	GPL2843	VUMC_6K_BAC_v45	spotted DNA/cDNA	5284	19147580-wil-0058	glioblastoma multiforme	Glioma, NOS	9380/3	brain, NOS	C719	gain	CNS: gliomas	cell line
GSM140155	GSE6042	GPL2843	VUMC_6K_BAC_v45	spotted DNA/cDNA	5284	19147580-wil-0058	glioblastoma multiforme	Glioma, NOS	9380/3	brain, NOS	C719	normal	CNS: gliomas	cell line
GSM140156	GSE6042	GPL2843	VUMC_6K_BAC_v45	spotted DNA/cDNA	5284	19147580-wil-0058	glioblastoma multiforme	Glioma, NOS	9380/3	brain, NOS	C719	normal	CNS: gliomas	cell line
GSM140157	GSE6042	GPL2843	VUMC_6K_BAC_v45	spotted DNA/cDNA	5284	19147580-wil-0058	glioblastoma multiforme	Glioma, NOS	9380/3	brain, NOS	C719	normal	CNS: gliomas	cell line
GSM140158	GSE6042	GPL2843	VUMC_6K_BAC_v45	spotted DNA/cDNA	5284	19147580-wil-0058	glioblastoma multiforme	Glioma, NOS	9380/3	brain, NOS	C719	normal	CNS: gliomas	cell line
GSM140159	GSE6042	GPL2843	VUMC_6K_BAC_v45	spotted DNA/cDNA	5284	19147580-wil-0060	glioblastoma multiforme	Glioma, NOS	9380/3	brain, NOS	C719	loss	CNS: gliomas	primary
GSM140160	GSE6042	GPL2843	VUMC_6K_BAC_v45	spotted DNA/cDNA	5284	19147580-wil-0060	glioblastoma multiforme	Glioma, NOS	9380/3	brain, NOS	C719	loss	CNS: gliomas	cell line
GSM140161	GSE6042	GPL2843	VUMC_6K_BAC_v45	spotted DNA/cDNA	5284	19147580-wil-0060	glioblastoma multiforme	Glioma, NOS	9380/3	brain, NOS	C719	loss	CNS: gliomas	cell line
GSM140162	GSE6042	GPL2843	VUMC_6K_BAC_v45	spotted DNA/cDNA	5284	19147580-wil-0060	glioblastoma multiforme	Glioma, NOS	9380/3	brain, NOS	C719	loss	CNS: gliomas	cell line
GSM140163	GSE6042	GPL2843	VUMC_6K_BAC_v45	spotted DNA/cDNA	5284	19147580-wil-0060	glioblastoma multiforme	Glioma, NOS	9380/3	brain, NOS	C719	loss	CNS: gliomas	cell line
GSM140164	GSE6042	GPL2843	VUMC_6K_BAC_v45	spotted DNA/cDNA	5284	19147580-wil-0060	glioblastoma multiforme	Glioma, NOS	9380/3	brain, NOS	C719	loss	CNS: gliomas	cell line
GSM140165	GSE6042	GPL2843	VUMC_6K_BAC_v45	spotted DNA/cDNA	5284	19147580-wil-0060	glioblastoma multiforme	Glioma, NOS	9380/3	brain, NOS	C719	loss	CNS: gliomas	cell line
GSM142303	GSE6123	GPL4482	3x19plt_b_15_7_02	spotted DNA/cDNA	21417	14716298-feb-5637	bladder cancer	Adenocarcinoma, NOS	8140/3	urinary bladder	C670	normal	Carcinomas: urinary tract ca.	cell line
GSM142304	GSE6123	GPL4482	3x19plt_b_15_7_02	spotted DNA/cDNA	21417	14716298-feb-HT-1197	bladder cancer	Adenocarcinoma, NOS	8140/3	urinary bladder	C670	normal	Carcinomas: urinary tract ca.	cell line
GSM142305	GSE6123	GPL4482	3x19plt_b_15_7_02	spotted DNA/cDNA	21417	14716298-feb-HT-1376	bladder cancer	Adenocarcinoma, NOS	8140/3	urinary bladder	C670	normal	Carcinomas: urinary tract ca.	cell line
GSM142306	GSE6123	GPL4482	3x19plt_b_15_7_02	spotted DNA/cDNA	21417	14716298-feb-T110	bladder cancer	Adenocarcinoma, NOS	8140/3	urinary bladder	C670	normal	Carcinomas: urinary tract ca.	primary
GSM142307	GSE6123	GPL4482	3x19plt_b_15_7_02	spotted DNA/cDNA	21417	14716298-feb-T63	bladder cancer	Adenocarcinoma, NOS	8140/3	urinary bladder	C670	normal	Carcinomas: urinary tract ca.	primary
GSM142308	GSE6123	GPL4482	3x19plt_b_15_7_02	spotted DNA/cDNA	21417	14716298-feb-TCCSUP	bladder cancer	Adenocarcinoma, NOS	8140/3	urinary bladder	C670	normal	Carcinomas: urinary tract ca.	cell line
GSM142309	GSE6123	GPL3898	5808-spot_slide_v3	spotted DNA/cDNA	5603	14716298-feb-5637	bladder cancer	Adenocarcinoma, NOS	8140/3	urinary bladder	C670	gain	Carcinomas: urinary tract ca.	cell line
GSM142310	GSE6123	GPL3898	5808-spot_slide_v3	spotted DNA/cDNA	5603	14716298-feb-HT-1376	bladder cancer	Adenocarcinoma, NOS	8140/3	urinary bladder	C670	normal	Carcinomas: urinary tract ca.	cell line
GSM142311	GSE6123	GPL3898	5808-spot_slide_v3	spotted DNA/cDNA	5603	14716298-feb-TCCSUP	bladder cancer	Adenocarcinoma, NOS	8140/3	urinary bladder	C670	normal	Carcinomas: urinary tract ca.	cell line
GSM142312	GSE6123	GPL4483	5808-v4-1q	spotted DNA/cDNA	5615	14716298-feb-TCCSUP	bladder cancer	Adenocarcinoma, NOS	8140/3	urinary bladder	C670	normal	Carcinomas: urinary tract ca.	cell line
GSM142455	GSE6138	GPL3898	5808-spot_slide_v3	spotted DNA/cDNA	5603	12606952-cla-DU145grn	Prostate Cancer	Adenocarcinoma, NOS	8140/3	prostate gland	C619	normal	Carcinomas: prostate adenoca.	cell line
GSM142456	GSE6138	GPL3898	5808-spot_slide_v3	spotted DNA/cDNA	5603	12606952-cla-DU145grn	Prostate Cancer	Adenocarcinoma, NOS	8140/3	prostate gland	C619	normal	Carcinomas: prostate adenoca.	cell line
GSM142457	GSE6138	GPL3898	5808-spot_slide_v3	spotted DNA/cDNA	5603	12606952-cla-LNcapgrn	Prostate Cancer	Adenocarcinoma, NOS	8140/3	prostate gland	C619	normal	Carcinomas: prostate adenoca.	primary
GSM142458	GSE6138	GPL3898	5808-spot_slide_v3	spotted DNA/cDNA	5603	12606952-cla-LNcapgrn	Prostate Cancer	Adenocarcinoma, NOS	8140/3	prostate gland	C619	normal	Carcinomas: prostate adenoca.	primary
GSM142459	GSE6138	GPL3898	5808-spot_slide_v3	spotted DNA/cDNA	5603	12606952-cla-PC3grn	Prostate Cancer	Adenocarcinoma, NOS	8140/3	prostate gland	C619	gain	Carcinomas: prostate adenoca.	cell line
GSM142460	GSE6138	GPL3898	5808-spot_slide_v3	spotted DNA/cDNA	5603	12606952-cla-PC3grn	Prostate Cancer	Adenocarcinoma, NOS	8140/3	prostate gland	C619	gain	Carcinomas: prostate adenoca.	cell line
GSM142512	GSE6145	GPL4505	Celltrans_5808_Osman_3xplt6	spotted DNA/cDNA	5456	15489896-mci-LOO-59	Primary Seminoma Testicular Germ Cell Tumour	Seminoma, NOS	9061/3	epididymis, spermatic cord, male genital, nos	C63	normal	Embryonal tumors: germ cell tumors	primary
GSM142513	GSE6145	GPL4505	Celltrans_5808_Osman_3xplt6	spotted DNA/cDNA	5456	15489896-mci-L00-89	Primary Seminoma Testicular Germ Cell Tumour	Seminoma, NOS	9061/3	epididymis, spermatic cord, male genital, nos	C63	normal	Embryonal tumors: germ cell tumors	primary
GSM142514	GSE6145	GPL4505	Celltrans_5808_Osman_3xplt6	spotted DNA/cDNA	5456	15489896-mci-L00-90	Primary Seminoma Testicular Germ Cell Tumour	Seminoma, NOS	9061/3	epididymis, spermatic cord, male genital, nos	C63	loss	Embryonal tumors: germ cell tumors	primary
GSM142515	GSE6145	GPL4505	Celltrans_5808_Osman_3xplt6	spotted DNA/cDNA	5456	15489896-mci-L99-20	Primary Nonseminoma Testicular Germ Cell Tumour	Germ cell tumor, nonseminomatous	9065/3	epididymis, spermatic cord, male genital, nos	C63	normal	Embryonal tumors: germ cell tumors	primary
GSM142516	GSE6145	GPL4505	Celltrans_5808_Osman_3xplt6	spotted DNA/cDNA	5456	15489896-mci-L99-82	Primary Seminoma Testicular Germ Cell Tumour	Seminoma, NOS	9061/3	epididymis, spermatic cord, male genital, nos	C63	normal	Embryonal tumors: germ cell tumors	primary
GSM142517	GSE6145	GPL4505	Celltrans_5808_Osman_3xplt6	spotted DNA/cDNA	5456	15489896-mci-RH24	Primary Seminoma Testicular Germ Cell Tumour	Seminoma, NOS	9061/3	epididymis, spermatic cord, male genital, nos	C63	normal	Embryonal tumors: germ cell tumors	primary
GSM142518	GSE6145	GPL4505	Celltrans_5808_Osman_3xplt6	spotted DNA/cDNA	5456	15489896-mci-RH30	Primary Nonseminoma Testicular Germ Cell Tumour	Germ cell tumor, nonseminomatous	9065/3	epididymis, spermatic cord, male genital, nos	C63	normal	Embryonal tumors: germ cell tumors	primary
GSM142519	GSE6145	GPL4505	Celltrans_5808_Osman_3xplt6	spotted DNA/cDNA	5456	15489896-mci-RH38	Primary Seminoma Testicular Germ Cell Tumour	Seminoma, NOS	9061/3	epididymis, spermatic cord, male genital, nos	C63	normal	Embryonal tumors: germ cell tumors	primary
GSM142520	GSE6145	GPL4505	Celltrans_5808_Osman_3xplt6	spotted DNA/cDNA	5456	15489896-mci-T92-5276	Primary Nonseminoma Testicular Germ Cell Tumour	Germ cell tumor, nonseminomatous	9065/3	epididymis, spermatic cord, male genital, nos	C63	normal	Embryonal tumors: germ cell tumors	primary
GSM142521	GSE6145	GPL4505	Celltrans_5808_Osman_3xplt6	spotted DNA/cDNA	5456	15489896-mci-T93-614	Primary Seminoma Testicular Germ Cell Tumour	Seminoma, NOS	9061/3	epididymis, spermatic cord, male genital, nos	C63	normal	Embryonal tumors: germ cell tumors	primary
GSM142522	GSE6145	GPL4505	Celltrans_5808_Osman_3xplt6	spotted DNA/cDNA	5456	15489896-mci-T95-2575	Primary Seminoma Testicular Germ Cell Tumour	Seminoma, NOS	9061/3	epididymis, spermatic cord, male genital, nos	C63	normal	Embryonal tumors: germ cell tumors	primary
GSM147888	GSE6415	GPL4544	Agilent_244K_array	in situ oligonucleotide	243504	17276656-coe-BT474	Breast Cancer	Infiltrating duct carcinoma, NOS [C50._]	8500/3	breast	C50	loss	Carcinomas: breast ca.	cell line
GSM147957	GSE6415	GPL4544	Agilent_244K_array	in situ oligonucleotide	243504	17276656-coe-BT474	Breast Cancer	Infiltrating duct carcinoma, NOS [C50._]	8500/3	breast	C50	loss	Carcinomas: breast ca.	cell line
GSM148218	GSE6448	GPL3632	UCSF_HumArray	spotted DNA/cDNA	2445	17234794-cli-0019	breast cancer	Infiltrating duct carcinoma, NOS [C50._]	8500/3	breast	C50	normal	Carcinomas: breast ca.	primary
GSM148219	GSE6448	GPL3632	UCSF_HumArray	spotted DNA/cDNA	2445	17234794-cli-0049	breast cancer	Infiltrating duct carcinoma, NOS [C50._]	8500/3	breast	C50	loss	Carcinomas: breast ca.	primary
GSM148220	GSE6448	GPL3632	UCSF_HumArray	spotted DNA/cDNA	2445	17234794-cli-0139	breast cancer	Infiltrating duct carcinoma, NOS [C50._]	8500/3	breast	C50	normal	Carcinomas: breast ca.	primary
GSM148221	GSE6448	GPL3632	UCSF_HumArray	spotted DNA/cDNA	2445	17234794-cli-0154	breast cancer	Infiltrating duct carcinoma, NOS [C50._]	8500/3	breast	C50	normal	Carcinomas: breast ca.	primary
GSM148222	GSE6448	GPL3632	UCSF_HumArray	spotted DNA/cDNA	2445	17234794-cli-0203	breast cancer	Infiltrating duct carcinoma, NOS [C50._]	8500/3	breast	C50	normal	Carcinomas: breast ca.	primary
GSM148223	GSE6448	GPL3632	UCSF_HumArray	spotted DNA/cDNA	2445	17234794-cli-0208	breast cancer	Infiltrating duct carcinoma, NOS [C50._]	8500/3	breast	C50	normal	Carcinomas: breast ca.	primary
GSM148224	GSE6448	GPL3632	UCSF_HumArray	spotted DNA/cDNA	2445	17234794-cli-0286	breast cancer	Infiltrating duct carcinoma, NOS [C50._]	8500/3	breast	C50	loss	Carcinomas: breast ca.	primary
GSM148225	GSE6448	GPL3632	UCSF_HumArray	spotted DNA/cDNA	2445	17234794-cli-0306	breast cancer	Infiltrating duct carcinoma, NOS [C50._]	8500/3	breast	C50	normal	Carcinomas: breast ca.	primary
GSM148226	GSE6448	GPL3632	UCSF_HumArray	spotted DNA/cDNA	2445	17234794-cli-0415	breast cancer	Infiltrating duct carcinoma, NOS [C50._]	8500/3	breast	C50	loss	Carcinomas: breast ca.	primary
GSM148227	GSE6448	GPL3632	UCSF_HumArray	spotted DNA/cDNA	2445	17234794-cli-0416	breast cancer	Infiltrating duct carcinoma, NOS [C50._]	8500/3	breast	C50	normal	Carcinomas: breast ca.	primary
GSM148228	GSE6448	GPL3632	UCSF_HumArray	spotted DNA/cDNA	2445	17234794-cli-0455	breast cancer	Infiltrating duct carcinoma, NOS [C50._]	8500/3	breast	C50	loss	Carcinomas: breast ca.	primary
GSM148229	GSE6448	GPL3632	UCSF_HumArray	spotted DNA/cDNA	2445	17234794-cli-0699	breast cancer	Infiltrating duct carcinoma, NOS [C50._]	8500/3	breast	C50	normal	Carcinomas: breast ca.	primary
GSM148230	GSE6448	GPL3632	UCSF_HumArray	spotted DNA/cDNA	2445	17234794-cli-0700	breast cancer	Infiltrating duct carcinoma, NOS [C50._]	8500/3	breast	C50	loss	Carcinomas: breast ca.	primary
GSM148231	GSE6448	GPL3632	UCSF_HumArray	spotted DNA/cDNA	2445	17234794-cli-1055	breast cancer	Infiltrating duct carcinoma, NOS [C50._]	8500/3	breast	C50	normal	Carcinomas: breast ca.	primary
GSM148232	GSE6448	GPL3632	UCSF_HumArray	spotted DNA/cDNA	2445	17234794-cli-1076	breast cancer	Infiltrating duct carcinoma, NOS [C50._]	8500/3	breast	C50	loss	Carcinomas: breast ca.	primary
GSM148233	GSE6448	GPL3632	UCSF_HumArray	spotted DNA/cDNA	2445	17234794-cli-1077	breast cancer	Infiltrating duct carcinoma, NOS [C50._]	8500/3	breast	C50	gain	Carcinomas: breast ca.	primary
GSM148234	GSE6448	GPL3632	UCSF_HumArray	spotted DNA/cDNA	2445	17234794-cli-1080	breast cancer	Infiltrating duct carcinoma, NOS [C50._]	8500/3	breast	C50	loss	Carcinomas: breast ca.	primary
GSM148235	GSE6448	GPL3632	UCSF_HumArray	spotted DNA/cDNA	2445	17234794-cli-1143	breast cancer	Infiltrating duct carcinoma, NOS [C50._]	8500/3	breast	C50	loss	Carcinomas: breast ca.	primary
GSM148236	GSE6448	GPL3632	UCSF_HumArray	spotted DNA/cDNA	2445	17234794-cli-1144	breast cancer	Infiltrating duct carcinoma, NOS [C50._]	8500/3	breast	C50	loss	Carcinomas: breast ca.	primary
GSM148237	GSE6448	GPL3632	UCSF_HumArray	spotted DNA/cDNA	2445	17234794-cli-1163	breast cancer	Infiltrating duct carcinoma, NOS [C50._]	8500/3	breast	C50	normal	Carcinomas: breast ca.	primary
GSM148238	GSE6448	GPL3632	UCSF_HumArray	spotted DNA/cDNA	2445	17234794-cli-1177	breast cancer	Infiltrating duct carcinoma, NOS [C50._]	8500/3	breast	C50	loss	Carcinomas: breast ca.	primary
GSM148239	GSE6448	GPL3632	UCSF_HumArray	spotted DNA/cDNA	2445	17234794-cli-1201	breast cancer	Infiltrating duct carcinoma, NOS [C50._]	8500/3	breast	C50	normal	Carcinomas: breast ca.	primary
GSM148240	GSE6448	GPL3632	UCSF_HumArray	spotted DNA/cDNA	2445	17234794-cli-1338	breast cancer	Infiltrating duct carcinoma, NOS [C50._]	8500/3	breast	C50	normal	Carcinomas: breast ca.	primary
GSM148241	GSE6448	GPL3632	UCSF_HumArray	spotted DNA/cDNA	2445	17234794-cli-1352	breast cancer	Infiltrating duct carcinoma, NOS [C50._]	8500/3	breast	C50	normal	Carcinomas: breast ca.	primary
GSM148242	GSE6448	GPL3632	UCSF_HumArray	spotted DNA/cDNA	2445	17234794-cli-1579	breast cancer	Infiltrating duct carcinoma, NOS [C50._]	8500/3	breast	C50	loss	Carcinomas: breast ca.	primary
GSM148243	GSE6448	GPL3632	UCSF_HumArray	spotted DNA/cDNA	2445	17234794-cli-1901	breast cancer	Infiltrating duct carcinoma, NOS [C50._]	8500/3	breast	C50	loss	Carcinomas: breast ca.	primary
GSM148244	GSE6448	GPL3632	UCSF_HumArray	spotted DNA/cDNA	2445	17234794-cli-2186	breast cancer	Infiltrating duct carcinoma, NOS [C50._]	8500/3	breast	C50	loss	Carcinomas: breast ca.	primary
GSM148245	GSE6448	GPL3632	UCSF_HumArray	spotted DNA/cDNA	2445	17234794-cli-2584	breast cancer	Infiltrating duct carcinoma, NOS [C50._]	8500/3	breast	C50	normal	Carcinomas: breast ca.	primary
GSM148246	GSE6448	GPL3632	UCSF_HumArray	spotted DNA/cDNA	2445	17234794-cli-2858	breast cancer	Infiltrating duct carcinoma, NOS [C50._]	8500/3	breast	C50	normal	Carcinomas: breast ca.	primary
GSM148247	GSE6448	GPL3632	UCSF_HumArray	spotted DNA/cDNA	2445	17234794-cli-3221	breast cancer	Infiltrating duct carcinoma, NOS [C50._]	8500/3	breast	C50	normal	Carcinomas: breast ca.	primary
GSM148248	GSE6448	GPL3632	UCSF_HumArray	spotted DNA/cDNA	2445	17234794-cli-3236	breast cancer	Infiltrating duct carcinoma, NOS [C50._]	8500/3	breast	C50	loss	Carcinomas: breast ca.	primary
GSM148249	GSE6448	GPL3632	UCSF_HumArray	spotted DNA/cDNA	2445	17234794-cli-3241	breast cancer	Infiltrating duct carcinoma, NOS [C50._]	8500/3	breast	C50	loss	Carcinomas: breast ca.	primary
GSM148250	GSE6448	GPL3632	UCSF_HumArray	spotted DNA/cDNA	2445	17234794-cli-3274	breast cancer	Infiltrating duct carcinoma, NOS [C50._]	8500/3	breast	C50	loss	Carcinomas: breast ca.	primary
GSM148251	GSE6448	GPL3632	UCSF_HumArray	spotted DNA/cDNA	2445	17234794-cli-3359	breast cancer	Infiltrating duct carcinoma, NOS [C50._]	8500/3	breast	C50	normal	Carcinomas: breast ca.	primary
GSM148252	GSE6448	GPL3632	UCSF_HumArray	spotted DNA/cDNA	2445	17234794-cli-3377	breast cancer	Infiltrating duct carcinoma, NOS [C50._]	8500/3	breast	C50	normal	Carcinomas: breast ca.	primary
GSM148253	GSE6448	GPL3632	UCSF_HumArray	spotted DNA/cDNA	2445	17234794-cli-3392	breast cancer	Infiltrating duct carcinoma, NOS [C50._]	8500/3	breast	C50	loss	Carcinomas: breast ca.	primary
GSM148254	GSE6448	GPL3632	UCSF_HumArray	spotted DNA/cDNA	2445	17234794-cli-3572	breast cancer	Infiltrating duct carcinoma, NOS [C50._]	8500/3	breast	C50	normal	Carcinomas: breast ca.	primary
GSM148255	GSE6448	GPL3632	UCSF_HumArray	spotted DNA/cDNA	2445	17234794-cli-3837	breast cancer	Infiltrating duct carcinoma, NOS [C50._]	8500/3	breast	C50	normal	Carcinomas: breast ca.	primary
GSM148256	GSE6448	GPL3632	UCSF_HumArray	spotted DNA/cDNA	2445	17234794-cli-4205	breast cancer	Infiltrating duct carcinoma, NOS [C50._]	8500/3	breast	C50	normal	Carcinomas: breast ca.	primary
GSM148257	GSE6448	GPL3632	UCSF_HumArray	spotted DNA/cDNA	2445	17234794-cli-4216	breast cancer	Infiltrating duct carcinoma, NOS [C50._]	8500/3	breast	C50	loss	Carcinomas: breast ca.	primary
GSM148258	GSE6448	GPL3632	UCSF_HumArray	spotted DNA/cDNA	2445	17234794-cli-4236	breast cancer	Infiltrating duct carcinoma, NOS [C50._]	8500/3	breast	C50	normal	Carcinomas: breast ca.	primary
GSM148259	GSE6448	GPL3632	UCSF_HumArray	spotted DNA/cDNA	2445	17234794-cli-4284	breast cancer	Infiltrating duct carcinoma, NOS [C50._]	8500/3	breast	C50	loss	Carcinomas: breast ca.	primary
GSM148260	GSE6448	GPL3632	UCSF_HumArray	spotted DNA/cDNA	2445	17234794-cli-4306	breast cancer	Infiltrating duct carcinoma, NOS [C50._]	8500/3	breast	C50	loss	Carcinomas: breast ca.	primary
GSM148261	GSE6448	GPL3632	UCSF_HumArray	spotted DNA/cDNA	2445	17234794-cli-4398	breast cancer	Infiltrating duct carcinoma, NOS [C50._]	8500/3	breast	C50	loss	Carcinomas: breast ca.	primary
GSM148262	GSE6448	GPL3632	UCSF_HumArray	spotted DNA/cDNA	2445	17234794-cli-4431	breast cancer	Infiltrating duct carcinoma, NOS [C50._]	8500/3	breast	C50	normal	Carcinomas: breast ca.	primary
GSM148263	GSE6448	GPL3632	UCSF_HumArray	spotted DNA/cDNA	2445	17234794-cli-4445	breast cancer	Infiltrating duct carcinoma, NOS [C50._]	8500/3	breast	C50	loss	Carcinomas: breast ca.	primary
GSM148264	GSE6448	GPL3632	UCSF_HumArray	spotted DNA/cDNA	2445	17234794-cli-4466	breast cancer	Infiltrating duct carcinoma, NOS [C50._]	8500/3	breast	C50	loss	Carcinomas: breast ca.	primary
GSM148265	GSE6448	GPL3632	UCSF_HumArray	spotted DNA/cDNA	2445	17234794-cli-4632	breast cancer	Infiltrating duct carcinoma, NOS [C50._]	8500/3	breast	C50	normal	Carcinomas: breast ca.	primary
GSM148266	GSE6448	GPL3632	UCSF_HumArray	spotted DNA/cDNA	2445	17234794-cli-4710	breast cancer	Infiltrating duct carcinoma, NOS [C50._]	8500/3	breast	C50	normal	Carcinomas: breast ca.	primary
GSM148267	GSE6448	GPL3632	UCSF_HumArray	spotted DNA/cDNA	2445	17234794-cli-4878	breast cancer	Infiltrating duct carcinoma, NOS [C50._]	8500/3	breast	C50	normal	Carcinomas: breast ca.	primary
GSM148268	GSE6448	GPL3632	UCSF_HumArray	spotted DNA/cDNA	2445	17234794-cli-4953	breast cancer	Infiltrating duct carcinoma, NOS [C50._]	8500/3	breast	C50	normal	Carcinomas: breast ca.	primary
GSM148269	GSE6448	GPL3632	UCSF_HumArray	spotted DNA/cDNA	2445	17234794-cli-5026	breast cancer	Infiltrating duct carcinoma, NOS [C50._]	8500/3	breast	C50	normal	Carcinomas: breast ca.	primary
GSM148270	GSE6448	GPL3632	UCSF_HumArray	spotted DNA/cDNA	2445	17234794-cli-5057	breast cancer	Infiltrating duct carcinoma, NOS [C50._]	8500/3	breast	C50	loss	Carcinomas: breast ca.	primary
GSM148271	GSE6448	GPL3632	UCSF_HumArray	spotted DNA/cDNA	2445	17234794-cli-5062	breast cancer	Infiltrating duct carcinoma, NOS [C50._]	8500/3	breast	C50	normal	Carcinomas: breast ca.	primary
GSM148272	GSE6448	GPL3632	UCSF_HumArray	spotted DNA/cDNA	2445	17234794-cli-5067	breast cancer	Infiltrating duct carcinoma, NOS [C50._]	8500/3	breast	C50	normal	Carcinomas: breast ca.	primary
GSM148273	GSE6448	GPL3632	UCSF_HumArray	spotted DNA/cDNA	2445	17234794-cli-5083	breast cancer	Infiltrating duct carcinoma, NOS [C50._]	8500/3	breast	C50	normal	Carcinomas: breast ca.	primary
GSM148274	GSE6448	GPL3632	UCSF_HumArray	spotted DNA/cDNA	2445	17234794-cli-5117	breast cancer	Infiltrating duct carcinoma, NOS [C50._]	8500/3	breast	C50	normal	Carcinomas: breast ca.	primary
GSM148275	GSE6448	GPL3632	UCSF_HumArray	spotted DNA/cDNA	2445	17234794-cli-5179	breast cancer	Infiltrating duct carcinoma, NOS [C50._]	8500/3	breast	C50	normal	Carcinomas: breast ca.	primary
GSM148276	GSE6448	GPL3632	UCSF_HumArray	spotted DNA/cDNA	2445	17234794-cli-5225	breast cancer	Infiltrating duct carcinoma, NOS [C50._]	8500/3	breast	C50	loss	Carcinomas: breast ca.	primary
GSM148277	GSE6448	GPL3632	UCSF_HumArray	spotted DNA/cDNA	2445	17234794-cli-5264	breast cancer	Infiltrating duct carcinoma, NOS [C50._]	8500/3	breast	C50	loss	Carcinomas: breast ca.	primary
GSM148278	GSE6448	GPL3632	UCSF_HumArray	spotted DNA/cDNA	2445	17234794-cli-5471	breast cancer	Infiltrating duct carcinoma, NOS [C50._]	8500/3	breast	C50	normal	Carcinomas: breast ca.	primary
GSM148279	GSE6448	GPL3632	UCSF_HumArray	spotted DNA/cDNA	2445	17234794-cli-5552	breast cancer	Infiltrating duct carcinoma, NOS [C50._]	8500/3	breast	C50	normal	Carcinomas: breast ca.	primary
GSM148280	GSE6448	GPL3632	UCSF_HumArray	spotted DNA/cDNA	2445	17234794-cli-5559	breast cancer	Infiltrating duct carcinoma, NOS [C50._]	8500/3	breast	C50	loss	Carcinomas: breast ca.	primary
GSM148281	GSE6448	GPL3632	UCSF_HumArray	spotted DNA/cDNA	2445	17234794-cli-5579	breast cancer	Infiltrating duct carcinoma, NOS [C50._]	8500/3	breast	C50	loss	Carcinomas: breast ca.	primary
GSM148282	GSE6448	GPL3632	UCSF_HumArray	spotted DNA/cDNA	2445	17234794-cli-5588	breast cancer	Infiltrating duct carcinoma, NOS [C50._]	8500/3	breast	C50	loss	Carcinomas: breast ca.	primary
GSM148283	GSE6448	GPL3632	UCSF_HumArray	spotted DNA/cDNA	2445	17234794-cli-5593	breast cancer	Infiltrating duct carcinoma, NOS [C50._]	8500/3	breast	C50	loss	Carcinomas: breast ca.	primary
GSM148284	GSE6448	GPL3632	UCSF_HumArray	spotted DNA/cDNA	2445	17234794-cli-5654	breast cancer	Infiltrating duct carcinoma, NOS [C50._]	8500/3	breast	C50	loss	Carcinomas: breast ca.	primary
GSM148285	GSE6448	GPL3632	UCSF_HumArray	spotted DNA/cDNA	2445	17234794-cli-5660	breast cancer	Infiltrating duct carcinoma, NOS [C50._]	8500/3	breast	C50	loss	Carcinomas: breast ca.	primary
GSM148286	GSE6448	GPL3632	UCSF_HumArray	spotted DNA/cDNA	2445	17234794-cli-5688	breast cancer	Infiltrating duct carcinoma, NOS [C50._]	8500/3	breast	C50	loss	Carcinomas: breast ca.	primary
GSM148287	GSE6448	GPL3632	UCSF_HumArray	spotted DNA/cDNA	2445	17234794-cli-5699	breast cancer	Infiltrating duct carcinoma, NOS [C50._]	8500/3	breast	C50	loss	Carcinomas: breast ca.	primary
GSM148288	GSE6448	GPL3632	UCSF_HumArray	spotted DNA/cDNA	2445	17234794-cli-5799	breast cancer	Infiltrating duct carcinoma, NOS [C50._]	8500/3	breast	C50	normal	Carcinomas: breast ca.	primary
GSM148289	GSE6448	GPL3632	UCSF_HumArray	spotted DNA/cDNA	2445	17234794-cli-5856	breast cancer	Infiltrating duct carcinoma, NOS [C50._]	8500/3	breast	C50	loss	Carcinomas: breast ca.	primary
GSM148290	GSE6448	GPL3632	UCSF_HumArray	spotted DNA/cDNA	2445	17234794-cli-5943	breast cancer	Infiltrating duct carcinoma, NOS [C50._]	8500/3	breast	C50	normal	Carcinomas: breast ca.	primary
GSM148291	GSE6448	GPL3632	UCSF_HumArray	spotted DNA/cDNA	2445	17234794-cli-5948	breast cancer	Infiltrating duct carcinoma, NOS [C50._]	8500/3	breast	C50	normal	Carcinomas: breast ca.	primary
GSM148292	GSE6448	GPL3632	UCSF_HumArray	spotted DNA/cDNA	2445	17234794-cli-5973	breast cancer	Infiltrating duct carcinoma, NOS [C50._]	8500/3	breast	C50	loss	Carcinomas: breast ca.	primary
GSM148293	GSE6448	GPL3632	UCSF_HumArray	spotted DNA/cDNA	2445	17234794-cli-5995	breast cancer	Infiltrating duct carcinoma, NOS [C50._]	8500/3	breast	C50	loss	Carcinomas: breast ca.	primary
GSM148294	GSE6448	GPL3632	UCSF_HumArray	spotted DNA/cDNA	2445	17234794-cli-6057	breast cancer	Infiltrating duct carcinoma, NOS [C50._]	8500/3	breast	C50	loss	Carcinomas: breast ca.	primary
GSM148295	GSE6448	GPL3632	UCSF_HumArray	spotted DNA/cDNA	2445	17234794-cli-6058	breast cancer	Infiltrating duct carcinoma, NOS [C50._]	8500/3	breast	C50	loss	Carcinomas: breast ca.	primary
GSM148296	GSE6448	GPL3632	UCSF_HumArray	spotted DNA/cDNA	2445	17234794-cli-6358	breast cancer	Infiltrating duct carcinoma, NOS [C50._]	8500/3	breast	C50	loss	Carcinomas: breast ca.	primary
GSM148297	GSE6448	GPL3632	UCSF_HumArray	spotted DNA/cDNA	2445	17234794-cli-6626	breast cancer	Infiltrating duct carcinoma, NOS [C50._]	8500/3	breast	C50	normal	Carcinomas: breast ca.	primary
GSM148298	GSE6448	GPL3632	UCSF_HumArray	spotted DNA/cDNA	2445	17234794-cli-6630	breast cancer	Infiltrating duct carcinoma, NOS [C50._]	8500/3	breast	C50	normal	Carcinomas: breast ca.	primary
GSM148299	GSE6448	GPL3632	UCSF_HumArray	spotted DNA/cDNA	2445	17234794-cli-6631	breast cancer	Infiltrating duct carcinoma, NOS [C50._]	8500/3	breast	C50	normal	Carcinomas: breast ca.	primary
GSM148300	GSE6448	GPL3632	UCSF_HumArray	spotted DNA/cDNA	2445	17234794-cli-6698	breast cancer	Infiltrating duct carcinoma, NOS [C50._]	8500/3	breast	C50	normal	Carcinomas: breast ca.	primary
GSM148301	GSE6448	GPL3632	UCSF_HumArray	spotted DNA/cDNA	2445	17234794-cli-6743	breast cancer	Infiltrating duct carcinoma, NOS [C50._]	8500/3	breast	C50	normal	Carcinomas: breast ca.	primary
GSM148302	GSE6448	GPL3632	UCSF_HumArray	spotted DNA/cDNA	2445	17234794-cli-6798	breast cancer	Infiltrating duct carcinoma, NOS [C50._]	8500/3	breast	C50	gain	Carcinomas: breast ca.	primary
GSM148303	GSE6448	GPL3632	UCSF_HumArray	spotted DNA/cDNA	2445	17234794-cli-6843	breast cancer	Infiltrating duct carcinoma, NOS [C50._]	8500/3	breast	C50	loss	Carcinomas: breast ca.	primary
GSM148304	GSE6448	GPL3632	UCSF_HumArray	spotted DNA/cDNA	2445	17234794-cli-6904	breast cancer	Infiltrating duct carcinoma, NOS [C50._]	8500/3	breast	C50	normal	Carcinomas: breast ca.	primary
GSM148305	GSE6448	GPL3632	UCSF_HumArray	spotted DNA/cDNA	2445	17234794-cli-6923	breast cancer	Infiltrating duct carcinoma, NOS [C50._]	8500/3	breast	C50	loss	Carcinomas: breast ca.	primary
GSM148306	GSE6448	GPL3632	UCSF_HumArray	spotted DNA/cDNA	2445	17234794-cli-6996	breast cancer	Infiltrating duct carcinoma, NOS [C50._]	8500/3	breast	C50	normal	Carcinomas: breast ca.	primary
GSM148307	GSE6448	GPL3632	UCSF_HumArray	spotted DNA/cDNA	2445	17234794-cli-7071	breast cancer	Infiltrating duct carcinoma, NOS [C50._]	8500/3	breast	C50	loss	Carcinomas: breast ca.	primary
GSM148308	GSE6448	GPL3632	UCSF_HumArray	spotted DNA/cDNA	2445	17234794-cli-0052	breast cancer	Infiltrating duct carcinoma, NOS [C50._]	8500/3	breast	C50	loss	Carcinomas: breast ca.	primary
GSM148309	GSE6448	GPL3632	UCSF_HumArray	spotted DNA/cDNA	2445	17234794-cli-0056	breast cancer	Infiltrating duct carcinoma, NOS [C50._]	8500/3	breast	C50	normal	Carcinomas: breast ca.	primary
GSM148310	GSE6448	GPL3632	UCSF_HumArray	spotted DNA/cDNA	2445	17234794-cli-0133	breast cancer	Infiltrating duct carcinoma, NOS [C50._]	8500/3	breast	C50	loss	Carcinomas: breast ca.	primary
GSM148311	GSE6448	GPL3632	UCSF_HumArray	spotted DNA/cDNA	2445	17234794-cli-0152	breast cancer	Infiltrating duct carcinoma, NOS [C50._]	8500/3	breast	C50	loss	Carcinomas: breast ca.	primary
GSM148312	GSE6448	GPL3632	UCSF_HumArray	spotted DNA/cDNA	2445	17234794-cli-0171	breast cancer	Infiltrating duct carcinoma, NOS [C50._]	8500/3	breast	C50	normal	Carcinomas: breast ca.	primary
GSM148313	GSE6448	GPL3632	UCSF_HumArray	spotted DNA/cDNA	2445	17234794-cli-0191	breast cancer	Infiltrating duct carcinoma, NOS [C50._]	8500/3	breast	C50	normal	Carcinomas: breast ca.	primary
GSM148314	GSE6448	GPL3632	UCSF_HumArray	spotted DNA/cDNA	2445	17234794-cli-0276	breast cancer	Infiltrating duct carcinoma, NOS [C50._]	8500/3	breast	C50	loss	Carcinomas: breast ca.	primary
GSM148315	GSE6448	GPL3632	UCSF_HumArray	spotted DNA/cDNA	2445	17234794-cli-0333	breast cancer	Infiltrating duct carcinoma, NOS [C50._]	8500/3	breast	C50	normal	Carcinomas: breast ca.	primary
GSM148316	GSE6448	GPL3632	UCSF_HumArray	spotted DNA/cDNA	2445	17234794-cli-0360	breast cancer	Infiltrating duct carcinoma, NOS [C50._]	8500/3	breast	C50	loss	Carcinomas: breast ca.	primary
GSM148317	GSE6448	GPL3632	UCSF_HumArray	spotted DNA/cDNA	2445	17234794-cli-0363	breast cancer	Infiltrating duct carcinoma, NOS [C50._]	8500/3	breast	C50	loss	Carcinomas: breast ca.	primary
GSM148318	GSE6448	GPL3632	UCSF_HumArray	spotted DNA/cDNA	2445	17234794-cli-0444	breast cancer	Infiltrating duct carcinoma, NOS [C50._]	8500/3	breast	C50	loss	Carcinomas: breast ca.	primary
GSM148319	GSE6448	GPL3632	UCSF_HumArray	spotted DNA/cDNA	2445	17234794-cli-0665	breast cancer	Infiltrating duct carcinoma, NOS [C50._]	8500/3	breast	C50	loss	Carcinomas: breast ca.	primary
GSM148320	GSE6448	GPL3632	UCSF_HumArray	spotted DNA/cDNA	2445	17234794-cli-0690	breast cancer	Infiltrating duct carcinoma, NOS [C50._]	8500/3	breast	C50	loss	Carcinomas: breast ca.	primary
GSM148321	GSE6448	GPL3632	UCSF_HumArray	spotted DNA/cDNA	2445	17234794-cli-0717	breast cancer	Infiltrating duct carcinoma, NOS [C50._]	8500/3	breast	C50	normal	Carcinomas: breast ca.	primary
GSM148322	GSE6448	GPL3632	UCSF_HumArray	spotted DNA/cDNA	2445	17234794-cli-0954	breast cancer	Infiltrating duct carcinoma, NOS [C50._]	8500/3	breast	C50	normal	Carcinomas: breast ca.	primary
GSM148323	GSE6448	GPL3632	UCSF_HumArray	spotted DNA/cDNA	2445	17234794-cli-0955	breast cancer	Infiltrating duct carcinoma, NOS [C50._]	8500/3	breast	C50	normal	Carcinomas: breast ca.	primary
GSM148324	GSE6448	GPL3632	UCSF_HumArray	spotted DNA/cDNA	2445	17234794-cli-1078	breast cancer	Infiltrating duct carcinoma, NOS [C50._]	8500/3	breast	C50	loss	Carcinomas: breast ca.	primary
GSM148325	GSE6448	GPL3632	UCSF_HumArray	spotted DNA/cDNA	2445	17234794-cli-1105	breast cancer	Infiltrating duct carcinoma, NOS [C50._]	8500/3	breast	C50	normal	Carcinomas: breast ca.	primary
GSM148326	GSE6448	GPL3632	UCSF_HumArray	spotted DNA/cDNA	2445	17234794-cli-1106	breast cancer	Infiltrating duct carcinoma, NOS [C50._]	8500/3	breast	C50	normal	Carcinomas: breast ca.	primary
GSM148327	GSE6448	GPL3632	UCSF_HumArray	spotted DNA/cDNA	2445	17234794-cli-1174	breast cancer	Infiltrating duct carcinoma, NOS [C50._]	8500/3	breast	C50	normal	Carcinomas: breast ca.	primary
GSM148328	GSE6448	GPL3632	UCSF_HumArray	spotted DNA/cDNA	2445	17234794-cli-1184	breast cancer	Infiltrating duct carcinoma, NOS [C50._]	8500/3	breast	C50	loss	Carcinomas: breast ca.	primary
GSM148329	GSE6448	GPL3632	UCSF_HumArray	spotted DNA/cDNA	2445	17234794-cli-1185	breast cancer	Infiltrating duct carcinoma, NOS [C50._]	8500/3	breast	C50	normal	Carcinomas: breast ca.	primary
GSM148330	GSE6448	GPL3632	UCSF_HumArray	spotted DNA/cDNA	2445	17234794-cli-1219	breast cancer	Infiltrating duct carcinoma, NOS [C50._]	8500/3	breast	C50	normal	Carcinomas: breast ca.	primary
GSM148331	GSE6448	GPL3632	UCSF_HumArray	spotted DNA/cDNA	2445	17234794-cli-1238	breast cancer	Infiltrating duct carcinoma, NOS [C50._]	8500/3	breast	C50	normal	Carcinomas: breast ca.	primary
GSM148332	GSE6448	GPL3632	UCSF_HumArray	spotted DNA/cDNA	2445	17234794-cli-1308	breast cancer	Infiltrating duct carcinoma, NOS [C50._]	8500/3	breast	C50	normal	Carcinomas: breast ca.	primary
GSM148333	GSE6448	GPL3632	UCSF_HumArray	spotted DNA/cDNA	2445	17234794-cli-1333	breast cancer	Infiltrating duct carcinoma, NOS [C50._]	8500/3	breast	C50	normal	Carcinomas: breast ca.	primary
GSM148334	GSE6448	GPL3632	UCSF_HumArray	spotted DNA/cDNA	2445	17234794-cli-1339	breast cancer	Infiltrating duct carcinoma, NOS [C50._]	8500/3	breast	C50	normal	Carcinomas: breast ca.	primary
GSM148335	GSE6448	GPL3632	UCSF_HumArray	spotted DNA/cDNA	2445	17234794-cli-1363	breast cancer	Infiltrating duct carcinoma, NOS [C50._]	8500/3	breast	C50	loss	Carcinomas: breast ca.	primary
GSM148336	GSE6448	GPL3632	UCSF_HumArray	spotted DNA/cDNA	2445	17234794-cli-1388	breast cancer	Infiltrating duct carcinoma, NOS [C50._]	8500/3	breast	C50	loss	Carcinomas: breast ca.	primary
GSM148337	GSE6448	GPL3632	UCSF_HumArray	spotted DNA/cDNA	2445	17234794-cli-1389	breast cancer	Infiltrating duct carcinoma, NOS [C50._]	8500/3	breast	C50	normal	Carcinomas: breast ca.	primary
GSM148338	GSE6448	GPL3632	UCSF_HumArray	spotted DNA/cDNA	2445	17234794-cli-1390	breast cancer	Infiltrating duct carcinoma, NOS [C50._]	8500/3	breast	C50	loss	Carcinomas: breast ca.	primary
GSM148339	GSE6448	GPL3632	UCSF_HumArray	spotted DNA/cDNA	2445	17234794-cli-1475	breast cancer	Infiltrating duct carcinoma, NOS [C50._]	8500/3	breast	C50	normal	Carcinomas: breast ca.	primary
GSM148340	GSE6448	GPL3632	UCSF_HumArray	spotted DNA/cDNA	2445	17234794-cli-1486	breast cancer	Infiltrating duct carcinoma, NOS [C50._]	8500/3	breast	C50	normal	Carcinomas: breast ca.	primary
GSM148341	GSE6448	GPL3632	UCSF_HumArray	spotted DNA/cDNA	2445	17234794-cli-1603	breast cancer	Infiltrating duct carcinoma, NOS [C50._]	8500/3	breast	C50	normal	Carcinomas: breast ca.	primary
GSM148342	GSE6448	GPL3632	UCSF_HumArray	spotted DNA/cDNA	2445	17234794-cli-1825	breast cancer	Infiltrating duct carcinoma, NOS [C50._]	8500/3	breast	C50	loss	Carcinomas: breast ca.	primary
GSM148343	GSE6448	GPL3632	UCSF_HumArray	spotted DNA/cDNA	2445	17234794-cli-1962	breast cancer	Infiltrating duct carcinoma, NOS [C50._]	8500/3	breast	C50	loss	Carcinomas: breast ca.	primary
GSM148344	GSE6448	GPL3632	UCSF_HumArray	spotted DNA/cDNA	2445	17234794-cli-2034	breast cancer	Infiltrating duct carcinoma, NOS [C50._]	8500/3	breast	C50	normal	Carcinomas: breast ca.	primary
GSM148345	GSE6448	GPL3632	UCSF_HumArray	spotted DNA/cDNA	2445	17234794-cli-2223	breast cancer	Infiltrating duct carcinoma, NOS [C50._]	8500/3	breast	C50	loss	Carcinomas: breast ca.	primary
GSM148346	GSE6448	GPL3632	UCSF_HumArray	spotted DNA/cDNA	2445	17234794-cli-2227	breast cancer	Infiltrating duct carcinoma, NOS [C50._]	8500/3	breast	C50	loss	Carcinomas: breast ca.	primary
GSM148347	GSE6448	GPL3632	UCSF_HumArray	spotted DNA/cDNA	2445	17234794-cli-2306	breast cancer	Infiltrating duct carcinoma, NOS [C50._]	8500/3	breast	C50	loss	Carcinomas: breast ca.	primary
GSM148348	GSE6448	GPL3632	UCSF_HumArray	spotted DNA/cDNA	2445	17234794-cli-2325	breast cancer	Infiltrating duct carcinoma, NOS [C50._]	8500/3	breast	C50	loss	Carcinomas: breast ca.	primary
GSM148349	GSE6448	GPL3632	UCSF_HumArray	spotted DNA/cDNA	2445	17234794-cli-2405	breast cancer	Infiltrating duct carcinoma, NOS [C50._]	8500/3	breast	C50	normal	Carcinomas: breast ca.	primary
GSM148350	GSE6448	GPL3632	UCSF_HumArray	spotted DNA/cDNA	2445	17234794-cli-2471	breast cancer	Infiltrating duct carcinoma, NOS [C50._]	8500/3	breast	C50	normal	Carcinomas: breast ca.	primary
GSM148351	GSE6448	GPL3632	UCSF_HumArray	spotted DNA/cDNA	2445	17234794-cli-2489	breast cancer	Infiltrating duct carcinoma, NOS [C50._]	8500/3	breast	C50	loss	Carcinomas: breast ca.	primary
GSM148352	GSE6448	GPL3632	UCSF_HumArray	spotted DNA/cDNA	2445	17234794-cli-2496	breast cancer	Infiltrating duct carcinoma, NOS [C50._]	8500/3	breast	C50	loss	Carcinomas: breast ca.	primary
GSM148353	GSE6448	GPL3632	UCSF_HumArray	spotted DNA/cDNA	2445	17234794-cli-2524	breast cancer	Infiltrating duct carcinoma, NOS [C50._]	8500/3	breast	C50	loss	Carcinomas: breast ca.	primary
GSM148354	GSE6448	GPL3632	UCSF_HumArray	spotted DNA/cDNA	2445	17234794-cli-2715	breast cancer	Infiltrating duct carcinoma, NOS [C50._]	8500/3	breast	C50	loss	Carcinomas: breast ca.	primary
GSM148355	GSE6448	GPL3632	UCSF_HumArray	spotted DNA/cDNA	2445	17234794-cli-2769	breast cancer	Infiltrating duct carcinoma, NOS [C50._]	8500/3	breast	C50	loss	Carcinomas: breast ca.	primary
GSM148356	GSE6448	GPL3632	UCSF_HumArray	spotted DNA/cDNA	2445	17234794-cli-2832	breast cancer	Infiltrating duct carcinoma, NOS [C50._]	8500/3	breast	C50	loss	Carcinomas: breast ca.	primary
GSM148357	GSE6448	GPL3632	UCSF_HumArray	spotted DNA/cDNA	2445	17234794-cli-2907	breast cancer	Infiltrating duct carcinoma, NOS [C50._]	8500/3	breast	C50	loss	Carcinomas: breast ca.	primary
GSM148358	GSE6448	GPL3632	UCSF_HumArray	spotted DNA/cDNA	2445	17234794-cli-2908	breast cancer	Infiltrating duct carcinoma, NOS [C50._]	8500/3	breast	C50	loss	Carcinomas: breast ca.	primary
GSM148359	GSE6448	GPL3632	UCSF_HumArray	spotted DNA/cDNA	2445	17234794-cli-2910	breast cancer	Infiltrating duct carcinoma, NOS [C50._]	8500/3	breast	C50	loss	Carcinomas: breast ca.	primary
GSM148360	GSE6448	GPL3632	UCSF_HumArray	spotted DNA/cDNA	2445	17234794-cli-3060	breast cancer	Infiltrating duct carcinoma, NOS [C50._]	8500/3	breast	C50	normal	Carcinomas: breast ca.	primary
GSM148361	GSE6448	GPL3632	UCSF_HumArray	spotted DNA/cDNA	2445	17234794-cli-3117	breast cancer	Infiltrating duct carcinoma, NOS [C50._]	8500/3	breast	C50	normal	Carcinomas: breast ca.	primary
GSM148362	GSE6448	GPL3632	UCSF_HumArray	spotted DNA/cDNA	2445	17234794-cli-3179	breast cancer	Infiltrating duct carcinoma, NOS [C50._]	8500/3	breast	C50	loss	Carcinomas: breast ca.	primary
GSM148363	GSE6448	GPL3632	UCSF_HumArray	spotted DNA/cDNA	2445	17234794-cli-3190	breast cancer	Infiltrating duct carcinoma, NOS [C50._]	8500/3	breast	C50	normal	Carcinomas: breast ca.	primary
GSM148364	GSE6448	GPL3632	UCSF_HumArray	spotted DNA/cDNA	2445	17234794-cli-3217	breast cancer	Infiltrating duct carcinoma, NOS [C50._]	8500/3	breast	C50	normal	Carcinomas: breast ca.	primary
GSM148365	GSE6448	GPL3632	UCSF_HumArray	spotted DNA/cDNA	2445	17234794-cli-3242	breast cancer	Infiltrating duct carcinoma, NOS [C50._]	8500/3	breast	C50	loss	Carcinomas: breast ca.	primary
GSM148366	GSE6448	GPL3632	UCSF_HumArray	spotted DNA/cDNA	2445	17234794-cli-3249	breast cancer	Infiltrating duct carcinoma, NOS [C50._]	8500/3	breast	C50	loss	Carcinomas: breast ca.	primary
GSM148367	GSE6448	GPL3632	UCSF_HumArray	spotted DNA/cDNA	2445	17234794-cli-3453	breast cancer	Infiltrating duct carcinoma, NOS [C50._]	8500/3	breast	C50	loss	Carcinomas: breast ca.	primary
GSM148368	GSE6448	GPL3632	UCSF_HumArray	spotted DNA/cDNA	2445	17234794-cli-3573	breast cancer	Infiltrating duct carcinoma, NOS [C50._]	8500/3	breast	C50	loss	Carcinomas: breast ca.	primary
GSM148369	GSE6448	GPL3632	UCSF_HumArray	spotted DNA/cDNA	2445	17234794-cli-3619	breast cancer	Infiltrating duct carcinoma, NOS [C50._]	8500/3	breast	C50	normal	Carcinomas: breast ca.	primary
GSM148370	GSE6448	GPL3632	UCSF_HumArray	spotted DNA/cDNA	2445	17234794-cli-3891	breast cancer	Infiltrating duct carcinoma, NOS [C50._]	8500/3	breast	C50	normal	Carcinomas: breast ca.	primary
GSM148371	GSE6448	GPL3632	UCSF_HumArray	spotted DNA/cDNA	2445	17234794-cli-4002	breast cancer	Infiltrating duct carcinoma, NOS [C50._]	8500/3	breast	C50	loss	Carcinomas: breast ca.	primary
GSM148372	GSE6448	GPL3632	UCSF_HumArray	spotted DNA/cDNA	2445	17234794-cli-4079	breast cancer	Infiltrating duct carcinoma, NOS [C50._]	8500/3	breast	C50	normal	Carcinomas: breast ca.	primary
GSM148373	GSE6448	GPL3632	UCSF_HumArray	spotted DNA/cDNA	2445	17234794-cli-4185	breast cancer	Infiltrating duct carcinoma, NOS [C50._]	8500/3	breast	C50	loss	Carcinomas: breast ca.	primary
GSM148374	GSE6448	GPL3632	UCSF_HumArray	spotted DNA/cDNA	2445	17234794-cli-4204	breast cancer	Infiltrating duct carcinoma, NOS [C50._]	8500/3	breast	C50	normal	Carcinomas: breast ca.	primary
GSM148375	GSE6448	GPL3632	UCSF_HumArray	spotted DNA/cDNA	2445	17234794-cli-4255	breast cancer	Infiltrating duct carcinoma, NOS [C50._]	8500/3	breast	C50	loss	Carcinomas: breast ca.	primary
GSM148376	GSE6448	GPL3632	UCSF_HumArray	spotted DNA/cDNA	2445	17234794-cli-4265	breast cancer	Infiltrating duct carcinoma, NOS [C50._]	8500/3	breast	C50	loss	Carcinomas: breast ca.	primary
GSM148377	GSE6448	GPL3632	UCSF_HumArray	spotted DNA/cDNA	2445	17234794-cli-4530	breast cancer	Infiltrating duct carcinoma, NOS [C50._]	8500/3	breast	C50	loss	Carcinomas: breast ca.	primary
GSM148378	GSE6448	GPL3632	UCSF_HumArray	spotted DNA/cDNA	2445	17234794-cli-4645	breast cancer	Infiltrating duct carcinoma, NOS [C50._]	8500/3	breast	C50	loss	Carcinomas: breast ca.	primary
GSM148379	GSE6448	GPL3632	UCSF_HumArray	spotted DNA/cDNA	2445	17234794-cli-4729	breast cancer	Infiltrating duct carcinoma, NOS [C50._]	8500/3	breast	C50	normal	Carcinomas: breast ca.	primary
GSM148380	GSE6448	GPL3632	UCSF_HumArray	spotted DNA/cDNA	2445	17234794-cli-5006	breast cancer	Infiltrating duct carcinoma, NOS [C50._]	8500/3	breast	C50	loss	Carcinomas: breast ca.	primary
GSM148381	GSE6448	GPL3632	UCSF_HumArray	spotted DNA/cDNA	2445	17234794-cli-5012	breast cancer	Infiltrating duct carcinoma, NOS [C50._]	8500/3	breast	C50	normal	Carcinomas: breast ca.	primary
GSM148382	GSE6448	GPL3632	UCSF_HumArray	spotted DNA/cDNA	2445	17234794-cli-5173	breast cancer	Infiltrating duct carcinoma, NOS [C50._]	8500/3	breast	C50	loss	Carcinomas: breast ca.	primary
GSM148383	GSE6448	GPL3632	UCSF_HumArray	spotted DNA/cDNA	2445	17234794-cli-5183	breast cancer	Infiltrating duct carcinoma, NOS [C50._]	8500/3	breast	C50	loss	Carcinomas: breast ca.	primary
GSM148384	GSE6448	GPL3632	UCSF_HumArray	spotted DNA/cDNA	2445	17234794-cli-5186	breast cancer	Infiltrating duct carcinoma, NOS [C50._]	8500/3	breast	C50	loss	Carcinomas: breast ca.	primary
GSM148385	GSE6448	GPL3632	UCSF_HumArray	spotted DNA/cDNA	2445	17234794-cli-5222	breast cancer	Infiltrating duct carcinoma, NOS [C50._]	8500/3	breast	C50	normal	Carcinomas: breast ca.	primary
GSM148386	GSE6448	GPL3632	UCSF_HumArray	spotted DNA/cDNA	2445	17234794-cli-5226	breast cancer	Infiltrating duct carcinoma, NOS [C50._]	8500/3	breast	C50	normal	Carcinomas: breast ca.	primary
GSM148387	GSE6448	GPL3632	UCSF_HumArray	spotted DNA/cDNA	2445	17234794-cli-5362	breast cancer	Infiltrating duct carcinoma, NOS [C50._]	8500/3	breast	C50	loss	Carcinomas: breast ca.	primary
GSM148388	GSE6448	GPL3632	UCSF_HumArray	spotted DNA/cDNA	2445	17234794-cli-5430	breast cancer	Infiltrating duct carcinoma, NOS [C50._]	8500/3	breast	C50	normal	Carcinomas: breast ca.	primary
GSM148389	GSE6448	GPL3632	UCSF_HumArray	spotted DNA/cDNA	2445	17234794-cli-5657	breast cancer	Infiltrating duct carcinoma, NOS [C50._]	8500/3	breast	C50	loss	Carcinomas: breast ca.	primary
GSM148390	GSE6448	GPL3632	UCSF_HumArray	spotted DNA/cDNA	2445	17234794-cli-5839	breast cancer	Infiltrating duct carcinoma, NOS [C50._]	8500/3	breast	C50	normal	Carcinomas: breast ca.	primary
GSM148391	GSE6448	GPL3632	UCSF_HumArray	spotted DNA/cDNA	2445	17234794-cli-5849	breast cancer	Infiltrating duct carcinoma, NOS [C50._]	8500/3	breast	C50	normal	Carcinomas: breast ca.	primary
GSM148392	GSE6448	GPL3632	UCSF_HumArray	spotted DNA/cDNA	2445	17234794-cli-6082	breast cancer	Infiltrating duct carcinoma, NOS [C50._]	8500/3	breast	C50	loss	Carcinomas: breast ca.	primary
GSM148393	GSE6448	GPL3632	UCSF_HumArray	spotted DNA/cDNA	2445	17234794-cli-6083	breast cancer	Infiltrating duct carcinoma, NOS [C50._]	8500/3	breast	C50	loss	Carcinomas: breast ca.	primary
GSM148394	GSE6448	GPL3632	UCSF_HumArray	spotted DNA/cDNA	2445	17234794-cli-6211	breast cancer	Infiltrating duct carcinoma, NOS [C50._]	8500/3	breast	C50	normal	Carcinomas: breast ca.	primary
GSM148395	GSE6448	GPL3632	UCSF_HumArray	spotted DNA/cDNA	2445	17234794-cli-7059	breast cancer	Infiltrating duct carcinoma, NOS [C50._]	8500/3	breast	C50	loss	Carcinomas: breast ca.	primary
GSM148396	GSE6448	GPL3632	UCSF_HumArray	spotted DNA/cDNA	2445	17234794-cli-7099	breast cancer	Infiltrating duct carcinoma, NOS [C50._]	8500/3	breast	C50	loss	Carcinomas: breast ca.	primary
GSM148397	GSE6448	GPL3632	UCSF_HumArray	spotted DNA/cDNA	2445	17234794-cli-7222	breast cancer	Infiltrating duct carcinoma, NOS [C50._]	8500/3	breast	C50	loss	Carcinomas: breast ca.	primary
GSM148398	GSE6448	GPL3632	UCSF_HumArray	spotted DNA/cDNA	2445	17234794-cli-7271	breast cancer	Infiltrating duct carcinoma, NOS [C50._]	8500/3	breast	C50	normal	Carcinomas: breast ca.	primary
GSM148399	GSE6448	GPL3632	UCSF_HumArray	spotted DNA/cDNA	2445	17234794-cli-7277	breast cancer	Infiltrating duct carcinoma, NOS [C50._]	8500/3	breast	C50	loss	Carcinomas: breast ca.	primary
GSM148400	GSE6448	GPL3632	UCSF_HumArray	spotted DNA/cDNA	2445	17234794-cli-7320	breast cancer	Infiltrating duct carcinoma, NOS [C50._]	8500/3	breast	C50	normal	Carcinomas: breast ca.	primary
GSM148401	GSE6448	GPL3632	UCSF_HumArray	spotted DNA/cDNA	2445	17234794-cli-7676	breast cancer	Infiltrating duct carcinoma, NOS [C50._]	8500/3	breast	C50	loss	Carcinomas: breast ca.	primary
GSM148402	GSE6448	GPL3632	UCSF_HumArray	spotted DNA/cDNA	2445	17234794-cli-7703	breast cancer	Infiltrating duct carcinoma, NOS [C50._]	8500/3	breast	C50	loss	Carcinomas: breast ca.	primary
GSM148696	GSE6469	GPL4640	SMD_40k_cDNA	spotted DNA/cDNA	41664	17875689-lap-PT181	prostate cancer	Adenocarcinoma, NOS	8140/3	prostate gland	C619	normal	Carcinomas: prostate adenoca.	primary
GSM148697	GSE6469	GPL4639	SMD_40k_cDNA	spotted DNA/cDNA	41472	17875689-lap-PT41	prostate cancer	Adenocarcinoma, NOS	8140/3	prostate gland	C619	normal	Carcinomas: prostate adenoca.	primary
GSM148698	GSE6469	GPL4640	SMD_40k_cDNA	spotted DNA/cDNA	41664	17875689-lap-PT314	prostate cancer	Adenocarcinoma, NOS	8140/3	prostate gland	C619	normal	Carcinomas: prostate adenoca.	primary
GSM148699	GSE6469	GPL4640	SMD_40k_cDNA	spotted DNA/cDNA	41664	17875689-lap-PT319	prostate cancer	Adenocarcinoma, NOS	8140/3	prostate gland	C619	normal	Carcinomas: prostate adenoca.	primary
GSM148700	GSE6469	GPL4640	SMD_40k_cDNA	spotted DNA/cDNA	41664	17875689-lap-PT317	prostate cancer	Adenocarcinoma, NOS	8140/3	prostate gland	C619	normal	Carcinomas: prostate adenoca.	primary
GSM148701	GSE6469	GPL4640	SMD_40k_cDNA	spotted DNA/cDNA	41664	17875689-lap-PT316	prostate cancer	Adenocarcinoma, NOS	8140/3	prostate gland	C619	normal	Carcinomas: prostate adenoca.	primary
GSM148702	GSE6469	GPL4640	SMD_40k_cDNA	spotted DNA/cDNA	41664	17875689-lap-PL116	prostate cancer	Adenocarcinoma, NOS	8140/3	prostate gland	C619	loss	Carcinomas: prostate adenoca.	primary
GSM148703	GSE6469	GPL4640	SMD_40k_cDNA	spotted DNA/cDNA	41664	17875689-lap-PT215	prostate cancer	Adenocarcinoma, NOS	8140/3	prostate gland	C619	normal	Carcinomas: prostate adenoca.	primary
GSM148704	GSE6469	GPL4640	SMD_40k_cDNA	spotted DNA/cDNA	41664	17875689-lap-PT205	prostate cancer	Adenocarcinoma, NOS	8140/3	prostate gland	C619	normal	Carcinomas: prostate adenoca.	primary
GSM148705	GSE6469	GPL4640	SMD_40k_cDNA	spotted DNA/cDNA	41664	17875689-lap-PT335	prostate cancer	Adenocarcinoma, NOS	8140/3	prostate gland	C619	normal	Carcinomas: prostate adenoca.	primary
GSM148706	GSE6469	GPL4640	SMD_40k_cDNA	spotted DNA/cDNA	41664	17875689-lap-PT92	prostate cancer	Adenocarcinoma, NOS	8140/3	prostate gland	C619	normal	Carcinomas: prostate adenoca.	primary
GSM148707	GSE6469	GPL4640	SMD_40k_cDNA	spotted DNA/cDNA	41664	17875689-lap-PT168	prostate cancer	Adenocarcinoma, NOS	8140/3	prostate gland	C619	loss	Carcinomas: prostate adenoca.	primary
GSM148709	GSE6469	GPL4640	SMD_40k_cDNA	spotted DNA/cDNA	41664	17875689-lap-PT111	prostate cancer	Adenocarcinoma, NOS	8140/3	prostate gland	C619	normal	Carcinomas: prostate adenoca.	primary
GSM148710	GSE6469	GPL4640	SMD_40k_cDNA	spotted DNA/cDNA	41664	17875689-lap-PT112	prostate cancer	Adenocarcinoma, NOS	8140/3	prostate gland	C619	normal	Carcinomas: prostate adenoca.	primary
GSM148711	GSE6469	GPL4639	SMD_40k_cDNA	spotted DNA/cDNA	41472	17875689-lap-PT05	prostate cancer	Adenocarcinoma, NOS	8140/3	prostate gland	C619	normal	Carcinomas: prostate adenoca.	primary
GSM148712	GSE6469	GPL4639	SMD_40k_cDNA	spotted DNA/cDNA	41472	17875689-lap-PT07	prostate cancer	Adenocarcinoma, NOS	8140/3	prostate gland	C619	normal	Carcinomas: prostate adenoca.	primary
GSM148713	GSE6469	GPL4639	SMD_40k_cDNA	spotted DNA/cDNA	41472	17875689-lap-PT14	prostate cancer	Adenocarcinoma, NOS	8140/3	prostate gland	C619	normal	Carcinomas: prostate adenoca.	primary
GSM148714	GSE6469	GPL4640	SMD_40k_cDNA	spotted DNA/cDNA	41664	17875689-lap-PT308	prostate cancer	Adenocarcinoma, NOS	8140/3	prostate gland	C619	normal	Carcinomas: prostate adenoca.	primary
GSM148715	GSE6469	GPL4640	SMD_40k_cDNA	spotted DNA/cDNA	41664	17875689-lap-PT311	prostate cancer	Adenocarcinoma, NOS	8140/3	prostate gland	C619	normal	Carcinomas: prostate adenoca.	primary
GSM148716	GSE6469	GPL4639	SMD_40k_cDNA	spotted DNA/cDNA	41472	17875689-lap-PT103	prostate cancer	Adenocarcinoma, NOS	8140/3	prostate gland	C619	normal	Carcinomas: prostate adenoca.	primary
GSM148717	GSE6469	GPL4640	SMD_40k_cDNA	spotted DNA/cDNA	41664	17875689-lap-PT309	prostate cancer	Adenocarcinoma, NOS	8140/3	prostate gland	C619	normal	Carcinomas: prostate adenoca.	primary
GSM148718	GSE6469	GPL4640	SMD_40k_cDNA	spotted DNA/cDNA	41664	17875689-lap-PT312	prostate cancer	Adenocarcinoma, NOS	8140/3	prostate gland	C619	normal	Carcinomas: prostate adenoca.	primary
GSM148719	GSE6469	GPL4640	SMD_40k_cDNA	spotted DNA/cDNA	41664	17875689-lap-PT313	prostate cancer	Adenocarcinoma, NOS	8140/3	prostate gland	C619	normal	Carcinomas: prostate adenoca.	primary
GSM148720	GSE6469	GPL4640	SMD_40k_cDNA	spotted DNA/cDNA	41664	17875689-lap-PT224	prostate cancer	Adenocarcinoma, NOS	8140/3	prostate gland	C619	normal	Carcinomas: prostate adenoca.	primary
GSM148721	GSE6469	GPL4640	SMD_40k_cDNA	spotted DNA/cDNA	41664	17875689-lap-PT229	prostate cancer	Adenocarcinoma, NOS	8140/3	prostate gland	C619	normal	Carcinomas: prostate adenoca.	primary
GSM148722	GSE6469	GPL4640	SMD_40k_cDNA	spotted DNA/cDNA	41664	17875689-lap-PT233	prostate cancer	Adenocarcinoma, NOS	8140/3	prostate gland	C619	normal	Carcinomas: prostate adenoca.	primary
GSM148723	GSE6469	GPL4639	SMD_40k_cDNA	spotted DNA/cDNA	41472	17875689-lap-PT187	prostate cancer	Adenocarcinoma, NOS	8140/3	prostate gland	C619	loss	Carcinomas: prostate adenoca.	primary
GSM148724	GSE6469	GPL4639	SMD_40k_cDNA	spotted DNA/cDNA	41472	17875689-lap-PT190	prostate cancer	Adenocarcinoma, NOS	8140/3	prostate gland	C619	normal	Carcinomas: prostate adenoca.	primary
GSM148726	GSE6469	GPL4639	SMD_40k_cDNA	spotted DNA/cDNA	41472	17875689-lap-PT191	prostate cancer	Adenocarcinoma, NOS	8140/3	prostate gland	C619	normal	Carcinomas: prostate adenoca.	primary
GSM148727	GSE6469	GPL4639	SMD_40k_cDNA	spotted DNA/cDNA	41472	17875689-lap-PT195	prostate cancer	Adenocarcinoma, NOS	8140/3	prostate gland	C619	normal	Carcinomas: prostate adenoca.	primary
GSM148728	GSE6469	GPL4639	SMD_40k_cDNA	spotted DNA/cDNA	41472	17875689-lap-PT126	prostate cancer	Adenocarcinoma, NOS	8140/3	prostate gland	C619	normal	Carcinomas: prostate adenoca.	primary
GSM148729	GSE6469	GPL4640	SMD_40k_cDNA	spotted DNA/cDNA	41664	17875689-lap-PT310	prostate cancer	Adenocarcinoma, NOS	8140/3	prostate gland	C619	normal	Carcinomas: prostate adenoca.	primary
GSM148730	GSE6469	GPL4639	SMD_40k_cDNA	spotted DNA/cDNA	41472	17875689-lap-PT235	prostate cancer	Adenocarcinoma, NOS	8140/3	prostate gland	C619	normal	Carcinomas: prostate adenoca.	primary
GSM148731	GSE6469	GPL4639	SMD_40k_cDNA	spotted DNA/cDNA	41472	17875689-lap-PT28	prostate cancer	Adenocarcinoma, NOS	8140/3	prostate gland	C619	normal	Carcinomas: prostate adenoca.	primary
GSM148732	GSE6469	GPL4640	SMD_40k_cDNA	spotted DNA/cDNA	41664	17875689-lap-PT100	prostate cancer	Adenocarcinoma, NOS	8140/3	prostate gland	C619	normal	Carcinomas: prostate adenoca.	primary
GSM148733	GSE6469	GPL4640	SMD_40k_cDNA	spotted DNA/cDNA	41664	17875689-lap-PT148	prostate cancer	Adenocarcinoma, NOS	8140/3	prostate gland	C619	normal	Carcinomas: prostate adenoca.	primary
GSM148734	GSE6469	GPL4640	SMD_40k_cDNA	spotted DNA/cDNA	41664	17875689-lap-PT32	prostate cancer	Adenocarcinoma, NOS	8140/3	prostate gland	C619	normal	Carcinomas: prostate adenoca.	primary
GSM148735	GSE6469	GPL4640	SMD_40k_cDNA	spotted DNA/cDNA	41664	17875689-lap-PT37	prostate cancer	Adenocarcinoma, NOS	8140/3	prostate gland	C619	normal	Carcinomas: prostate adenoca.	primary
GSM148736	GSE6469	GPL4640	SMD_40k_cDNA	spotted DNA/cDNA	41664	17875689-lap-PT315	prostate cancer	Adenocarcinoma, NOS	8140/3	prostate gland	C619	normal	Carcinomas: prostate adenoca.	primary
GSM148737	GSE6469	GPL4640	SMD_40k_cDNA	spotted DNA/cDNA	41664	17875689-lap-PT250	prostate cancer	Adenocarcinoma, NOS	8140/3	prostate gland	C619	normal	Carcinomas: prostate adenoca.	primary
GSM148738	GSE6469	GPL4640	SMD_40k_cDNA	spotted DNA/cDNA	41664	17875689-lap-PT265	prostate cancer	Adenocarcinoma, NOS	8140/3	prostate gland	C619	normal	Carcinomas: prostate adenoca.	primary
GSM148739	GSE6469	GPL4640	SMD_40k_cDNA	spotted DNA/cDNA	41664	17875689-lap-PT83	prostate cancer	Adenocarcinoma, NOS	8140/3	prostate gland	C619	normal	Carcinomas: prostate adenoca.	primary
GSM148740	GSE6469	GPL4639	SMD_40k_cDNA	spotted DNA/cDNA	41472	17875689-lap-PT21	prostate cancer	Adenocarcinoma, NOS	8140/3	prostate gland	C619	normal	Carcinomas: prostate adenoca.	primary
GSM148741	GSE6469	GPL4640	SMD_40k_cDNA	spotted DNA/cDNA	41664	17875689-lap-PT87	prostate cancer	Adenocarcinoma, NOS	8140/3	prostate gland	C619	normal	Carcinomas: prostate adenoca.	primary
GSM148742	GSE6469	GPL4639	SMD_40k_cDNA	spotted DNA/cDNA	41472	17875689-lap-PL27	prostate cancer	Adenocarcinoma, NOS	8140/3	prostate gland	C619	normal	Carcinomas: prostate adenoca.	primary
GSM148743	GSE6469	GPL4639	SMD_40k_cDNA	spotted DNA/cDNA	41472	17875689-lap-PL118	prostate cancer	Adenocarcinoma, NOS	8140/3	prostate gland	C619	loss	Carcinomas: prostate adenoca.	primary
GSM148744	GSE6469	GPL4640	SMD_40k_cDNA	spotted DNA/cDNA	41664	17875689-lap-PT130	prostate cancer	Adenocarcinoma, NOS	8140/3	prostate gland	C619	normal	Carcinomas: prostate adenoca.	primary
GSM148745	GSE6469	GPL4639	SMD_40k_cDNA	spotted DNA/cDNA	41472	17875689-lap-PL122	prostate cancer	Adenocarcinoma, NOS	8140/3	prostate gland	C619	loss	Carcinomas: prostate adenoca.	primary
GSM148747	GSE6469	GPL4639	SMD_40k_cDNA	spotted DNA/cDNA	41472	17875689-lap-PL194	prostate cancer	Adenocarcinoma, NOS	8140/3	prostate gland	C619	loss	Carcinomas: prostate adenoca.	primary
GSM148749	GSE6469	GPL4640	SMD_40k_cDNA	spotted DNA/cDNA	41664	17875689-lap-PL133	prostate cancer	Adenocarcinoma, NOS	8140/3	prostate gland	C619	normal	Carcinomas: prostate adenoca.	primary
GSM148750	GSE6469	GPL4640	SMD_40k_cDNA	spotted DNA/cDNA	41664	17875689-lap-PT138	prostate cancer	Adenocarcinoma, NOS	8140/3	prostate gland	C619	normal	Carcinomas: prostate adenoca.	primary
GSM148751	GSE6469	GPL4640	SMD_40k_cDNA	spotted DNA/cDNA	41664	17875689-lap-PT318	prostate cancer	Adenocarcinoma, NOS	8140/3	prostate gland	C619	normal	Carcinomas: prostate adenoca.	primary
GSM148752	GSE6469	GPL4640	SMD_40k_cDNA	spotted DNA/cDNA	41664	17875689-lap-PT96	prostate cancer	Adenocarcinoma, NOS	8140/3	prostate gland	C619	normal	Carcinomas: prostate adenoca.	primary
GSM148753	GSE6469	GPL4640	SMD_40k_cDNA	spotted DNA/cDNA	41664	17875689-lap-PT102	prostate cancer	Adenocarcinoma, NOS	8140/3	prostate gland	C619	normal	Carcinomas: prostate adenoca.	primary
GSM148754	GSE6469	GPL4640	SMD_40k_cDNA	spotted DNA/cDNA	41664	17875689-lap-PL114	prostate cancer	Adenocarcinoma, NOS	8140/3	prostate gland	C619	normal	Carcinomas: prostate adenoca.	primary
GSM148755	GSE6469	GPL4640	SMD_40k_cDNA	spotted DNA/cDNA	41664	17875689-lap-PT171	prostate cancer	Adenocarcinoma, NOS	8140/3	prostate gland	C619	normal	Carcinomas: prostate adenoca.	primary
GSM148756	GSE6469	GPL4640	SMD_40k_cDNA	spotted DNA/cDNA	41664	17875689-lap-PL115	prostate cancer	Adenocarcinoma, NOS	8140/3	prostate gland	C619	loss	Carcinomas: prostate adenoca.	primary
GSM148757	GSE6469	GPL4640	SMD_40k_cDNA	spotted DNA/cDNA	41664	17875689-lap-PT173	prostate cancer	Adenocarcinoma, NOS	8140/3	prostate gland	C619	normal	Carcinomas: prostate adenoca.	primary
GSM148758	GSE6469	GPL4640	SMD_40k_cDNA	spotted DNA/cDNA	41664	17875689-lap-PT174	prostate cancer	Adenocarcinoma, NOS	8140/3	prostate gland	C619	normal	Carcinomas: prostate adenoca.	primary
GSM148759	GSE6469	GPL4640	SMD_40k_cDNA	spotted DNA/cDNA	41664	17875689-lap-PT176	prostate cancer	Adenocarcinoma, NOS	8140/3	prostate gland	C619	loss	Carcinomas: prostate adenoca.	primary
GSM148760	GSE6469	GPL4640	SMD_40k_cDNA	spotted DNA/cDNA	41664	17875689-lap-PT177	prostate cancer	Adenocarcinoma, NOS	8140/3	prostate gland	C619	normal	Carcinomas: prostate adenoca.	primary
GSM148761	GSE6469	GPL4640	SMD_40k_cDNA	spotted DNA/cDNA	41664	17875689-lap-PT180	prostate cancer	Adenocarcinoma, NOS	8140/3	prostate gland	C619	normal	Carcinomas: prostate adenoca.	primary
GSM149829	GSE6473	GPL3441	VUMC_5K_BAC_v12	spotted DNA/cDNA	4678	18618715-wil-s39	Uterine cervix squamous cell carcinoma	Squamous cell carcinoma, NOS	8070/3	cervix uteri	C53	normal	Carcinomas: cervix ca.	primary
GSM149831	GSE6473	GPL3441	VUMC_5K_BAC_v12	spotted DNA/cDNA	4678	18618715-wil-s41	Uterine cervix squamous cell carcinoma	Squamous cell carcinoma, NOS	8070/3	cervix uteri	C53	normal	Carcinomas: cervix ca.	primary
GSM149832	GSE6473	GPL3441	VUMC_5K_BAC_v12	spotted DNA/cDNA	4678	18618715-wil-s42	Uterine cervix squamous cell carcinoma	Squamous cell carcinoma, NOS	8070/3	cervix uteri	C53	normal	Carcinomas: cervix ca.	primary
GSM149833	GSE6473	GPL3441	VUMC_5K_BAC_v12	spotted DNA/cDNA	4678	18618715-wil-s65	Uterine cervix squamous cell carcinoma	Squamous cell carcinoma, NOS	8070/3	cervix uteri	C53	normal	Carcinomas: cervix ca.	primary
GSM149836	GSE6473	GPL3441	VUMC_5K_BAC_v12	spotted DNA/cDNA	4678	18618715-wil-s62	Uterine cervix squamous cell carcinoma	Squamous cell carcinoma, NOS	8070/3	cervix uteri	C53	normal	Carcinomas: cervix ca.	primary
GSM149838	GSE6473	GPL3441	VUMC_5K_BAC_v12	spotted DNA/cDNA	4678	18618715-wil-s43	Uterine cervix squamous cell carcinoma	Squamous cell carcinoma, NOS	8070/3	cervix uteri	C53	normal	Carcinomas: cervix ca.	primary
GSM149839	GSE6473	GPL3441	VUMC_5K_BAC_v12	spotted DNA/cDNA	4678	18618715-wil-s51	Uterine cervix squamous cell carcinoma	Squamous cell carcinoma, NOS	8070/3	cervix uteri	C53	loss	Carcinomas: cervix ca.	primary
GSM149841	GSE6473	GPL3441	VUMC_5K_BAC_v12	spotted DNA/cDNA	4678	18618715-wil-s26	Uterine cervix squamous cell carcinoma	Squamous cell carcinoma, NOS	8070/3	cervix uteri	C53	loss	Carcinomas: cervix ca.	primary
GSM149842	GSE6473	GPL3441	VUMC_5K_BAC_v12	spotted DNA/cDNA	4678	18618715-wil-s28	Uterine cervix squamous cell carcinoma	Squamous cell carcinoma, NOS	8070/3	cervix uteri	C53	normal	Carcinomas: cervix ca.	primary
GSM149843	GSE6473	GPL3441	VUMC_5K_BAC_v12	spotted DNA/cDNA	4678	18618715-wil-s65	Uterine cervix squamous cell carcinoma	Squamous cell carcinoma, NOS	8070/3	cervix uteri	C53	normal	Carcinomas: cervix ca.	primary
GSM149844	GSE6473	GPL3441	VUMC_5K_BAC_v12	spotted DNA/cDNA	4678	18618715-wil-s66	Uterine cervix squamous cell carcinoma	Squamous cell carcinoma, NOS	8070/3	cervix uteri	C53	loss	Carcinomas: cervix ca.	primary
GSM149845	GSE6473	GPL3441	VUMC_5K_BAC_v12	spotted DNA/cDNA	4678	18618715-wil-s67	Uterine cervix squamous cell carcinoma	Squamous cell carcinoma, NOS	8070/3	cervix uteri	C53	normal	Carcinomas: cervix ca.	primary
GSM149846	GSE6473	GPL3441	VUMC_5K_BAC_v12	spotted DNA/cDNA	4678	18618715-wil-s29	Uterine cervix squamous cell carcinoma	Squamous cell carcinoma, NOS	8070/3	cervix uteri	C53	loss	Carcinomas: cervix ca.	primary
GSM149847	GSE6473	GPL3441	VUMC_5K_BAC_v12	spotted DNA/cDNA	4678	18618715-wil-s68	Uterine cervix squamous cell carcinoma	Squamous cell carcinoma, NOS	8070/3	cervix uteri	C53	gain	Carcinomas: cervix ca.	primary
GSM149848	GSE6473	GPL3441	VUMC_5K_BAC_v12	spotted DNA/cDNA	4678	18618715-wil-s48	Uterine cervix squamous cell carcinoma	Squamous cell carcinoma, NOS	8070/3	cervix uteri	C53	normal	Carcinomas: cervix ca.	primary
GSM154817	GSE6713	GPL3894	KUL_CGH_CHROM14_2K_2	spotted DNA/cDNA	1560	17525729-pos-33	B-cell non-Hodgkin lymhoma	Malignant lymphoma, B-cell NOS	9591/3	hematopoietic and reticuloendothelial systems	C42	loss	Lymphomas: B-NHL, NOS	primary
GSM155207	GSE6746	GPL4723	Swegene_32K_BAC_array	spotted DNA/cDNA	32433	17334996-jon-MCF_7	Breast Cancer	Infiltrating duct carcinoma, NOS [C50._]	8500/3	breast	C50	normal	Carcinomas: breast ca.	cell line
GSM155208	GSE6746	GPL4723	Swegene_32K_BAC_array	spotted DNA/cDNA	32433	17334996-jon-MDA_MB_361	Breast Cancer	Infiltrating duct carcinoma, NOS [C50._]	8500/3	breast	C50	loss	Carcinomas: breast ca.	cell line
GSM155209	GSE6746	GPL4723	Swegene_32K_BAC_array	spotted DNA/cDNA	32433	17334996-jon-HCC1937	Breast Cancer	Infiltrating duct carcinoma, NOS [C50._]	8500/3	breast	C50	normal	Carcinomas: breast ca.	cell line
GSM155210	GSE6746	GPL4723	Swegene_32K_BAC_array	spotted DNA/cDNA	32433	17334996-jon-BT_474	Breast Cancer	Infiltrating duct carcinoma, NOS [C50._]	8500/3	breast	C50	normal	Carcinomas: breast ca.	cell line
GSM155211	GSE6746	GPL4723	Swegene_32K_BAC_array	spotted DNA/cDNA	32433	17334996-jon-HCC218	Breast Cancer	Infiltrating duct carcinoma, NOS [C50._]	8500/3	breast	C50	loss	Carcinomas: breast ca.	cell line
GSM155213	GSE6746	GPL4723	Swegene_32K_BAC_array	spotted DNA/cDNA	32433	17334996-jon-MDA_MB_231	Breast Cancer	Infiltrating duct carcinoma, NOS [C50._]	8500/3	breast	C50	gain	Carcinomas: breast ca.	cell line
GSM155214	GSE6746	GPL4723	Swegene_32K_BAC_array	spotted DNA/cDNA	32433	17334996-jon-ZR_75_1	Breast Cancer	Infiltrating duct carcinoma, NOS [C50._]	8500/3	breast	C50	normal	Carcinomas: breast ca.	cell line
GSM155215	GSE6746	GPL4723	Swegene_32K_BAC_array	spotted DNA/cDNA	32433	17334996-jon-SK_BR_3	Breast Cancer	Infiltrating duct carcinoma, NOS [C50._]	8500/3	breast	C50	normal	Carcinomas: breast ca.	cell line
GSM155216	GSE6746	GPL4723	Swegene_32K_BAC_array	spotted DNA/cDNA	32433	17334996-jon-L56Br_C1	Breast Cancer	Infiltrating duct carcinoma, NOS [C50._]	8500/3	breast	C50	loss	Carcinomas: breast ca.	cell line
GSM156004	GSE6779	GPL4723	Swegene_32K_BAC_array	spotted DNA/cDNA	32433	17260012-jon-EST133	Melanoma	Malignant melanoma, NOS	8720/3	skin	C44	loss	Carcinomas: melanocytic neoplasias	cell line
GSM156005	GSE6779	GPL4723	Swegene_32K_BAC_array	spotted DNA/cDNA	32433	17260012-jon-EST128	Melanoma	Malignant melanoma, NOS	8720/3	skin	C44	normal	Carcinomas: melanocytic neoplasias	cell line
GSM156006	GSE6779	GPL4723	Swegene_32K_BAC_array	spotted DNA/cDNA	32433	17260012-jon-EST97	Melanoma	Malignant melanoma, NOS	8720/3	skin	C44	normal	Carcinomas: melanocytic neoplasias	cell line
GSM156007	GSE6779	GPL4723	Swegene_32K_BAC_array	spotted DNA/cDNA	32433	17260012-jon-EST45	Melanoma	Malignant melanoma, NOS	8720/3	skin	C44	normal	Carcinomas: melanocytic neoplasias	cell line
GSM156008	GSE6779	GPL4723	Swegene_32K_BAC_array	spotted DNA/cDNA	32433	17260012-jon-EST79	Melanoma	Malignant melanoma, NOS	8720/3	skin	C44	normal	Carcinomas: melanocytic neoplasias	cell line
GSM156009	GSE6779	GPL4723	Swegene_32K_BAC_array	spotted DNA/cDNA	32433	17260012-jon-EST94	Melanoma	Malignant melanoma, NOS	8720/3	skin	C44	normal	Carcinomas: melanocytic neoplasias	cell line
GSM156010	GSE6779	GPL4723	Swegene_32K_BAC_array	spotted DNA/cDNA	32433	17260012-jon-EST75	Melanoma	Malignant melanoma, NOS	8720/3	skin	C44	gain	Carcinomas: melanocytic neoplasias	cell line
GSM156011	GSE6779	GPL4723	Swegene_32K_BAC_array	spotted DNA/cDNA	32433	17260012-jon-FM62	Melanoma	Malignant melanoma, NOS	8720/3	skin	C44	normal	Carcinomas: melanocytic neoplasias	cell line
GSM156012	GSE6779	GPL4723	Swegene_32K_BAC_array	spotted DNA/cDNA	32433	17260012-jon-FM95	Melanoma	Malignant melanoma, NOS	8720/3	skin	C44	normal	Carcinomas: melanocytic neoplasias	cell line
GSM156013	GSE6779	GPL4723	Swegene_32K_BAC_array	spotted DNA/cDNA	32433	17260012-jon-EST74	Melanoma	Malignant melanoma, NOS	8720/3	skin	C44	normal	Carcinomas: melanocytic neoplasias	cell line
GSM156014	GSE6779	GPL4723	Swegene_32K_BAC_array	spotted DNA/cDNA	32433	17260012-jon-EST57	Melanoma	Malignant melanoma, NOS	8720/3	skin	C44	normal	Carcinomas: melanocytic neoplasias	cell line
GSM156015	GSE6779	GPL4723	Swegene_32K_BAC_array	spotted DNA/cDNA	32433	17260012-jon-FM74	Melanoma	Malignant melanoma, NOS	8720/3	skin	C44	loss	Carcinomas: melanocytic neoplasias	cell line
GSM156016	GSE6779	GPL4723	Swegene_32K_BAC_array	spotted DNA/cDNA	32433	17260012-jon-EST50	Melanoma	Malignant melanoma, NOS	8720/3	skin	C44	gain	Carcinomas: melanocytic neoplasias	cell line
GSM156017	GSE6779	GPL4723	Swegene_32K_BAC_array	spotted DNA/cDNA	32433	17260012-jon-EST84	Melanoma	Malignant melanoma, NOS	8720/3	skin	C44	normal	Carcinomas: melanocytic neoplasias	cell line
GSM156018	GSE6779	GPL4723	Swegene_32K_BAC_array	spotted DNA/cDNA	32433	17260012-jon-EST135	Melanoma	Malignant melanoma, NOS	8720/3	skin	C44	normal	Carcinomas: melanocytic neoplasias	cell line
GSM156019	GSE6779	GPL4723	Swegene_32K_BAC_array	spotted DNA/cDNA	32433	17260012-jon-EST81	Melanoma	Malignant melanoma, NOS	8720/3	skin	C44	gain	Carcinomas: melanocytic neoplasias	cell line
GSM156020	GSE6779	GPL4723	Swegene_32K_BAC_array	spotted DNA/cDNA	32433	17260012-jon-EST73	Melanoma	Malignant melanoma, NOS	8720/3	skin	C44	normal	Carcinomas: melanocytic neoplasias	cell line
GSM156022	GSE6779	GPL4723	Swegene_32K_BAC_array	spotted DNA/cDNA	32433	17260012-jon-EST69	Melanoma	Malignant melanoma, NOS	8720/3	skin	C44	loss	Carcinomas: melanocytic neoplasias	cell line
GSM156023	GSE6779	GPL4723	Swegene_32K_BAC_array	spotted DNA/cDNA	32433	17260012-jon-FM69	Melanoma	Malignant melanoma, NOS	8720/3	skin	C44	normal	Carcinomas: melanocytic neoplasias	cell line
GSM156024	GSE6779	GPL4723	Swegene_32K_BAC_array	spotted DNA/cDNA	32433	17260012-jon-EST71	Melanoma	Malignant melanoma, NOS	8720/3	skin	C44	normal	Carcinomas: melanocytic neoplasias	cell line
GSM156025	GSE6779	GPL4723	Swegene_32K_BAC_array	spotted DNA/cDNA	32433	17260012-jon-MCF7	Melanoma	Malignant melanoma, NOS	8720/3	skin	C44	loss	Carcinomas: melanocytic neoplasias	cell line
GSM156026	GSE6779	GPL4723	Swegene_32K_BAC_array	spotted DNA/cDNA	32433	17260012-jon-FM2	Melanoma	Malignant melanoma, NOS	8720/3	skin	C44	loss	Carcinomas: melanocytic neoplasias	cell line
GSM156027	GSE6779	GPL4723	Swegene_32K_BAC_array	spotted DNA/cDNA	32433	17260012-jon-FM48	Melanoma	Malignant melanoma, NOS	8720/3	skin	C44	normal	Carcinomas: melanocytic neoplasias	cell line
GSM156028	GSE6779	GPL4723	Swegene_32K_BAC_array	spotted DNA/cDNA	32433	17260012-jon-FM66	Melanoma	Malignant melanoma, NOS	8720/3	skin	C44	loss	Carcinomas: melanocytic neoplasias	cell line
GSM156029	GSE6779	GPL4723	Swegene_32K_BAC_array	spotted DNA/cDNA	32433	17260012-jon-FM78	Melanoma	Malignant melanoma, NOS	8720/3	skin	C44	gain	Carcinomas: melanocytic neoplasias	cell line
GSM156030	GSE6779	GPL4723	Swegene_32K_BAC_array	spotted DNA/cDNA	32433	17260012-jon-FM82	Melanoma	Malignant melanoma, NOS	8720/3	skin	C44	gain	Carcinomas: melanocytic neoplasias	cell line
GSM156031	GSE6779	GPL4723	Swegene_32K_BAC_array	spotted DNA/cDNA	32433	17260012-jon-FM116	Melanoma	Malignant melanoma, NOS	8720/3	skin	C44	gain	Carcinomas: melanocytic neoplasias	cell line
GSM156032	GSE6779	GPL4723	Swegene_32K_BAC_array	spotted DNA/cDNA	32433	17260012-jon-SK_MEL_19	Melanoma	Malignant melanoma, NOS	8720/3	skin	C44	normal	Carcinomas: melanocytic neoplasias	cell line
GSM156033	GSE6779	GPL4723	Swegene_32K_BAC_array	spotted DNA/cDNA	32433	17260012-jon-SK_MEL_31	Melanoma	Malignant melanoma, NOS	8720/3	skin	C44	loss	Carcinomas: melanocytic neoplasias	cell line
GSM156034	GSE6779	GPL4723	Swegene_32K_BAC_array	spotted DNA/cDNA	32433	17260012-jon-FM57	Melanoma	Malignant melanoma, NOS	8720/3	skin	C44	normal	Carcinomas: melanocytic neoplasias	cell line
GSM156035	GSE6779	GPL4723	Swegene_32K_BAC_array	spotted DNA/cDNA	32433	17260012-jon-FM86	Melanoma	Malignant melanoma, NOS	8720/3	skin	C44	loss	Carcinomas: melanocytic neoplasias	cell line
GSM156036	GSE6779	GPL4723	Swegene_32K_BAC_array	spotted DNA/cDNA	32433	17260012-jon-FM9	Melanoma	Malignant melanoma, NOS	8720/3	skin	C44	gain	Carcinomas: melanocytic neoplasias	cell line
GSM156037	GSE6779	GPL4723	Swegene_32K_BAC_array	spotted DNA/cDNA	32433	17260012-jon-FM76	Melanoma	Malignant melanoma, NOS	8720/3	skin	C44	gain	Carcinomas: melanocytic neoplasias	cell line
GSM156038	GSE6779	GPL4723	Swegene_32K_BAC_array	spotted DNA/cDNA	32433	17260012-jon-FM93	Melanoma	Malignant melanoma, NOS	8720/3	skin	C44	normal	Carcinomas: melanocytic neoplasias	cell line
GSM156039	GSE6779	GPL4723	Swegene_32K_BAC_array	spotted DNA/cDNA	32433	17260012-jon-FM56	Melanoma	Malignant melanoma, NOS	8720/3	skin	C44	loss	Carcinomas: melanocytic neoplasias	cell line
GSM156040	GSE6779	GPL4723	Swegene_32K_BAC_array	spotted DNA/cDNA	32433	17260012-jon-FM72	Melanoma	Malignant melanoma, NOS	8720/3	skin	C44	gain	Carcinomas: melanocytic neoplasias	cell line
GSM156041	GSE6779	GPL4723	Swegene_32K_BAC_array	spotted DNA/cDNA	32433	17260012-jon-FM28	Melanoma	Malignant melanoma, NOS	8720/3	skin	C44	normal	Carcinomas: melanocytic neoplasias	cell line
GSM156042	GSE6779	GPL4723	Swegene_32K_BAC_array	spotted DNA/cDNA	32433	17260012-jon-FM3	Melanoma	Malignant melanoma, NOS	8720/3	skin	C44	normal	Carcinomas: melanocytic neoplasias	cell line
GSM156043	GSE6779	GPL4723	Swegene_32K_BAC_array	spotted DNA/cDNA	32433	17260012-jon-FM55II	Melanoma	Malignant melanoma, NOS	8720/3	skin	C44	normal	Carcinomas: melanocytic neoplasias	cell line
GSM156044	GSE6779	GPL4723	Swegene_32K_BAC_array	spotted DNA/cDNA	32433	17260012-jon-FM92	Melanoma	Malignant melanoma, NOS	8720/3	skin	C44	normal	Carcinomas: melanocytic neoplasias	cell line
GSM156045	GSE6779	GPL4723	Swegene_32K_BAC_array	spotted DNA/cDNA	32433	17260012-jon-SK_MEL_3	Melanoma	Malignant melanoma, NOS	8720/3	skin	C44	loss	Carcinomas: melanocytic neoplasias	cell line
GSM156046	GSE6779	GPL4723	Swegene_32K_BAC_array	spotted DNA/cDNA	32433	17260012-jon-FM58	Melanoma	Malignant melanoma, NOS	8720/3	skin	C44	normal	Carcinomas: melanocytic neoplasias	cell line
GSM156047	GSE6779	GPL4723	Swegene_32K_BAC_array	spotted DNA/cDNA	32433	17260012-jon-FM45	Melanoma	Malignant melanoma, NOS	8720/3	skin	C44	normal	Carcinomas: melanocytic neoplasias	cell line
GSM156048	GSE6779	GPL4723	Swegene_32K_BAC_array	spotted DNA/cDNA	32433	17260012-jon-FM79	Melanoma	Malignant melanoma, NOS	8720/3	skin	C44	loss	Carcinomas: melanocytic neoplasias	cell line
GSM156049	GSE6779	GPL4723	Swegene_32K_BAC_array	spotted DNA/cDNA	32433	17260012-jon-FM88	Melanoma	Malignant melanoma, NOS	8720/3	skin	C44	normal	Carcinomas: melanocytic neoplasias	cell line
GSM156050	GSE6779	GPL4723	Swegene_32K_BAC_array	spotted DNA/cDNA	32433	17260012-jon-SK_MEL_28	Melanoma	Malignant melanoma, NOS	8720/3	skin	C44	normal	Carcinomas: melanocytic neoplasias	cell line
GSM169427	GSE7068	GPL2004	Affymetrix_Mapping50K_Hind240	in situ oligonucleotide	57299	19188929-guo-H889	small-cell lung carcinoma	Small cell carcinoma, NOS	8041/3	lung and bronchus	C34	normal	Carcinomas: bronchoalveolar, SCLC	cell line
GSM169429	GSE7068	GPL2005	Affymetrix_Mapping50K_Xba240	in situ oligonucleotide	59015	19188929-guo-H1963	small-cell lung carcinoma	Small cell carcinoma, NOS	8041/3	lung and bronchus	C34	normal	Carcinomas: bronchoalveolar, SCLC	cell line
GSM169432	GSE7068	GPL2004	Affymetrix_Mapping50K_Hind240	in situ oligonucleotide	57299	19188929-guo-H1417	small-cell lung carcinoma	Small cell carcinoma, NOS	8041/3	lung and bronchus	C34	loss	Carcinomas: bronchoalveolar, SCLC	cell line
GSM169433	GSE7068	GPL2004	Affymetrix_Mapping50K_Hind240	in situ oligonucleotide	57299	19188929-guo-H146	small-cell lung carcinoma	Small cell carcinoma, NOS	8041/3	lung and bronchus	C34	normal	Carcinomas: bronchoalveolar, SCLC	cell line
GSM169435	GSE7068	GPL2004	Affymetrix_Mapping50K_Hind240	in situ oligonucleotide	57299	19188929-guo-H187	small-cell lung carcinoma	Small cell carcinoma, NOS	8041/3	lung and bronchus	C34	loss	Carcinomas: bronchoalveolar, SCLC	cell line
GSM169436	GSE7068	GPL2004	Affymetrix_Mapping50K_Hind240	in situ oligonucleotide	57299	19188929-guo-DMS 53	small-cell lung carcinoma	Small cell carcinoma, NOS	8041/3	lung and bronchus	C34	gain	Carcinomas: bronchoalveolar, SCLC	cell line
GSM169437	GSE7068	GPL2004	Affymetrix_Mapping50K_Hind240	in situ oligonucleotide	57299	19188929-guo-H510	small-cell lung carcinoma	Small cell carcinoma, NOS	8041/3	lung and bronchus	C34	normal	Carcinomas: bronchoalveolar, SCLC	cell line
GSM169438	GSE7068	GPL2004	Affymetrix_Mapping50K_Hind240	in situ oligonucleotide	57299	19188929-guo-H209	small-cell lung carcinoma	Small cell carcinoma, NOS	8041/3	lung and bronchus	C34	normal	Carcinomas: bronchoalveolar, SCLC	cell line
GSM169439	GSE7068	GPL2004	Affymetrix_Mapping50K_Hind240	in situ oligonucleotide	57299	19188929-guo-H526	small-cell lung carcinoma	Small cell carcinoma, NOS	8041/3	lung and bronchus	C34	gain	Carcinomas: bronchoalveolar, SCLC	cell line
GSM169440	GSE7068	GPL2004	Affymetrix_Mapping50K_Hind240	in situ oligonucleotide	57299	19188929-guo-H211	small-cell lung carcinoma	Small cell carcinoma, NOS	8041/3	lung and bronchus	C34	loss	Carcinomas: bronchoalveolar, SCLC	cell line
GSM169441	GSE7068	GPL2004	Affymetrix_Mapping50K_Hind240	in situ oligonucleotide	57299	19188929-guo-H345	small-cell lung carcinoma	Small cell carcinoma, NOS	8041/3	lung and bronchus	C34	loss	Carcinomas: bronchoalveolar, SCLC	cell line
GSM169442	GSE7068	GPL2004	Affymetrix_Mapping50K_Hind240	in situ oligonucleotide	57299	19188929-guo-H524	small-cell lung carcinoma	Small cell carcinoma, NOS	8041/3	lung and bronchus	C34	loss	Carcinomas: bronchoalveolar, SCLC	cell line
GSM169443	GSE7068	GPL2004	Affymetrix_Mapping50K_Hind240	in situ oligonucleotide	57299	19188929-guo-H69	small-cell lung carcinoma	Small cell carcinoma, NOS	8041/3	lung and bronchus	C34	loss	Carcinomas: bronchoalveolar, SCLC	cell line
GSM169444	GSE7068	GPL2004	Affymetrix_Mapping50K_Hind240	in situ oligonucleotide	57299	19188929-guo-H748	small-cell lung carcinoma	Small cell carcinoma, NOS	8041/3	lung and bronchus	C34	gain	Carcinomas: bronchoalveolar, SCLC	cell line
GSM169445	GSE7068	GPL2004	Affymetrix_Mapping50K_Hind240	in situ oligonucleotide	57299	19188929-guo-DMS79	small-cell lung carcinoma	Small cell carcinoma, NOS	8041/3	lung and bronchus	C34	normal	Carcinomas: bronchoalveolar, SCLC	cell line
GSM169446	GSE7068	GPL2004	Affymetrix_Mapping50K_Hind240	in situ oligonucleotide	57299	19188929-guo-H711	small-cell lung carcinoma	Small cell carcinoma, NOS	8041/3	lung and bronchus	C34	loss	Carcinomas: bronchoalveolar, SCLC	cell line
GSM169447	GSE7068	GPL2004	Affymetrix_Mapping50K_Hind240	in situ oligonucleotide	57299	19188929-guo-SHP-77	small-cell lung carcinoma	Small cell carcinoma, NOS	8041/3	lung and bronchus	C34	gain	Carcinomas: bronchoalveolar, SCLC	cell line
GSM169448	GSE7068	GPL2004	Affymetrix_Mapping50K_Hind240	in situ oligonucleotide	57299	19188929-guo-NCI-446	small-cell lung carcinoma	Small cell carcinoma, NOS	8041/3	lung and bronchus	C34	normal	Carcinomas: bronchoalveolar, SCLC	cell line
GSM169449	GSE7068	GPL2004	Affymetrix_Mapping50K_Hind240	in situ oligonucleotide	57299	19188929-guo-H1048	small-cell lung carcinoma	Small cell carcinoma, NOS	8041/3	lung and bronchus	C34	normal	Carcinomas: bronchoalveolar, SCLC	cell line
GSM169450	GSE7068	GPL2004	Affymetrix_Mapping50K_Hind240	in situ oligonucleotide	57299	19188929-guo-H82	small-cell lung carcinoma	Small cell carcinoma, NOS	8041/3	lung and bronchus	C34	gain	Carcinomas: bronchoalveolar, SCLC	cell line
GSM169451	GSE7068	GPL2004	Affymetrix_Mapping50K_Hind240	in situ oligonucleotide	57299	19188929-guo-H196	small-cell lung carcinoma	Small cell carcinoma, NOS	8041/3	lung and bronchus	C34	loss	Carcinomas: bronchoalveolar, SCLC	cell line
GSM169452	GSE7068	GPL2004	Affymetrix_Mapping50K_Hind240	in situ oligonucleotide	57299	19188929-guo-SW 1271	small-cell lung carcinoma	Small cell carcinoma, NOS	8041/3	lung and bronchus	C34	gain	Carcinomas: bronchoalveolar, SCLC	cell line
GSM170248	GSE7077	GPL2879	Affymetrix_Mapping250K_Sty250	in situ oligonucleotide	44290	OSCl-sel-HOS	osteosarcoma [cell line HOS]	Osteosarcoma, NOS	9180/3	cell line	C800	gain	Soft tissue tumors: bone tumors	cell line	13	f
GSM170249	GSE7077	GPL2879	Affymetrix_Mapping250K_Sty250	in situ oligonucleotide	44290	OSCl-sel-SAOS-2	osteosarcoma [cell line SAOS-2]	Osteosarcoma, NOS	9180/3	cell line	C800	loss	Soft tissue tumors: bone tumors	cell line	11	f
GSM152556	GSE7122	GPL4560	NCI_3.5K_BAC	spotted DNA/cDNA	3277	17343727-joo-SKBR3	Breast Cancer	Infiltrating duct carcinoma, NOS [C50._]	8500/3	breast	C50	normal	Carcinomas: breast ca.	cell line
GSM152557	GSE7122	GPL4560	NCI_3.5K_BAC	spotted DNA/cDNA	3277	17343727-joo-SKBR3	Breast Cancer	Infiltrating duct carcinoma, NOS [C50._]	8500/3	breast	C50	normal	Carcinomas: breast ca.	cell line
GSM152558	GSE7122	GPL4560	NCI_3.5K_BAC	spotted DNA/cDNA	3277	17343727-joo-SKBR3	Breast Cancer	Infiltrating duct carcinoma, NOS [C50._]	8500/3	breast	C50	loss	Carcinomas: breast ca.	cell line
GSM152559	GSE7122	GPL4560	NCI_3.5K_BAC	spotted DNA/cDNA	3277	17343727-joo-SKBR3	Breast Cancer	Infiltrating duct carcinoma, NOS [C50._]	8500/3	breast	C50	loss	Carcinomas: breast ca.	cell line
GSM152560	GSE7122	GPL4560	NCI_3.5K_BAC	spotted DNA/cDNA	3277	17343727-joo-2	Breast Cancer	Infiltrating duct carcinoma, NOS [C50._]	8500/3	breast	C50	loss	Carcinomas: breast ca.	primary
GSM152561	GSE7122	GPL4560	NCI_3.5K_BAC	spotted DNA/cDNA	3277	17343727-joo-2	Breast Cancer	Infiltrating duct carcinoma, NOS [C50._]	8500/3	breast	C50	loss	Carcinomas: breast ca.	primary
GSM152562	GSE7122	GPL4560	NCI_3.5K_BAC	spotted DNA/cDNA	3277	17343727-joo-2	Breast Cancer	Infiltrating duct carcinoma, NOS [C50._]	8500/3	breast	C50	loss	Carcinomas: breast ca.	primary
GSM152563	GSE7122	GPL4560	NCI_3.5K_BAC	spotted DNA/cDNA	3277	17343727-joo-2	Breast Cancer	Infiltrating duct carcinoma, NOS [C50._]	8500/3	breast	C50	loss	Carcinomas: breast ca.	primary
GSM154096	GSE7122	GPL4560	NCI_3.5K_BAC	spotted DNA/cDNA	3277	17343727-joo-SKBR3	Breast Cancer	Infiltrating duct carcinoma, NOS [C50._]	8500/3	breast	C50	normal	Carcinomas: breast ca.	cell line
GSM154097	GSE7122	GPL4560	NCI_3.5K_BAC	spotted DNA/cDNA	3277	17343727-joo-SKBR3	Breast Cancer	Infiltrating duct carcinoma, NOS [C50._]	8500/3	breast	C50	normal	Carcinomas: breast ca.	cell line
GSM154098	GSE7122	GPL4560	NCI_3.5K_BAC	spotted DNA/cDNA	3277	17343727-joo-SKBR3	Breast Cancer	Infiltrating duct carcinoma, NOS [C50._]	8500/3	breast	C50	normal	Carcinomas: breast ca.	cell line
GSM154099	GSE7122	GPL4560	NCI_3.5K_BAC	spotted DNA/cDNA	3277	17343727-joo-SKBR3	Breast Cancer	Infiltrating duct carcinoma, NOS [C50._]	8500/3	breast	C50	normal	Carcinomas: breast ca.	cell line
GSM154100	GSE7122	GPL4560	NCI_3.5K_BAC	spotted DNA/cDNA	3277	17343727-joo-SKBR3	Breast Cancer	Infiltrating duct carcinoma, NOS [C50._]	8500/3	breast	C50	normal	Carcinomas: breast ca.	cell line
GSM154101	GSE7122	GPL4560	NCI_3.5K_BAC	spotted DNA/cDNA	3277	17343727-joo-SKBR3	Breast Cancer	Infiltrating duct carcinoma, NOS [C50._]	8500/3	breast	C50	normal	Carcinomas: breast ca.	cell line
GSM154102	GSE7122	GPL4560	NCI_3.5K_BAC	spotted DNA/cDNA	3277	17343727-joo-SKBR3	Breast Cancer	Infiltrating duct carcinoma, NOS [C50._]	8500/3	breast	C50	normal	Carcinomas: breast ca.	cell line
GSM154104	GSE7122	GPL4560	NCI_3.5K_BAC	spotted DNA/cDNA	3277	17343727-joo-SKBR3	Breast Cancer	Infiltrating duct carcinoma, NOS [C50._]	8500/3	breast	C50	normal	Carcinomas: breast ca.	cell line
GSM154107	GSE7122	GPL4560	NCI_3.5K_BAC	spotted DNA/cDNA	3277	17343727-joo-SKBR3	Breast Cancer	Infiltrating duct carcinoma, NOS [C50._]	8500/3	breast	C50	normal	Carcinomas: breast ca.	cell line
GSM170617	GSE7122	GPL4560	NCI_3.5K_BAC	spotted DNA/cDNA	3277	17343727-joo-2	Breast Cancer	Infiltrating duct carcinoma, NOS [C50._]	8500/3	breast	C50	loss	Carcinomas: breast ca.	primary
GSM170619	GSE7122	GPL4560	NCI_3.5K_BAC	spotted DNA/cDNA	3277	17343727-joo-2	Breast Cancer	Infiltrating duct carcinoma, NOS [C50._]	8500/3	breast	C50	loss	Carcinomas: breast ca.	primary
GSM170620	GSE7122	GPL4560	NCI_3.5K_BAC	spotted DNA/cDNA	3277	17343727-joo-2	Breast Cancer	Infiltrating duct carcinoma, NOS [C50._]	8500/3	breast	C50	loss	Carcinomas: breast ca.	primary
GSM170621	GSE7122	GPL4560	NCI_3.5K_BAC	spotted DNA/cDNA	3277	17343727-joo-2	Breast Cancer	Infiltrating duct carcinoma, NOS [C50._]	8500/3	breast	C50	loss	Carcinomas: breast ca.	primary
GSM170622	GSE7122	GPL4560	NCI_3.5K_BAC	spotted DNA/cDNA	3277	17343727-joo-2	Breast Cancer	Infiltrating duct carcinoma, NOS [C50._]	8500/3	breast	C50	loss	Carcinomas: breast ca.	primary
GSM170623	GSE7122	GPL4560	NCI_3.5K_BAC	spotted DNA/cDNA	3277	17343727-joo-2	Breast Cancer	Infiltrating duct carcinoma, NOS [C50._]	8500/3	breast	C50	loss	Carcinomas: breast ca.	primary
GSM170624	GSE7122	GPL4560	NCI_3.5K_BAC	spotted DNA/cDNA	3277	17343727-joo-SKBR3	Breast Cancer	Infiltrating duct carcinoma, NOS [C50._]	8500/3	breast	C50	normal	Carcinomas: breast ca.	cell line
GSM170625	GSE7122	GPL4560	NCI_3.5K_BAC	spotted DNA/cDNA	3277	17343727-joo-SKBR3	Breast Cancer	Infiltrating duct carcinoma, NOS [C50._]	8500/3	breast	C50	loss	Carcinomas: breast ca.	cell line
GSM170626	GSE7122	GPL4560	NCI_3.5K_BAC	spotted DNA/cDNA	3277	17343727-joo-SKBR3	Breast Cancer	Infiltrating duct carcinoma, NOS [C50._]	8500/3	breast	C50	normal	Carcinomas: breast ca.	cell line
GSM170627	GSE7122	GPL4560	NCI_3.5K_BAC	spotted DNA/cDNA	3277	17343727-joo-SKBR3	Breast Cancer	Infiltrating duct carcinoma, NOS [C50._]	8500/3	breast	C50	loss	Carcinomas: breast ca.	cell line
GSM170630	GSE7122	GPL4560	NCI_3.5K_BAC	spotted DNA/cDNA	3277	17343727-joo-SKBR3	Breast Cancer	Infiltrating duct carcinoma, NOS [C50._]	8500/3	breast	C50	normal	Carcinomas: breast ca.	cell line
GSM170631	GSE7122	GPL4560	NCI_3.5K_BAC	spotted DNA/cDNA	3277	17343727-joo-SKBR3	Breast Cancer	Infiltrating duct carcinoma, NOS [C50._]	8500/3	breast	C50	normal	Carcinomas: breast ca.	cell line
GSM170633	GSE7122	GPL4560	NCI_3.5K_BAC	spotted DNA/cDNA	3277	17343727-joo-SKBR3	Breast Cancer	Infiltrating duct carcinoma, NOS [C50._]	8500/3	breast	C50	normal	Carcinomas: breast ca.	cell line
GSM170634	GSE7122	GPL4560	NCI_3.5K_BAC	spotted DNA/cDNA	3277	17343727-joo-SKBR3	Breast Cancer	Infiltrating duct carcinoma, NOS [C50._]	8500/3	breast	C50	normal	Carcinomas: breast ca.	cell line
GSM170878	GSE7122	GPL4560	NCI_3.5K_BAC	spotted DNA/cDNA	3277	17343727-joo-3	Breast Cancer	Infiltrating duct carcinoma, NOS [C50._]	8500/3	breast	C50	normal	Carcinomas: breast ca.	primary
GSM170879	GSE7122	GPL4560	NCI_3.5K_BAC	spotted DNA/cDNA	3277	17343727-joo-3	Breast Cancer	Infiltrating duct carcinoma, NOS [C50._]	8500/3	breast	C50	loss	Carcinomas: breast ca.	primary
GSM170880	GSE7122	GPL4560	NCI_3.5K_BAC	spotted DNA/cDNA	3277	17343727-joo-4	Breast Cancer	Infiltrating duct carcinoma, NOS [C50._]	8500/3	breast	C50	normal	Carcinomas: breast ca.	primary
GSM170881	GSE7122	GPL4560	NCI_3.5K_BAC	spotted DNA/cDNA	3277	17343727-joo-4	Breast Cancer	Infiltrating duct carcinoma, NOS [C50._]	8500/3	breast	C50	normal	Carcinomas: breast ca.	primary
GSM170882	GSE7122	GPL4560	NCI_3.5K_BAC	spotted DNA/cDNA	3277	17343727-joo-5	Breast Cancer	Infiltrating duct carcinoma, NOS [C50._]	8500/3	breast	C50	normal	Carcinomas: breast ca.	primary
GSM170883	GSE7122	GPL4560	NCI_3.5K_BAC	spotted DNA/cDNA	3277	17343727-joo-5	Breast Cancer	Infiltrating duct carcinoma, NOS [C50._]	8500/3	breast	C50	normal	Carcinomas: breast ca.	primary
GSM170884	GSE7122	GPL4560	NCI_3.5K_BAC	spotted DNA/cDNA	3277	17343727-joo-6	Breast Cancer	Infiltrating duct carcinoma, NOS [C50._]	8500/3	breast	C50	normal	Carcinomas: breast ca.	primary
GSM170885	GSE7122	GPL4560	NCI_3.5K_BAC	spotted DNA/cDNA	3277	17343727-joo-6	Breast Cancer	Infiltrating duct carcinoma, NOS [C50._]	8500/3	breast	C50	normal	Carcinomas: breast ca.	primary
GSM278023	GSE7130	GPL2004	Affymetrix_Mapping50K_Hind240	in situ oligonucleotide	57299	17952125-har-PC1	pancreatic ductal adenocarcinoma [Call rate: 99.5%]	Adenocarcinoma, NOS	8140/3	pancreas	C25	normal	Carcinomas: pancreas, exocrine	primary
GSM278024	GSE7130	GPL2005	Affymetrix_Mapping50K_Xba240	in situ oligonucleotide	59015	17952125-har-PC1	pancreatic ductal adenocarcinoma [Call rate: 98.9%]	Adenocarcinoma, NOS	8140/3	pancreas	C25	normal	Carcinomas: pancreas, exocrine	primary
GSM278025	GSE7130	GPL2004	Affymetrix_Mapping50K_Hind240	in situ oligonucleotide	57299	17952125-har-PC2	pancreatic ductal adenocarcinoma [Call rate: 98.6%]	Adenocarcinoma, NOS	8140/3	pancreas	C25	loss	Carcinomas: pancreas, exocrine	primary
GSM278026	GSE7130	GPL2005	Affymetrix_Mapping50K_Xba240	in situ oligonucleotide	59015	17952125-har-PC2	pancreatic ductal adenocarcinoma [Call rate: 97.4%]	Adenocarcinoma, NOS	8140/3	pancreas	C25	normal	Carcinomas: pancreas, exocrine	primary
GSM278027	GSE7130	GPL2004	Affymetrix_Mapping50K_Hind240	in situ oligonucleotide	57299	17952125-har-PC3	pancreatic ductal adenocarcinoma [Call rate: 95.5%]	Adenocarcinoma, NOS	8140/3	pancreas	C25	loss	Carcinomas: pancreas, exocrine	primary
GSM278028	GSE7130	GPL2005	Affymetrix_Mapping50K_Xba240	in situ oligonucleotide	59015	17952125-har-PC3	pancreatic ductal adenocarcinoma [Call rate: 94.8%]	Adenocarcinoma, NOS	8140/3	pancreas	C25	loss	Carcinomas: pancreas, exocrine	primary
GSM278029	GSE7130	GPL2004	Affymetrix_Mapping50K_Hind240	in situ oligonucleotide	57299	17952125-har-PC4	pancreatic ductal adenocarcinoma [Call rate: 97.2%]	Adenocarcinoma, NOS	8140/3	pancreas	C25	loss	Carcinomas: pancreas, exocrine	primary
GSM278030	GSE7130	GPL2005	Affymetrix_Mapping50K_Xba240	in situ oligonucleotide	59015	17952125-har-PC4	pancreatic ductal adenocarcinoma [Call rate: 93.4%]	Adenocarcinoma, NOS	8140/3	pancreas	C25	loss	Carcinomas: pancreas, exocrine	primary
GSM278034	GSE7130	GPL2005	Affymetrix_Mapping50K_Xba240	in situ oligonucleotide	59015	17952125-har-PC6	pancreatic ductal adenocarcinoma [Call rate: 95.5%]	Adenocarcinoma, NOS	8140/3	pancreas	C25	loss	Carcinomas: pancreas, exocrine	primary
GSM278036	GSE7130	GPL2005	Affymetrix_Mapping50K_Xba240	in situ oligonucleotide	59015	17952125-har-PC7	pancreatic ductal adenocarcinoma [Call rate: 96.2%]	Adenocarcinoma, NOS	8140/3	pancreas	C25	loss	Carcinomas: pancreas, exocrine	primary
GSM278037	GSE7130	GPL2004	Affymetrix_Mapping50K_Hind240	in situ oligonucleotide	57299	17952125-har-PC8	pancreatic ductal adenocarcinoma [Call rate: 99.4%]	Adenocarcinoma, NOS	8140/3	pancreas	C25	loss	Carcinomas: pancreas, exocrine	primary
GSM278040	GSE7130	GPL2005	Affymetrix_Mapping50K_Xba240	in situ oligonucleotide	59015	17952125-har-PC9	pancreatic ductal adenocarcinoma [Call rate: 92.0%]	Adenocarcinoma, NOS	8140/3	pancreas	C25	normal	Carcinomas: pancreas, exocrine	primary
GSM278041	GSE7130	GPL2004	Affymetrix_Mapping50K_Hind240	in situ oligonucleotide	57299	17952125-har-PC10	pancreatic ductal adenocarcinoma [Call rate: 98.8%]	Adenocarcinoma, NOS	8140/3	pancreas	C25	loss	Carcinomas: pancreas, exocrine	primary
GSM278042	GSE7130	GPL2005	Affymetrix_Mapping50K_Xba240	in situ oligonucleotide	59015	17952125-har-PC10	pancreatic ductal adenocarcinoma [Call rate: 99.1%]	Adenocarcinoma, NOS	8140/3	pancreas	C25	loss	Carcinomas: pancreas, exocrine	primary
GSM278044	GSE7130	GPL2005	Affymetrix_Mapping50K_Xba240	in situ oligonucleotide	59015	17952125-har-PC11	pancreatic ductal adenocarcinoma [Call rate: 92.1%]	Adenocarcinoma, NOS	8140/3	pancreas	C25	loss	Carcinomas: pancreas, exocrine	primary
GSM278045	GSE7130	GPL2004	Affymetrix_Mapping50K_Hind240	in situ oligonucleotide	57299	17952125-har-PC12	pancreatic ductal adenocarcinoma [Call rate: 97.9%]	Adenocarcinoma, NOS	8140/3	pancreas	C25	loss	Carcinomas: pancreas, exocrine	primary
GSM278046	GSE7130	GPL2005	Affymetrix_Mapping50K_Xba240	in situ oligonucleotide	59015	17952125-har-PC12	pancreatic ductal adenocarcinoma [Call rate: 97.8%]	Adenocarcinoma, NOS	8140/3	pancreas	C25	loss	Carcinomas: pancreas, exocrine	primary
GSM278047	GSE7130	GPL2004	Affymetrix_Mapping50K_Hind240	in situ oligonucleotide	57299	17952125-har-PC14	pancreatic ductal adenocarcinoma [Call rate: 98.2%]	Adenocarcinoma, NOS	8140/3	pancreas	C25	loss	Carcinomas: pancreas, exocrine	primary
GSM278048	GSE7130	GPL2005	Affymetrix_Mapping50K_Xba240	in situ oligonucleotide	59015	17952125-har-PC14	pancreatic ductal adenocarcinoma [Call rate: 97.6%]	Adenocarcinoma, NOS	8140/3	pancreas	C25	loss	Carcinomas: pancreas, exocrine	primary
GSM278050	GSE7130	GPL2005	Affymetrix_Mapping50K_Xba240	in situ oligonucleotide	59015	17952125-har-PC15	pancreatic ductal adenocarcinoma [Call rate: 98.8%]	Adenocarcinoma, NOS	8140/3	pancreas	C25	loss	Carcinomas: pancreas, exocrine	primary
GSM278051	GSE7130	GPL2004	Affymetrix_Mapping50K_Hind240	in situ oligonucleotide	57299	17952125-har-PC16	pancreatic ductal adenocarcinoma [Call rate: 98.7%]	Adenocarcinoma, NOS	8140/3	pancreas	C25	normal	Carcinomas: pancreas, exocrine	primary
GSM278052	GSE7130	GPL2005	Affymetrix_Mapping50K_Xba240	in situ oligonucleotide	59015	17952125-har-PC16	pancreatic ductal adenocarcinoma [Call rate: 97.9%]	Adenocarcinoma, NOS	8140/3	pancreas	C25	normal	Carcinomas: pancreas, exocrine	primary
GSM278053	GSE7130	GPL2004	Affymetrix_Mapping50K_Hind240	in situ oligonucleotide	57299	17952125-har-PC17	pancreatic ductal adenocarcinoma [Call rate: 97.7%]	Adenocarcinoma, NOS	8140/3	pancreas	C25	loss	Carcinomas: pancreas, exocrine	primary
GSM278054	GSE7130	GPL2005	Affymetrix_Mapping50K_Xba240	in situ oligonucleotide	59015	17952125-har-PC17	pancreatic ductal adenocarcinoma [Call rate: 97.7%]	Adenocarcinoma, NOS	8140/3	pancreas	C25	loss	Carcinomas: pancreas, exocrine	primary
GSM278055	GSE7130	GPL2004	Affymetrix_Mapping50K_Hind240	in situ oligonucleotide	57299	17952125-har-PC18	pancreatic ductal adenocarcinoma [Call rate: 93.7%]	Adenocarcinoma, NOS	8140/3	pancreas	C25	loss	Carcinomas: pancreas, exocrine	primary
GSM278056	GSE7130	GPL2005	Affymetrix_Mapping50K_Xba240	in situ oligonucleotide	59015	17952125-har-PC18	pancreatic ductal adenocarcinoma [Call rate: 95.3%]	Adenocarcinoma, NOS	8140/3	pancreas	C25	loss	Carcinomas: pancreas, exocrine	primary
GSM278057	GSE7130	GPL2004	Affymetrix_Mapping50K_Hind240	in situ oligonucleotide	57299	17952125-har-PC19	pancreatic ductal adenocarcinoma [Call rate: 95.7%]	Adenocarcinoma, NOS	8140/3	pancreas	C25	loss	Carcinomas: pancreas, exocrine	primary
GSM278059	GSE7130	GPL2004	Affymetrix_Mapping50K_Hind240	in situ oligonucleotide	57299	17952125-har-PC20	pancreatic ductal adenocarcinoma [Call rate: 92.7%]	Adenocarcinoma, NOS	8140/3	pancreas	C25	loss	Carcinomas: pancreas, exocrine	primary
GSM278060	GSE7130	GPL2005	Affymetrix_Mapping50K_Xba240	in situ oligonucleotide	59015	17952125-har-PC20	pancreatic ductal adenocarcinoma [Call rate: 93.3%]	Adenocarcinoma, NOS	8140/3	pancreas	C25	normal	Carcinomas: pancreas, exocrine	primary
GSM278061	GSE7130	GPL2004	Affymetrix_Mapping50K_Hind240	in situ oligonucleotide	57299	17952125-har-PC21	pancreatic ductal adenocarcinoma [Call rate: 97.8%]	Adenocarcinoma, NOS	8140/3	pancreas	C25	loss	Carcinomas: pancreas, exocrine	primary
GSM278062	GSE7130	GPL2005	Affymetrix_Mapping50K_Xba240	in situ oligonucleotide	59015	17952125-har-PC21	pancreatic ductal adenocarcinoma [Call rate: 98.9%]	Adenocarcinoma, NOS	8140/3	pancreas	C25	normal	Carcinomas: pancreas, exocrine	primary
GSM278063	GSE7130	GPL2004	Affymetrix_Mapping50K_Hind240	in situ oligonucleotide	57299	17952125-har-PC25	pancreatic ductal adenocarcinoma [Call rate: 99.9%]	Adenocarcinoma, NOS	8140/3	pancreas	C25	normal	Carcinomas: pancreas, exocrine	primary
GSM278064	GSE7130	GPL2005	Affymetrix_Mapping50K_Xba240	in situ oligonucleotide	59015	17952125-har-PC25	pancreatic ductal adenocarcinoma [Call rate: 99.8%]	Adenocarcinoma, NOS	8140/3	pancreas	C25	normal	Carcinomas: pancreas, exocrine	primary
GSM278065	GSE7130	GPL2004	Affymetrix_Mapping50K_Hind240	in situ oligonucleotide	57299	17952125-har-PC28	pancreatic ductal adenocarcinoma [Call rate: 97.0%]	Adenocarcinoma, NOS	8140/3	pancreas	C25	normal	Carcinomas: pancreas, exocrine	primary
GSM278066	GSE7130	GPL2005	Affymetrix_Mapping50K_Xba240	in situ oligonucleotide	59015	17952125-har-PC28	pancreatic ductal adenocarcinoma [Call rate: 99.3%]	Adenocarcinoma, NOS	8140/3	pancreas	C25	loss	Carcinomas: pancreas, exocrine	primary
GSM278067	GSE7130	GPL2004	Affymetrix_Mapping50K_Hind240	in situ oligonucleotide	57299	17952125-har-PC30	pancreatic ductal adenocarcinoma [Call rate: 99.2%]	Adenocarcinoma, NOS	8140/3	pancreas	C25	normal	Carcinomas: pancreas, exocrine	primary
GSM278068	GSE7130	GPL2005	Affymetrix_Mapping50K_Xba240	in situ oligonucleotide	59015	17952125-har-PC30	pancreatic ductal adenocarcinoma [Call rate: 99.8%]	Adenocarcinoma, NOS	8140/3	pancreas	C25	normal	Carcinomas: pancreas, exocrine	primary
GSM278069	GSE7130	GPL2004	Affymetrix_Mapping50K_Hind240	in situ oligonucleotide	57299	17952125-har-PC31	pancreatic ductal adenocarcinoma [Call rate: 97.2%]	Adenocarcinoma, NOS	8140/3	pancreas	C25	loss	Carcinomas: pancreas, exocrine	primary
GSM278070	GSE7130	GPL2005	Affymetrix_Mapping50K_Xba240	in situ oligonucleotide	59015	17952125-har-PC31	pancreatic ductal adenocarcinoma [Call rate: 98.3%]	Adenocarcinoma, NOS	8140/3	pancreas	C25	loss	Carcinomas: pancreas, exocrine	primary
GSM278071	GSE7130	GPL2004	Affymetrix_Mapping50K_Hind240	in situ oligonucleotide	57299	17952125-har-PC32	pancreatic ductal adenocarcinoma [Call rate: 98.3%]	Adenocarcinoma, NOS	8140/3	pancreas	C25	normal	Carcinomas: pancreas, exocrine	primary
GSM278072	GSE7130	GPL2005	Affymetrix_Mapping50K_Xba240	in situ oligonucleotide	59015	17952125-har-PC32	pancreatic ductal adenocarcinoma [Call rate: 98.1%]	Adenocarcinoma, NOS	8140/3	pancreas	C25	normal	Carcinomas: pancreas, exocrine	primary
GSM278073	GSE7130	GPL2004	Affymetrix_Mapping50K_Hind240	in situ oligonucleotide	57299	17952125-har-PC33	pancreatic ductal adenocarcinoma [Call rate: 96.9%]	Adenocarcinoma, NOS	8140/3	pancreas	C25	loss	Carcinomas: pancreas, exocrine	primary
GSM278074	GSE7130	GPL2005	Affymetrix_Mapping50K_Xba240	in situ oligonucleotide	59015	17952125-har-PC33	pancreatic ductal adenocarcinoma [Call rate: 98.8%]	Adenocarcinoma, NOS	8140/3	pancreas	C25	loss	Carcinomas: pancreas, exocrine	primary
GSM278075	GSE7130	GPL2004	Affymetrix_Mapping50K_Hind240	in situ oligonucleotide	57299	17952125-har-PC34	pancreatic ductal adenocarcinoma [Call rate: 94.4%]	Adenocarcinoma, NOS	8140/3	pancreas	C25	loss	Carcinomas: pancreas, exocrine	primary
GSM278076	GSE7130	GPL2005	Affymetrix_Mapping50K_Xba240	in situ oligonucleotide	59015	17952125-har-PC34	pancreatic ductal adenocarcinoma [Call rate: 97.2%]	Adenocarcinoma, NOS	8140/3	pancreas	C25	loss	Carcinomas: pancreas, exocrine	primary
GSM278077	GSE7130	GPL2004	Affymetrix_Mapping50K_Hind240	in situ oligonucleotide	57299	17952125-har-PC36	pancreatic ductal adenocarcinoma [Call rate: 96.6%]	Adenocarcinoma, NOS	8140/3	pancreas	C25	normal	Carcinomas: pancreas, exocrine	primary
GSM278078	GSE7130	GPL2005	Affymetrix_Mapping50K_Xba240	in situ oligonucleotide	59015	17952125-har-PC36	pancreatic ductal adenocarcinoma [Call rate: 97.0%]	Adenocarcinoma, NOS	8140/3	pancreas	C25	normal	Carcinomas: pancreas, exocrine	primary
GSM172522	GSE7180	GPL4896	UCSF_2.5K_HumArray2.0	spotted DNA/cDNA	2464	12833150-sni-T10101b	Fallopian tube carcinoma	Carcinoma, NOS	8010/3	ovary	C569	normal	Carcinomas: ovarian ca.	primary
GSM173388	GSE7210	GPL2641	Affymetrix_Mapping10K_Xba142	in situ oligonucleotide	10208	18490517-rag-01	acute myeloid leukemia	Acute myeloid leukemia, NOS	9861/3	hematopoietic and reticuloendothelial systems	C42	normal	Leukemias: acute myeloid leukemias and MDS	primary
GSM173389	GSE7210	GPL2641	Affymetrix_Mapping10K_Xba142	in situ oligonucleotide	10208	18490517-rag-02	acute myeloid leukemia	Acute myeloid leukemia, NOS	9861/3	hematopoietic and reticuloendothelial systems	C42	normal	Leukemias: acute myeloid leukemias and MDS	primary
GSM173390	GSE7210	GPL2641	Affymetrix_Mapping10K_Xba142	in situ oligonucleotide	10208	18490517-rag-03	acute myeloid leukemia	Acute myeloid leukemia, NOS	9861/3	hematopoietic and reticuloendothelial systems	C42	normal	Leukemias: acute myeloid leukemias and MDS	primary
GSM173391	GSE7210	GPL2641	Affymetrix_Mapping10K_Xba142	in situ oligonucleotide	10208	18490517-rag-04	acute myeloid leukemia	Acute myeloid leukemia, NOS	9861/3	hematopoietic and reticuloendothelial systems	C42	normal	Leukemias: acute myeloid leukemias and MDS	primary
GSM173392	GSE7210	GPL2641	Affymetrix_Mapping10K_Xba142	in situ oligonucleotide	10208	18490517-rag-05	acute myeloid leukemia	Acute myeloid leukemia, NOS	9861/3	hematopoietic and reticuloendothelial systems	C42	normal	Leukemias: acute myeloid leukemias and MDS	primary
GSM173393	GSE7210	GPL2641	Affymetrix_Mapping10K_Xba142	in situ oligonucleotide	10208	18490517-rag-06	acute myeloid leukemia	Acute myeloid leukemia, NOS	9861/3	hematopoietic and reticuloendothelial systems	C42	normal	Leukemias: acute myeloid leukemias and MDS	primary
GSM173394	GSE7210	GPL2641	Affymetrix_Mapping10K_Xba142	in situ oligonucleotide	10208	18490517-rag-07	acute myeloid leukemia	Acute myeloid leukemia, NOS	9861/3	hematopoietic and reticuloendothelial systems	C42	normal	Leukemias: acute myeloid leukemias and MDS	primary
GSM173395	GSE7210	GPL2641	Affymetrix_Mapping10K_Xba142	in situ oligonucleotide	10208	18490517-rag-08	acute myeloid leukemia	Acute myeloid leukemia, NOS	9861/3	hematopoietic and reticuloendothelial systems	C42	normal	Leukemias: acute myeloid leukemias and MDS	primary
GSM173398	GSE7210	GPL2641	Affymetrix_Mapping10K_Xba142	in situ oligonucleotide	10208	18490517-rag-11	acute myeloid leukemia	Acute myeloid leukemia, NOS	9861/3	hematopoietic and reticuloendothelial systems	C42	normal	Leukemias: acute myeloid leukemias and MDS	primary
GSM173399	GSE7210	GPL2641	Affymetrix_Mapping10K_Xba142	in situ oligonucleotide	10208	18490517-rag-12	acute myeloid leukemia	Acute myeloid leukemia, NOS	9861/3	hematopoietic and reticuloendothelial systems	C42	normal	Leukemias: acute myeloid leukemias and MDS	primary
GSM173400	GSE7210	GPL2641	Affymetrix_Mapping10K_Xba142	in situ oligonucleotide	10208	18490517-rag-13	acute myeloid leukemia	Acute myeloid leukemia, NOS	9861/3	hematopoietic and reticuloendothelial systems	C42	normal	Leukemias: acute myeloid leukemias and MDS	primary
GSM173402	GSE7210	GPL2641	Affymetrix_Mapping10K_Xba142	in situ oligonucleotide	10208	18490517-rag-15	acute myeloid leukemia	Acute myeloid leukemia, NOS	9861/3	hematopoietic and reticuloendothelial systems	C42	normal	Leukemias: acute myeloid leukemias and MDS	primary
GSM173403	GSE7210	GPL2641	Affymetrix_Mapping10K_Xba142	in situ oligonucleotide	10208	18490517-rag-16	acute myeloid leukemia	Acute myeloid leukemia, NOS	9861/3	hematopoietic and reticuloendothelial systems	C42	normal	Leukemias: acute myeloid leukemias and MDS	primary
GSM173404	GSE7210	GPL2641	Affymetrix_Mapping10K_Xba142	in situ oligonucleotide	10208	18490517-rag-17	acute myeloid leukemia	Acute myeloid leukemia, NOS	9861/3	hematopoietic and reticuloendothelial systems	C42	normal	Leukemias: acute myeloid leukemias and MDS	primary
GSM173406	GSE7210	GPL2641	Affymetrix_Mapping10K_Xba142	in situ oligonucleotide	10208	18490517-rag-19	acute myeloid leukemia	Acute myeloid leukemia, NOS	9861/3	hematopoietic and reticuloendothelial systems	C42	normal	Leukemias: acute myeloid leukemias and MDS	primary
GSM173407	GSE7210	GPL2641	Affymetrix_Mapping10K_Xba142	in situ oligonucleotide	10208	18490517-rag-20	acute myeloid leukemia	Acute myeloid leukemia, NOS	9861/3	hematopoietic and reticuloendothelial systems	C42	normal	Leukemias: acute myeloid leukemias and MDS	primary
GSM173408	GSE7210	GPL2641	Affymetrix_Mapping10K_Xba142	in situ oligonucleotide	10208	18490517-rag-21	acute myeloid leukemia	Acute myeloid leukemia, NOS	9861/3	hematopoietic and reticuloendothelial systems	C42	normal	Leukemias: acute myeloid leukemias and MDS	primary
GSM173409	GSE7210	GPL2641	Affymetrix_Mapping10K_Xba142	in situ oligonucleotide	10208	18490517-rag-22	acute myeloid leukemia	Acute myeloid leukemia, NOS	9861/3	hematopoietic and reticuloendothelial systems	C42	normal	Leukemias: acute myeloid leukemias and MDS	primary
GSM173410	GSE7210	GPL2641	Affymetrix_Mapping10K_Xba142	in situ oligonucleotide	10208	18490517-rag-23	acute myeloid leukemia	Acute myeloid leukemia, NOS	9861/3	hematopoietic and reticuloendothelial systems	C42	normal	Leukemias: acute myeloid leukemias and MDS	primary
GSM173412	GSE7210	GPL2641	Affymetrix_Mapping10K_Xba142	in situ oligonucleotide	10208	18490517-rag-25	acute myeloid leukemia	Acute myeloid leukemia, NOS	9861/3	hematopoietic and reticuloendothelial systems	C42	normal	Leukemias: acute myeloid leukemias and MDS	primary
GSM173413	GSE7210	GPL2641	Affymetrix_Mapping10K_Xba142	in situ oligonucleotide	10208	18490517-rag-26	acute myeloid leukemia	Acute myeloid leukemia, NOS	9861/3	hematopoietic and reticuloendothelial systems	C42	normal	Leukemias: acute myeloid leukemias and MDS	primary
GSM173414	GSE7210	GPL2641	Affymetrix_Mapping10K_Xba142	in situ oligonucleotide	10208	18490517-rag-27	acute myeloid leukemia	Acute myeloid leukemia, NOS	9861/3	hematopoietic and reticuloendothelial systems	C42	normal	Leukemias: acute myeloid leukemias and MDS	primary
GSM173415	GSE7210	GPL2641	Affymetrix_Mapping10K_Xba142	in situ oligonucleotide	10208	18490517-rag-01R	relapse	Acute myeloid leukemia, NOS	9861/3	hematopoietic and reticuloendothelial systems	C42	normal	Leukemias: acute myeloid leukemias and MDS	relapse
GSM173416	GSE7210	GPL2641	Affymetrix_Mapping10K_Xba142	in situ oligonucleotide	10208	18490517-rag-02R	relapse	Acute myeloid leukemia, NOS	9861/3	hematopoietic and reticuloendothelial systems	C42	normal	Leukemias: acute myeloid leukemias and MDS	relapse
GSM173417	GSE7210	GPL2641	Affymetrix_Mapping10K_Xba142	in situ oligonucleotide	10208	18490517-rag-03R	relapse	Acute myeloid leukemia, NOS	9861/3	hematopoietic and reticuloendothelial systems	C42	normal	Leukemias: acute myeloid leukemias and MDS	relapse
GSM173418	GSE7210	GPL2641	Affymetrix_Mapping10K_Xba142	in situ oligonucleotide	10208	18490517-rag-04R	relapse	Acute myeloid leukemia, NOS	9861/3	hematopoietic and reticuloendothelial systems	C42	normal	Leukemias: acute myeloid leukemias and MDS	relapse
GSM173419	GSE7210	GPL2641	Affymetrix_Mapping10K_Xba142	in situ oligonucleotide	10208	18490517-rag-05R	relapse	Acute myeloid leukemia, NOS	9861/3	hematopoietic and reticuloendothelial systems	C42	normal	Leukemias: acute myeloid leukemias and MDS	relapse
GSM173420	GSE7210	GPL2641	Affymetrix_Mapping10K_Xba142	in situ oligonucleotide	10208	18490517-rag-06R	relapse	Acute myeloid leukemia, NOS	9861/3	hematopoietic and reticuloendothelial systems	C42	normal	Leukemias: acute myeloid leukemias and MDS	relapse
GSM173421	GSE7210	GPL2641	Affymetrix_Mapping10K_Xba142	in situ oligonucleotide	10208	18490517-rag-07R	relapse	Acute myeloid leukemia, NOS	9861/3	hematopoietic and reticuloendothelial systems	C42	normal	Leukemias: acute myeloid leukemias and MDS	relapse
GSM173422	GSE7210	GPL2641	Affymetrix_Mapping10K_Xba142	in situ oligonucleotide	10208	18490517-rag-08R	relapse	Acute myeloid leukemia, NOS	9861/3	hematopoietic and reticuloendothelial systems	C42	normal	Leukemias: acute myeloid leukemias and MDS	relapse
GSM173423	GSE7210	GPL1266	Mapping10K_Xba131	in situ oligonucleotide	11564	18490517-rag-09R	relapse	Acute myeloid leukemia, NOS	9861/3	hematopoietic and reticuloendothelial systems	C42	normal	Leukemias: acute myeloid leukemias and MDS	relapse
GSM173424	GSE7210	GPL1266	Mapping10K_Xba131	in situ oligonucleotide	11564	18490517-rag-10R	relapse	Acute myeloid leukemia, NOS	9861/3	hematopoietic and reticuloendothelial systems	C42	normal	Leukemias: acute myeloid leukemias and MDS	relapse
GSM173425	GSE7210	GPL2641	Affymetrix_Mapping10K_Xba142	in situ oligonucleotide	10208	18490517-rag-11R	relapse	Acute myeloid leukemia, NOS	9861/3	hematopoietic and reticuloendothelial systems	C42	normal	Leukemias: acute myeloid leukemias and MDS	relapse
GSM173426	GSE7210	GPL2641	Affymetrix_Mapping10K_Xba142	in situ oligonucleotide	10208	18490517-rag-12R	relapse	Acute myeloid leukemia, NOS	9861/3	hematopoietic and reticuloendothelial systems	C42	normal	Leukemias: acute myeloid leukemias and MDS	relapse
GSM173427	GSE7210	GPL2641	Affymetrix_Mapping10K_Xba142	in situ oligonucleotide	10208	18490517-rag-13R	relapse	Acute myeloid leukemia, NOS	9861/3	hematopoietic and reticuloendothelial systems	C42	normal	Leukemias: acute myeloid leukemias and MDS	relapse
GSM173428	GSE7210	GPL1266	Mapping10K_Xba131	in situ oligonucleotide	11564	18490517-rag-14R	relapse	Acute myeloid leukemia, NOS	9861/3	hematopoietic and reticuloendothelial systems	C42	normal	Leukemias: acute myeloid leukemias and MDS	relapse
GSM173429	GSE7210	GPL2641	Affymetrix_Mapping10K_Xba142	in situ oligonucleotide	10208	18490517-rag-15R	relapse	Acute myeloid leukemia, NOS	9861/3	hematopoietic and reticuloendothelial systems	C42	normal	Leukemias: acute myeloid leukemias and MDS	relapse
GSM173430	GSE7210	GPL2641	Affymetrix_Mapping10K_Xba142	in situ oligonucleotide	10208	18490517-rag-16R	relapse	Acute myeloid leukemia, NOS	9861/3	hematopoietic and reticuloendothelial systems	C42	normal	Leukemias: acute myeloid leukemias and MDS	relapse
GSM173431	GSE7210	GPL2641	Affymetrix_Mapping10K_Xba142	in situ oligonucleotide	10208	18490517-rag-17R	relapse	Acute myeloid leukemia, NOS	9861/3	hematopoietic and reticuloendothelial systems	C42	normal	Leukemias: acute myeloid leukemias and MDS	relapse
GSM173432	GSE7210	GPL2641	Affymetrix_Mapping10K_Xba142	in situ oligonucleotide	10208	18490517-rag-18R	relapse	Acute myeloid leukemia, NOS	9861/3	hematopoietic and reticuloendothelial systems	C42	normal	Leukemias: acute myeloid leukemias and MDS	relapse
GSM173433	GSE7210	GPL2641	Affymetrix_Mapping10K_Xba142	in situ oligonucleotide	10208	18490517-rag-19R	relapse	Acute myeloid leukemia, NOS	9861/3	hematopoietic and reticuloendothelial systems	C42	normal	Leukemias: acute myeloid leukemias and MDS	relapse
GSM173434	GSE7210	GPL2641	Affymetrix_Mapping10K_Xba142	in situ oligonucleotide	10208	18490517-rag-20R	relapse	Acute myeloid leukemia, NOS	9861/3	hematopoietic and reticuloendothelial systems	C42	normal	Leukemias: acute myeloid leukemias and MDS	relapse
GSM173435	GSE7210	GPL2641	Affymetrix_Mapping10K_Xba142	in situ oligonucleotide	10208	18490517-rag-21R	relapse	Acute myeloid leukemia, NOS	9861/3	hematopoietic and reticuloendothelial systems	C42	normal	Leukemias: acute myeloid leukemias and MDS	relapse
GSM173436	GSE7210	GPL2641	Affymetrix_Mapping10K_Xba142	in situ oligonucleotide	10208	18490517-rag-22R	relapse	Acute myeloid leukemia, NOS	9861/3	hematopoietic and reticuloendothelial systems	C42	normal	Leukemias: acute myeloid leukemias and MDS	relapse
GSM173437	GSE7210	GPL2641	Affymetrix_Mapping10K_Xba142	in situ oligonucleotide	10208	18490517-rag-23R	relapse	Acute myeloid leukemia, NOS	9861/3	hematopoietic and reticuloendothelial systems	C42	normal	Leukemias: acute myeloid leukemias and MDS	relapse
GSM173438	GSE7210	GPL2641	Affymetrix_Mapping10K_Xba142	in situ oligonucleotide	10208	18490517-rag-24R	relapse	Acute myeloid leukemia, NOS	9861/3	hematopoietic and reticuloendothelial systems	C42	normal	Leukemias: acute myeloid leukemias and MDS	relapse
GSM173439	GSE7210	GPL2641	Affymetrix_Mapping10K_Xba142	in situ oligonucleotide	10208	18490517-rag-25R	relapse	Acute myeloid leukemia, NOS	9861/3	hematopoietic and reticuloendothelial systems	C42	normal	Leukemias: acute myeloid leukemias and MDS	relapse
GSM173440	GSE7210	GPL2641	Affymetrix_Mapping10K_Xba142	in situ oligonucleotide	10208	18490517-rag-26R	relapse	Acute myeloid leukemia, NOS	9861/3	hematopoietic and reticuloendothelial systems	C42	normal	Leukemias: acute myeloid leukemias and MDS	relapse
GSM173441	GSE7210	GPL2641	Affymetrix_Mapping10K_Xba142	in situ oligonucleotide	10208	18490517-rag-27R	relapse	Acute myeloid leukemia, NOS	9861/3	hematopoietic and reticuloendothelial systems	C42	normal	Leukemias: acute myeloid leukemias and MDS	relapse
GSM174386	GSE7230	GPL4894	UPenn/CHOP_4.5K	spotted DNA/cDNA	4556	17440070-gre-0011	neuroblastoma	Neuroblastoma, NOS	9500/3	peripheral nervs incl. autonomous	C47	gain	Tumors of peripheral nerves	primary
GSM174387	GSE7230	GPL4894	UPenn/CHOP_4.5K	spotted DNA/cDNA	4556	17440070-gre-1043	neuroblastoma	Neuroblastoma, NOS	9500/3	peripheral nervs incl. autonomous	C47	normal	Tumors of peripheral nerves	primary
GSM174388	GSE7230	GPL4894	UPenn/CHOP_4.5K	spotted DNA/cDNA	4556	17440070-gre-1012	neuroblastoma	Neuroblastoma, NOS	9500/3	peripheral nervs incl. autonomous	C47	normal	Tumors of peripheral nerves	primary
GSM174389	GSE7230	GPL4894	UPenn/CHOP_4.5K	spotted DNA/cDNA	4556	17440070-gre-1052	neuroblastoma	Neuroblastoma, NOS	9500/3	peripheral nervs incl. autonomous	C47	gain	Tumors of peripheral nerves	primary
GSM174390	GSE7230	GPL4894	UPenn/CHOP_4.5K	spotted DNA/cDNA	4556	17440070-gre-1059	neuroblastoma	Neuroblastoma, NOS	9500/3	peripheral nervs incl. autonomous	C47	gain	Tumors of peripheral nerves	primary
GSM174391	GSE7230	GPL4894	UPenn/CHOP_4.5K	spotted DNA/cDNA	4556	17440070-gre-1013	neuroblastoma	Neuroblastoma, NOS	9500/3	peripheral nervs incl. autonomous	C47	gain	Tumors of peripheral nerves	primary
GSM174392	GSE7230	GPL4894	UPenn/CHOP_4.5K	spotted DNA/cDNA	4556	17440070-gre-1009	neuroblastoma	Neuroblastoma, NOS	9500/3	peripheral nervs incl. autonomous	C47	loss	Tumors of peripheral nerves	primary
GSM174393	GSE7230	GPL4894	UPenn/CHOP_4.5K	spotted DNA/cDNA	4556	17440070-gre-1005	neuroblastoma	Neuroblastoma, NOS	9500/3	peripheral nervs incl. autonomous	C47	gain	Tumors of peripheral nerves	primary
GSM174394	GSE7230	GPL4894	UPenn/CHOP_4.5K	spotted DNA/cDNA	4556	17440070-gre-0989	neuroblastoma	Neuroblastoma, NOS	9500/3	peripheral nervs incl. autonomous	C47	gain	Tumors of peripheral nerves	primary
GSM174395	GSE7230	GPL4894	UPenn/CHOP_4.5K	spotted DNA/cDNA	4556	17440070-gre-0430	neuroblastoma	Neuroblastoma, NOS	9500/3	peripheral nervs incl. autonomous	C47	normal	Tumors of peripheral nerves	primary
GSM174396	GSE7230	GPL4894	UPenn/CHOP_4.5K	spotted DNA/cDNA	4556	17440070-gre-0427	neuroblastoma	Neuroblastoma, NOS	9500/3	peripheral nervs incl. autonomous	C47	gain	Tumors of peripheral nerves	primary
GSM174397	GSE7230	GPL4894	UPenn/CHOP_4.5K	spotted DNA/cDNA	4556	17440070-gre-0417	neuroblastoma	Neuroblastoma, NOS	9500/3	peripheral nervs incl. autonomous	C47	gain	Tumors of peripheral nerves	primary
GSM174398	GSE7230	GPL4894	UPenn/CHOP_4.5K	spotted DNA/cDNA	4556	17440070-gre-0415	neuroblastoma	Neuroblastoma, NOS	9500/3	peripheral nervs incl. autonomous	C47	gain	Tumors of peripheral nerves	primary
GSM174399	GSE7230	GPL4894	UPenn/CHOP_4.5K	spotted DNA/cDNA	4556	17440070-gre-0406	neuroblastoma	Neuroblastoma, NOS	9500/3	peripheral nervs incl. autonomous	C47	gain	Tumors of peripheral nerves	primary
GSM174400	GSE7230	GPL4894	UPenn/CHOP_4.5K	spotted DNA/cDNA	4556	17440070-gre-0205	neuroblastoma	Neuroblastoma, NOS	9500/3	peripheral nervs incl. autonomous	C47	normal	Tumors of peripheral nerves	primary
GSM174401	GSE7230	GPL4894	UPenn/CHOP_4.5K	spotted DNA/cDNA	4556	17440070-gre-0158	neuroblastoma	Neuroblastoma, NOS	9500/3	peripheral nervs incl. autonomous	C47	normal	Tumors of peripheral nerves	primary
GSM174402	GSE7230	GPL4894	UPenn/CHOP_4.5K	spotted DNA/cDNA	4556	17440070-gre-0058	neuroblastoma	Neuroblastoma, NOS	9500/3	peripheral nervs incl. autonomous	C47	normal	Tumors of peripheral nerves	primary
GSM174403	GSE7230	GPL4894	UPenn/CHOP_4.5K	spotted DNA/cDNA	4556	17440070-gre-0037	neuroblastoma	Neuroblastoma, NOS	9500/3	peripheral nervs incl. autonomous	C47	gain	Tumors of peripheral nerves	primary
GSM174404	GSE7230	GPL4894	UPenn/CHOP_4.5K	spotted DNA/cDNA	4556	17440070-gre-1092	neuroblastoma	Neuroblastoma, NOS	9500/3	peripheral nervs incl. autonomous	C47	gain	Tumors of peripheral nerves	primary
GSM174405	GSE7230	GPL4894	UPenn/CHOP_4.5K	spotted DNA/cDNA	4556	17440070-gre-0493	neuroblastoma	Neuroblastoma, NOS	9500/3	peripheral nervs incl. autonomous	C47	normal	Tumors of peripheral nerves	primary
GSM174406	GSE7230	GPL4894	UPenn/CHOP_4.5K	spotted DNA/cDNA	4556	17440070-gre-0433	neuroblastoma	Neuroblastoma, NOS	9500/3	peripheral nervs incl. autonomous	C47	normal	Tumors of peripheral nerves	primary
GSM174407	GSE7230	GPL4894	UPenn/CHOP_4.5K	spotted DNA/cDNA	4556	17440070-gre-0338	neuroblastoma	Neuroblastoma, NOS	9500/3	peripheral nervs incl. autonomous	C47	gain	Tumors of peripheral nerves	primary
GSM174408	GSE7230	GPL4894	UPenn/CHOP_4.5K	spotted DNA/cDNA	4556	17440070-gre-0396	neuroblastoma	Neuroblastoma, NOS	9500/3	peripheral nervs incl. autonomous	C47	normal	Tumors of peripheral nerves	primary
GSM174409	GSE7230	GPL4894	UPenn/CHOP_4.5K	spotted DNA/cDNA	4556	17440070-gre-1073	neuroblastoma	Neuroblastoma, NOS	9500/3	peripheral nervs incl. autonomous	C47	gain	Tumors of peripheral nerves	primary
GSM174410	GSE7230	GPL4894	UPenn/CHOP_4.5K	spotted DNA/cDNA	4556	17440070-gre-0015	neuroblastoma	Neuroblastoma, NOS	9500/3	peripheral nervs incl. autonomous	C47	gain	Tumors of peripheral nerves	primary
GSM174411	GSE7230	GPL4894	UPenn/CHOP_4.5K	spotted DNA/cDNA	4556	17440070-gre-0046	neuroblastoma	Neuroblastoma, NOS	9500/3	peripheral nervs incl. autonomous	C47	gain	Tumors of peripheral nerves	primary
GSM174412	GSE7230	GPL4894	UPenn/CHOP_4.5K	spotted DNA/cDNA	4556	17440070-gre-1256	neuroblastoma	Neuroblastoma, NOS	9500/3	peripheral nervs incl. autonomous	C47	gain	Tumors of peripheral nerves	primary
GSM174413	GSE7230	GPL4894	UPenn/CHOP_4.5K	spotted DNA/cDNA	4556	17440070-gre-1257	neuroblastoma	Neuroblastoma, NOS	9500/3	peripheral nervs incl. autonomous	C47	normal	Tumors of peripheral nerves	primary
GSM174414	GSE7230	GPL4894	UPenn/CHOP_4.5K	spotted DNA/cDNA	4556	17440070-gre-0073	neuroblastoma	Neuroblastoma, NOS	9500/3	peripheral nervs incl. autonomous	C47	normal	Tumors of peripheral nerves	primary
GSM174415	GSE7230	GPL4894	UPenn/CHOP_4.5K	spotted DNA/cDNA	4556	17440070-gre-1258	neuroblastoma	Neuroblastoma, NOS	9500/3	peripheral nervs incl. autonomous	C47	gain	Tumors of peripheral nerves	primary
GSM174416	GSE7230	GPL4894	UPenn/CHOP_4.5K	spotted DNA/cDNA	4556	17440070-gre-0241	neuroblastoma	Neuroblastoma, NOS	9500/3	peripheral nervs incl. autonomous	C47	normal	Tumors of peripheral nerves	primary
GSM174417	GSE7230	GPL4894	UPenn/CHOP_4.5K	spotted DNA/cDNA	4556	17440070-gre-1260	neuroblastoma	Neuroblastoma, NOS	9500/3	peripheral nervs incl. autonomous	C47	gain	Tumors of peripheral nerves	primary
GSM174418	GSE7230	GPL4894	UPenn/CHOP_4.5K	spotted DNA/cDNA	4556	17440070-gre-1266	neuroblastoma	Neuroblastoma, NOS	9500/3	peripheral nervs incl. autonomous	C47	normal	Tumors of peripheral nerves	primary
GSM174419	GSE7230	GPL4894	UPenn/CHOP_4.5K	spotted DNA/cDNA	4556	17440070-gre-0260	neuroblastoma	Neuroblastoma, NOS	9500/3	peripheral nervs incl. autonomous	C47	normal	Tumors of peripheral nerves	primary
GSM174420	GSE7230	GPL4894	UPenn/CHOP_4.5K	spotted DNA/cDNA	4556	17440070-gre-1267	neuroblastoma	Neuroblastoma, NOS	9500/3	peripheral nervs incl. autonomous	C47	gain	Tumors of peripheral nerves	primary
GSM174421	GSE7230	GPL4894	UPenn/CHOP_4.5K	spotted DNA/cDNA	4556	17440070-gre-1285	neuroblastoma	Neuroblastoma, NOS	9500/3	peripheral nervs incl. autonomous	C47	gain	Tumors of peripheral nerves	primary
GSM174422	GSE7230	GPL4894	UPenn/CHOP_4.5K	spotted DNA/cDNA	4556	17440070-gre-1287	neuroblastoma	Neuroblastoma, NOS	9500/3	peripheral nervs incl. autonomous	C47	normal	Tumors of peripheral nerves	primary
GSM174423	GSE7230	GPL4894	UPenn/CHOP_4.5K	spotted DNA/cDNA	4556	17440070-gre-0401	neuroblastoma	Neuroblastoma, NOS	9500/3	peripheral nervs incl. autonomous	C47	gain	Tumors of peripheral nerves	primary
GSM174424	GSE7230	GPL4894	UPenn/CHOP_4.5K	spotted DNA/cDNA	4556	17440070-gre-1288	neuroblastoma	Neuroblastoma, NOS	9500/3	peripheral nervs incl. autonomous	C47	normal	Tumors of peripheral nerves	primary
GSM174425	GSE7230	GPL4894	UPenn/CHOP_4.5K	spotted DNA/cDNA	4556	17440070-gre-1290	neuroblastoma	Neuroblastoma, NOS	9500/3	peripheral nervs incl. autonomous	C47	gain	Tumors of peripheral nerves	primary
GSM174426	GSE7230	GPL4894	UPenn/CHOP_4.5K	spotted DNA/cDNA	4556	17440070-gre-1291	neuroblastoma	Neuroblastoma, NOS	9500/3	peripheral nervs incl. autonomous	C47	gain	Tumors of peripheral nerves	primary
GSM174427	GSE7230	GPL4894	UPenn/CHOP_4.5K	spotted DNA/cDNA	4556	17440070-gre-0491	neuroblastoma	Neuroblastoma, NOS	9500/3	peripheral nervs incl. autonomous	C47	gain	Tumors of peripheral nerves	primary
GSM174428	GSE7230	GPL4894	UPenn/CHOP_4.5K	spotted DNA/cDNA	4556	17440070-gre-1292	neuroblastoma	Neuroblastoma, NOS	9500/3	peripheral nervs incl. autonomous	C47	gain	Tumors of peripheral nerves	primary
GSM174429	GSE7230	GPL4894	UPenn/CHOP_4.5K	spotted DNA/cDNA	4556	17440070-gre-0495	neuroblastoma	Neuroblastoma, NOS	9500/3	peripheral nervs incl. autonomous	C47	normal	Tumors of peripheral nerves	primary
GSM174430	GSE7230	GPL4894	UPenn/CHOP_4.5K	spotted DNA/cDNA	4556	17440070-gre-1303	neuroblastoma	Neuroblastoma, NOS	9500/3	peripheral nervs incl. autonomous	C47	gain	Tumors of peripheral nerves	primary
GSM174431	GSE7230	GPL4894	UPenn/CHOP_4.5K	spotted DNA/cDNA	4556	17440070-gre-1310	neuroblastoma	Neuroblastoma, NOS	9500/3	peripheral nervs incl. autonomous	C47	normal	Tumors of peripheral nerves	primary
GSM174432	GSE7230	GPL4894	UPenn/CHOP_4.5K	spotted DNA/cDNA	4556	17440070-gre-0499	neuroblastoma	Neuroblastoma, NOS	9500/3	peripheral nervs incl. autonomous	C47	normal	Tumors of peripheral nerves	primary
GSM174433	GSE7230	GPL4894	UPenn/CHOP_4.5K	spotted DNA/cDNA	4556	17440070-gre-1317	neuroblastoma	Neuroblastoma, NOS	9500/3	peripheral nervs incl. autonomous	C47	gain	Tumors of peripheral nerves	primary
GSM174434	GSE7230	GPL4894	UPenn/CHOP_4.5K	spotted DNA/cDNA	4556	17440070-gre-0969	neuroblastoma	Neuroblastoma, NOS	9500/3	peripheral nervs incl. autonomous	C47	normal	Tumors of peripheral nerves	primary
GSM174435	GSE7230	GPL4894	UPenn/CHOP_4.5K	spotted DNA/cDNA	4556	17440070-gre-1319	neuroblastoma	Neuroblastoma, NOS	9500/3	peripheral nervs incl. autonomous	C47	gain	Tumors of peripheral nerves	primary
GSM174436	GSE7230	GPL4894	UPenn/CHOP_4.5K	spotted DNA/cDNA	4556	17440070-gre-1322	neuroblastoma	Neuroblastoma, NOS	9500/3	peripheral nervs incl. autonomous	C47	gain	Tumors of peripheral nerves	primary
GSM174437	GSE7230	GPL4894	UPenn/CHOP_4.5K	spotted DNA/cDNA	4556	17440070-gre-1326	neuroblastoma	Neuroblastoma, NOS	9500/3	peripheral nervs incl. autonomous	C47	normal	Tumors of peripheral nerves	primary
GSM174438	GSE7230	GPL4894	UPenn/CHOP_4.5K	spotted DNA/cDNA	4556	17440070-gre-0974	neuroblastoma	Neuroblastoma, NOS	9500/3	peripheral nervs incl. autonomous	C47	gain	Tumors of peripheral nerves	primary
GSM174439	GSE7230	GPL4894	UPenn/CHOP_4.5K	spotted DNA/cDNA	4556	17440070-gre-0975	neuroblastoma	Neuroblastoma, NOS	9500/3	peripheral nervs incl. autonomous	C47	gain	Tumors of peripheral nerves	primary
GSM174440	GSE7230	GPL4894	UPenn/CHOP_4.5K	spotted DNA/cDNA	4556	17440070-gre-0982	neuroblastoma	Neuroblastoma, NOS	9500/3	peripheral nervs incl. autonomous	C47	normal	Tumors of peripheral nerves	primary
GSM174441	GSE7230	GPL4894	UPenn/CHOP_4.5K	spotted DNA/cDNA	4556	17440070-gre-1039	neuroblastoma	Neuroblastoma, NOS	9500/3	peripheral nervs incl. autonomous	C47	normal	Tumors of peripheral nerves	primary
GSM174442	GSE7230	GPL4894	UPenn/CHOP_4.5K	spotted DNA/cDNA	4556	17440070-gre-1204	neuroblastoma	Neuroblastoma, NOS	9500/3	peripheral nervs incl. autonomous	C47	normal	Tumors of peripheral nerves	primary
GSM174443	GSE7230	GPL4894	UPenn/CHOP_4.5K	spotted DNA/cDNA	4556	17440070-gre-1213	neuroblastoma	Neuroblastoma, NOS	9500/3	peripheral nervs incl. autonomous	C47	normal	Tumors of peripheral nerves	primary
GSM174444	GSE7230	GPL4894	UPenn/CHOP_4.5K	spotted DNA/cDNA	4556	17440070-gre-1218	neuroblastoma	Neuroblastoma, NOS	9500/3	peripheral nervs incl. autonomous	C47	normal	Tumors of peripheral nerves	primary
GSM174445	GSE7230	GPL4894	UPenn/CHOP_4.5K	spotted DNA/cDNA	4556	17440070-gre-1220	neuroblastoma	Neuroblastoma, NOS	9500/3	peripheral nervs incl. autonomous	C47	normal	Tumors of peripheral nerves	primary
GSM174446	GSE7230	GPL4894	UPenn/CHOP_4.5K	spotted DNA/cDNA	4556	17440070-gre-1236	neuroblastoma	Neuroblastoma, NOS	9500/3	peripheral nervs incl. autonomous	C47	normal	Tumors of peripheral nerves	primary
GSM174447	GSE7230	GPL4894	UPenn/CHOP_4.5K	spotted DNA/cDNA	4556	17440070-gre-1243	neuroblastoma	Neuroblastoma, NOS	9500/3	peripheral nervs incl. autonomous	C47	gain	Tumors of peripheral nerves	primary
GSM174448	GSE7230	GPL4894	UPenn/CHOP_4.5K	spotted DNA/cDNA	4556	17440070-gre-1246	neuroblastoma	Neuroblastoma, NOS	9500/3	peripheral nervs incl. autonomous	C47	normal	Tumors of peripheral nerves	primary
GSM174449	GSE7230	GPL4894	UPenn/CHOP_4.5K	spotted DNA/cDNA	4556	17440070-gre-1250	neuroblastoma	Neuroblastoma, NOS	9500/3	peripheral nervs incl. autonomous	C47	normal	Tumors of peripheral nerves	primary
GSM174450	GSE7230	GPL4894	UPenn/CHOP_4.5K	spotted DNA/cDNA	4556	17440070-gre-1254	neuroblastoma	Neuroblastoma, NOS	9500/3	peripheral nervs incl. autonomous	C47	gain	Tumors of peripheral nerves	primary
GSM174451	GSE7230	GPL4894	UPenn/CHOP_4.5K	spotted DNA/cDNA	4556	17440070-gre-1066	neuroblastoma	Neuroblastoma, NOS	9500/3	peripheral nervs incl. autonomous	C47	normal	Tumors of peripheral nerves	primary
GSM174452	GSE7230	GPL4894	UPenn/CHOP_4.5K	spotted DNA/cDNA	4556	17440070-gre-1068	neuroblastoma	Neuroblastoma, NOS	9500/3	peripheral nervs incl. autonomous	C47	gain	Tumors of peripheral nerves	primary
GSM174453	GSE7230	GPL4894	UPenn/CHOP_4.5K	spotted DNA/cDNA	4556	17440070-gre-1097	neuroblastoma	Neuroblastoma, NOS	9500/3	peripheral nervs incl. autonomous	C47	normal	Tumors of peripheral nerves	primary
GSM174454	GSE7230	GPL4894	UPenn/CHOP_4.5K	spotted DNA/cDNA	4556	17440070-gre-1100	neuroblastoma	Neuroblastoma, NOS	9500/3	peripheral nervs incl. autonomous	C47	gain	Tumors of peripheral nerves	primary
GSM174455	GSE7230	GPL4894	UPenn/CHOP_4.5K	spotted DNA/cDNA	4556	17440070-gre-1109	neuroblastoma	Neuroblastoma, NOS	9500/3	peripheral nervs incl. autonomous	C47	normal	Tumors of peripheral nerves	primary
GSM174456	GSE7230	GPL4894	UPenn/CHOP_4.5K	spotted DNA/cDNA	4556	17440070-gre-1118	neuroblastoma	Neuroblastoma, NOS	9500/3	peripheral nervs incl. autonomous	C47	gain	Tumors of peripheral nerves	primary
GSM174457	GSE7230	GPL4894	UPenn/CHOP_4.5K	spotted DNA/cDNA	4556	17440070-gre-1122	neuroblastoma	Neuroblastoma, NOS	9500/3	peripheral nervs incl. autonomous	C47	gain	Tumors of peripheral nerves	primary
GSM174458	GSE7230	GPL4894	UPenn/CHOP_4.5K	spotted DNA/cDNA	4556	17440070-gre-1129	neuroblastoma	Neuroblastoma, NOS	9500/3	peripheral nervs incl. autonomous	C47	normal	Tumors of peripheral nerves	primary
GSM174459	GSE7230	GPL4894	UPenn/CHOP_4.5K	spotted DNA/cDNA	4556	17440070-gre-1133	neuroblastoma	Neuroblastoma, NOS	9500/3	peripheral nervs incl. autonomous	C47	normal	Tumors of peripheral nerves	primary
GSM174460	GSE7230	GPL4894	UPenn/CHOP_4.5K	spotted DNA/cDNA	4556	17440070-gre-1139	neuroblastoma	Neuroblastoma, NOS	9500/3	peripheral nervs incl. autonomous	C47	gain	Tumors of peripheral nerves	primary
GSM174461	GSE7230	GPL4894	UPenn/CHOP_4.5K	spotted DNA/cDNA	4556	17440070-gre-1156	neuroblastoma	Neuroblastoma, NOS	9500/3	peripheral nervs incl. autonomous	C47	gain	Tumors of peripheral nerves	primary
GSM174462	GSE7230	GPL4894	UPenn/CHOP_4.5K	spotted DNA/cDNA	4556	17440070-gre-1163	neuroblastoma	Neuroblastoma, NOS	9500/3	peripheral nervs incl. autonomous	C47	normal	Tumors of peripheral nerves	primary
GSM174463	GSE7230	GPL4894	UPenn/CHOP_4.5K	spotted DNA/cDNA	4556	17440070-gre-1167	neuroblastoma	Neuroblastoma, NOS	9500/3	peripheral nervs incl. autonomous	C47	normal	Tumors of peripheral nerves	primary
GSM174464	GSE7230	GPL4894	UPenn/CHOP_4.5K	spotted DNA/cDNA	4556	17440070-gre-1170	neuroblastoma	Neuroblastoma, NOS	9500/3	peripheral nervs incl. autonomous	C47	gain	Tumors of peripheral nerves	primary
GSM174465	GSE7230	GPL4894	UPenn/CHOP_4.5K	spotted DNA/cDNA	4556	17440070-gre-1174	neuroblastoma	Neuroblastoma, NOS	9500/3	peripheral nervs incl. autonomous	C47	gain	Tumors of peripheral nerves	primary
GSM174466	GSE7230	GPL4894	UPenn/CHOP_4.5K	spotted DNA/cDNA	4556	17440070-gre-1194	neuroblastoma	Neuroblastoma, NOS	9500/3	peripheral nervs incl. autonomous	C47	normal	Tumors of peripheral nerves	primary
GSM174467	GSE7230	GPL4894	UPenn/CHOP_4.5K	spotted DNA/cDNA	4556	17440070-gre-1196	neuroblastoma	Neuroblastoma, NOS	9500/3	peripheral nervs incl. autonomous	C47	gain	Tumors of peripheral nerves	primary
GSM174577	GSE7239	GPL4939	KUL_SANGER_CGH_4K_1	spotted DNA/cDNA	4066	17435759-lah-10	T cell acute lymphoblastic leukemia	Acute lymphoblastic leukemia, NOS	9835/3	hematopoietic and reticuloendothelial systems	C42	normal	Leukemias: immature acute lymphoblastic leukemias	primary
GSM174578	GSE7239	GPL4939	KUL_SANGER_CGH_4K_1	spotted DNA/cDNA	4066	17435759-lah-11	T cell acute lymphoblastic leukemia	Acute lymphoblastic leukemia, NOS	9835/3	hematopoietic and reticuloendothelial systems	C42	normal	Leukemias: immature acute lymphoblastic leukemias	primary
GSM174579	GSE7239	GPL4939	KUL_SANGER_CGH_4K_1	spotted DNA/cDNA	4066	17435759-lah-11	T cell acute lymphoblastic leukemia	Acute lymphoblastic leukemia, NOS	9835/3	hematopoietic and reticuloendothelial systems	C42	normal	Leukemias: immature acute lymphoblastic leukemias	primary
GSM174580	GSE7239	GPL4939	KUL_SANGER_CGH_4K_1	spotted DNA/cDNA	4066	17435759-lah-12	T cell acute lymphoblastic leukemia	Acute lymphoblastic leukemia, NOS	9835/3	hematopoietic and reticuloendothelial systems	C42	normal	Leukemias: immature acute lymphoblastic leukemias	primary
GSM174581	GSE7239	GPL4939	KUL_SANGER_CGH_4K_1	spotted DNA/cDNA	4066	17435759-lah-12	T cell acute lymphoblastic leukemia	Acute lymphoblastic leukemia, NOS	9835/3	hematopoietic and reticuloendothelial systems	C42	normal	Leukemias: immature acute lymphoblastic leukemias	primary
GSM174582	GSE7239	GPL4939	KUL_SANGER_CGH_4K_1	spotted DNA/cDNA	4066	17435759-lah-13	T cell acute lymphoblastic leukemia	Acute lymphoblastic leukemia, NOS	9835/3	hematopoietic and reticuloendothelial systems	C42	normal	Leukemias: immature acute lymphoblastic leukemias	primary
GSM174583	GSE7239	GPL4939	KUL_SANGER_CGH_4K_1	spotted DNA/cDNA	4066	17435759-lah-13	T cell acute lymphoblastic leukemia	Acute lymphoblastic leukemia, NOS	9835/3	hematopoietic and reticuloendothelial systems	C42	normal	Leukemias: immature acute lymphoblastic leukemias	primary
GSM174584	GSE7239	GPL4939	KUL_SANGER_CGH_4K_1	spotted DNA/cDNA	4066	17435759-lah-14	T cell acute lymphoblastic leukemia	Acute lymphoblastic leukemia, NOS	9835/3	hematopoietic and reticuloendothelial systems	C42	normal	Leukemias: immature acute lymphoblastic leukemias	primary
GSM174585	GSE7239	GPL4939	KUL_SANGER_CGH_4K_1	spotted DNA/cDNA	4066	17435759-lah-14	T cell acute lymphoblastic leukemia	Acute lymphoblastic leukemia, NOS	9835/3	hematopoietic and reticuloendothelial systems	C42	normal	Leukemias: immature acute lymphoblastic leukemias	primary
GSM174586	GSE7239	GPL4939	KUL_SANGER_CGH_4K_1	spotted DNA/cDNA	4066	17435759-lah-15	T cell acute lymphoblastic leukemia	Acute lymphoblastic leukemia, NOS	9835/3	hematopoietic and reticuloendothelial systems	C42	normal	Leukemias: immature acute lymphoblastic leukemias	primary
GSM174587	GSE7239	GPL4939	KUL_SANGER_CGH_4K_1	spotted DNA/cDNA	4066	17435759-lah-15	T cell acute lymphoblastic leukemia	Acute lymphoblastic leukemia, NOS	9835/3	hematopoietic and reticuloendothelial systems	C42	normal	Leukemias: immature acute lymphoblastic leukemias	primary
GSM174588	GSE7239	GPL4939	KUL_SANGER_CGH_4K_1	spotted DNA/cDNA	4066	17435759-lah-16	T cell acute lymphoblastic leukemia	Acute lymphoblastic leukemia, NOS	9835/3	hematopoietic and reticuloendothelial systems	C42	normal	Leukemias: immature acute lymphoblastic leukemias	primary
GSM174589	GSE7239	GPL4939	KUL_SANGER_CGH_4K_1	spotted DNA/cDNA	4066	17435759-lah-16	T cell acute lymphoblastic leukemia	Acute lymphoblastic leukemia, NOS	9835/3	hematopoietic and reticuloendothelial systems	C42	normal	Leukemias: immature acute lymphoblastic leukemias	primary
GSM174590	GSE7239	GPL4939	KUL_SANGER_CGH_4K_1	spotted DNA/cDNA	4066	17435759-lah-17	T cell acute lymphoblastic leukemia	Acute lymphoblastic leukemia, NOS	9835/3	hematopoietic and reticuloendothelial systems	C42	normal	Leukemias: immature acute lymphoblastic leukemias	primary
GSM174591	GSE7239	GPL4939	KUL_SANGER_CGH_4K_1	spotted DNA/cDNA	4066	17435759-lah-17	T cell acute lymphoblastic leukemia	Acute lymphoblastic leukemia, NOS	9835/3	hematopoietic and reticuloendothelial systems	C42	normal	Leukemias: immature acute lymphoblastic leukemias	primary
GSM174592	GSE7239	GPL4939	KUL_SANGER_CGH_4K_1	spotted DNA/cDNA	4066	17435759-lah-18	T cell acute lymphoblastic leukemia	Acute lymphoblastic leukemia, NOS	9835/3	hematopoietic and reticuloendothelial systems	C42	normal	Leukemias: immature acute lymphoblastic leukemias	primary
GSM174593	GSE7239	GPL4939	KUL_SANGER_CGH_4K_1	spotted DNA/cDNA	4066	17435759-lah-18	T cell acute lymphoblastic leukemia	Acute lymphoblastic leukemia, NOS	9835/3	hematopoietic and reticuloendothelial systems	C42	normal	Leukemias: immature acute lymphoblastic leukemias	primary
GSM174594	GSE7239	GPL4939	KUL_SANGER_CGH_4K_1	spotted DNA/cDNA	4066	17435759-lah-19	T cell acute lymphoblastic leukemia	Acute lymphoblastic leukemia, NOS	9835/3	hematopoietic and reticuloendothelial systems	C42	normal	Leukemias: immature acute lymphoblastic leukemias	primary
GSM174595	GSE7239	GPL4939	KUL_SANGER_CGH_4K_1	spotted DNA/cDNA	4066	17435759-lah-19	T cell acute lymphoblastic leukemia	Acute lymphoblastic leukemia, NOS	9835/3	hematopoietic and reticuloendothelial systems	C42	normal	Leukemias: immature acute lymphoblastic leukemias	primary
GSM174596	GSE7239	GPL4939	KUL_SANGER_CGH_4K_1	spotted DNA/cDNA	4066	17435759-lah-01	T cell acute lymphoblastic leukemia	Acute lymphoblastic leukemia, NOS	9835/3	hematopoietic and reticuloendothelial systems	C42	normal	Leukemias: immature acute lymphoblastic leukemias	primary
GSM174597	GSE7239	GPL4939	KUL_SANGER_CGH_4K_1	spotted DNA/cDNA	4066	17435759-lah-01	T cell acute lymphoblastic leukemia	Acute lymphoblastic leukemia, NOS	9835/3	hematopoietic and reticuloendothelial systems	C42	normal	Leukemias: immature acute lymphoblastic leukemias	primary
GSM174598	GSE7239	GPL4939	KUL_SANGER_CGH_4K_1	spotted DNA/cDNA	4066	17435759-lah-20	T cell acute lymphoblastic leukemia	Acute lymphoblastic leukemia, NOS	9835/3	hematopoietic and reticuloendothelial systems	C42	gain	Leukemias: immature acute lymphoblastic leukemias	primary
GSM174599	GSE7239	GPL4939	KUL_SANGER_CGH_4K_1	spotted DNA/cDNA	4066	17435759-lah-20	T cell acute lymphoblastic leukemia	Acute lymphoblastic leukemia, NOS	9835/3	hematopoietic and reticuloendothelial systems	C42	normal	Leukemias: immature acute lymphoblastic leukemias	primary
GSM174600	GSE7239	GPL4939	KUL_SANGER_CGH_4K_1	spotted DNA/cDNA	4066	17435759-lah-21	T cell acute lymphoblastic leukemia	Acute lymphoblastic leukemia, NOS	9835/3	hematopoietic and reticuloendothelial systems	C42	normal	Leukemias: immature acute lymphoblastic leukemias	primary
GSM174601	GSE7239	GPL4939	KUL_SANGER_CGH_4K_1	spotted DNA/cDNA	4066	17435759-lah-21	T cell acute lymphoblastic leukemia	Acute lymphoblastic leukemia, NOS	9835/3	hematopoietic and reticuloendothelial systems	C42	normal	Leukemias: immature acute lymphoblastic leukemias	primary
GSM174602	GSE7239	GPL4939	KUL_SANGER_CGH_4K_1	spotted DNA/cDNA	4066	17435759-lah-22	T cell acute lymphoblastic leukemia	Acute lymphoblastic leukemia, NOS	9835/3	hematopoietic and reticuloendothelial systems	C42	normal	Leukemias: immature acute lymphoblastic leukemias	primary
GSM174603	GSE7239	GPL4939	KUL_SANGER_CGH_4K_1	spotted DNA/cDNA	4066	17435759-lah-22	T cell acute lymphoblastic leukemia	Acute lymphoblastic leukemia, NOS	9835/3	hematopoietic and reticuloendothelial systems	C42	normal	Leukemias: immature acute lymphoblastic leukemias	primary
GSM174604	GSE7239	GPL4939	KUL_SANGER_CGH_4K_1	spotted DNA/cDNA	4066	17435759-lah-23	T cell acute lymphoblastic leukemia	Acute lymphoblastic leukemia, NOS	9835/3	hematopoietic and reticuloendothelial systems	C42	normal	Leukemias: immature acute lymphoblastic leukemias	primary
GSM174605	GSE7239	GPL4939	KUL_SANGER_CGH_4K_1	spotted DNA/cDNA	4066	17435759-lah-23	T cell acute lymphoblastic leukemia	Acute lymphoblastic leukemia, NOS	9835/3	hematopoietic and reticuloendothelial systems	C42	normal	Leukemias: immature acute lymphoblastic leukemias	primary
[truncated: 20,427 more rows]
