# Supplementary material for: Chromothripsis-like patterns are recurring but heterogeneously distributed features in a survey of 22,347 cancer genome screens
Source: BMC Genomics. 2014 Jan 29;15:82. doi: 10.1186/1471-2164-15-82 (PMC3909908; doi:10.1186/1471-2164-15-82)
Supplement: Additional file 3: Table S3 — Training set collected from published chromothripsis cases. [file 1471-2164-15-82-S3.xls]

## Sheet: Sheet1
Table S3. Training set collected from published chromothripsis cases
SeriesID	ArrayID	Chromosome	WindowSize	Start (bp)	End (bp)	StatusSwitchTimes	Log10(LikelihoodRatio)	Chromothripsis
GSE7545	GSM182925	14	88.8273	17541331	106368585	51	57.734	yes
GSE23452	GSM630977	6	146.275	20000001	166274826	51	31.7505	yes
GSE23452	GSM631073	3	132.35	55000001	187349534	24	8.80754	yes
GSE23452	GSM631075	5	40	65000001	105000000	14	10.7042	yes
GSE23452	GSM631103	5	62.436	50000001	112435964	25	18.4502	yes
GSE23452	GSM631103	19	40	1	40000000	27	28.6542	yes
GSE25016	GSM638970	13	30	84142980	114142980	50	42.2529	yes
GSE25016	GSM638970	16	30	50000001	80000000	44	34.7016	yes
GSE27560	GSM681792	2	199.502	10000001	209501827	38	8.64246	yes
GSE27560	GSM681794	16	46.9443	41882931	88827254	46	31.9165	yes
GSE27560	GSM681798	1	62.436	160000001	222435964	26	15.0864	yes
GSE27560	GSM681798	3	40	135000001	175000000	30	24.1523	yes
GSE27560	GSM681802	16	46.9443	41882931	88827254	43	42.1399	yes
GSE27560	GSM681802	17	46.9443	1	46944323	23	15.937	yes
GSE27560	GSM681804	3	30	55000001	85000000	21	19.7332	yes
GSE27560	GSM681804	7	40	15000001	55000000	21	19.7332	yes
GSE27560	GSM681807	3	49.6914	135000001	184691432	61	58.444	yes
GSE27560	GSM681810	10	46.9443	60000001	106944323	21	13.7435	yes
GSE27560	GSM681811	8	62.436	80000001	142435964	60	57.7218	yes
GSE27560	GSM681811	18	30	35000001	65000000	26	26.7143	yes
GSE27560	GSM681814	1	106.369	140881134	247249719	53	50.8055	yes
GSE27560	GSM681815	16	46.9443	41882931	88827254	77	98.0128	yes
GSE34258	GSM846009	2	62.436	130000001	192435964	30	34.0086	yes
GSE34258	GSM846010	17	49.6914	1	49691432	18	16.4425	yes
GSE34258	GSM846011	15	78.7747	21564173	100338915	186	239.937	yes
GSE34258	GSM846014	2	158.821	1	158821424	21	11.1303	yes
GSE34258	GSM846014	12	46.9443	1	46944323	24	25.0899	yes
GSE34258	GSM846015	8	40	60000001	100000000	38	48.5079	yes
GSE34258	GSM849782	5	62.436	1	62435964	44	30.4099	yes
GSE34258	GSM849782	12	40	1	40000000	20	12.5587	yes
E-TABM-1117	JAR	12	78.7747	10000001	88774742	149	107.763	yes
GSE7545	GSM182925	1	40	1	40000000	0		no
GSE7545	GSM182925	2	30	1	30000000	0		no
GSE7545	GSM182925	3	30	1	30000000	0		no
GSE7545	GSM182925	4	30	1	30000000	0		no
GSE7545	GSM182925	5	30	1	30000000	0		no
GSE7545	GSM182925	6	88.8273	50000001	138827254	10	3.67455	no
GSE7545	GSM182925	7	40	1	40000000	0		no
GSE7545	GSM182925	8	49.6914	25000001	74691432	14	10.8241	no
GSE7545	GSM182925	9	30	1	30000000	0		no
GSE7545	GSM182925	10	40	1	40000000	2	0.170262	no
GSE7545	GSM182925	11	30	1	30000000	0		no
GSE7545	GSM182925	12	40	15000001	55000000	8	4.3047	no
GSE7545	GSM182925	13	30	1	30000000	0		no
GSE7545	GSM182925	15	40	1	40000000	1	0	no
GSE7545	GSM182925	16	40	1	40000000	0		no
GSE7545	GSM182925	17	40	1	40000000	0		no
GSE7545	GSM182925	18	30	1	30000000	0		no
GSE7545	GSM182925	19	30	1	30000000	0		no
GSE7545	GSM182925	20	30	1	30000000	0		no
GSE7545	GSM182925	21	30	1	30000000	0		no
GSE7545	GSM182925	22	40	1	40000000	0		no
GSE23452	GSM630977	1	46.9443	25000001	71944323	4	0.342423	no
GSE23452	GSM630977	2	30	1	30000000	0		no
GSE23452	GSM630977	3	30	135000001	165000000	2	0.170262	no
GSE23452	GSM630977	4	76.1172	1	76117153	8	1.27784	no
GSE23452	GSM630977	5	30	60000001	90000000	3	0.569374	no
GSE23452	GSM630977	7	30	115000001	145000000	6	2.53846	no
GSE23452	GSM630977	8	40	1	40000000	10	6.22565	no
GSE23452	GSM630977	9	30	1	30000000	3	0.569374	no
GSE23452	GSM630977	10	30	1	30000000	2	0.170262	no
GSE23452	GSM630977	11	30	1	30000000	4	1.11992	no
GSE23452	GSM630977	12	30	1	30000000	0		no
GSE23452	GSM630977	13	30	1	30000000	0		no
GSE23452	GSM630977	14	30	76368585	106368585	3	0.569374	no
GSE23452	GSM630977	15	30	1	30000000	0		no
GSE23452	GSM630977	16	40	30000001	70000000	15	11.8904	no
GSE23452	GSM630977	17	30	15000001	45000000	4	1.11992	no
GSE23452	GSM630977	18	30	10000001	40000000	7	3.36915	no
GSE23452	GSM630977	19	30	1	30000000	0		no
GSE23452	GSM630977	20	30	1	30000000	2	0.170262	no
GSE23452	GSM630977	21	30	1	30000000	0		no
GSE23452	GSM630977	22	30	1	30000000	0		no
GSE23452	GSM631073	1	30	210000001	240000000	4	1.12156	no
GSE23452	GSM631073	2	46.9443	165000001	211944323	8	4.27434	no
GSE23452	GSM631073	4	30	1	30000000	4	1.12156	no
GSE23452	GSM631073	5	40	105000001	145000000	8	4.27434	no
GSE23452	GSM631073	6	30	50000001	80000000	8	4.27434	no
GSE23452	GSM631073	7	62.436	80000001	142435964	4	0.342423	no
GSE23452	GSM631073	8	30	1	30000000	2	0.170262	no
GSE23452	GSM631073	9	30	1	30000000	3	0.570543	no
GSE23452	GSM631073	10	30	55000001	85000000	2	0.170262	no
GSE23452	GSM631073	11	30	45000001	75000000	4	1.12156	no
GSE23452	GSM631073	12	30	5000001	35000000	4	1.12156	no
GSE23452	GSM631073	13	30	1	30000000	0		no
GSE23452	GSM631073	14	62.436	15000001	77435964	4	0.342423	no
GSE23452	GSM631073	15	30	5000001	35000000	10	6.24046	no
GSE23452	GSM631073	16	30	5000001	35000000	5	1.78668	no
GSE23452	GSM631073	17	30	1	30000000	2	0.170262	no
GSE23452	GSM631073	18	30	1	30000000	0		no
GSE23452	GSM631073	19	30	1	30000000	0		no
GSE23452	GSM631073	20	30	1	30000000	0		no
GSE23452	GSM631073	21	30	1	30000000	0		no
GSE23452	GSM631073	22	40	9691432	49691432	2	0.170262	no
GSE23452	GSM631075	1	30	1	30000000	5	1.78576	no
GSE23452	GSM631075	2	30	25000001	55000000	4	1.12123	no
GSE23452	GSM631075	3	30	80000001	110000000	2	0.170262	no
GSE23452	GSM631075	4	62.436	45000001	107435964	6	1.15381	no
GSE23452	GSM631075	6	30	1	30000000	0		no
GSE23452	GSM631075	7	30	115000001	145000000	7	3.37348	no
GSE23452	GSM631075	8	30	1	30000000	5	1.78576	no
GSE23452	GSM631075	9	30	15000001	45000000	5	1.78576	no
GSE23452	GSM631075	10	30	20000001	50000000	4	1.12123	no
GSE23452	GSM631075	11	30	1	30000000	0		no
GSE23452	GSM631075	12	30	1	30000000	6	2.54145	no
GSE23452	GSM631075	13	40	30000001	70000000	6	2.54145	no
GSE23452	GSM631075	14	30	1	30000000	4	1.12123	no
GSE23452	GSM631075	15	30	1	30000000	2	0.170262	no
GSE23452	GSM631075	16	30	40000001	70000000	4	1.12123	no
GSE23452	GSM631075	17	30	15000001	45000000	6	2.54145	no
GSE23452	GSM631075	18	30	1	30000000	0		no
GSE23452	GSM631075	19	30	20000001	50000000	2	0.170262	no
GSE23452	GSM631075	20	30	1	30000000	2	0.170262	no
GSE23452	GSM631075	21	30	10000001	40000000	6	2.54145	no
GSE23452	GSM631075	22	30	1	30000000	0		no
GSE23452	GSM631103	1	40	195000001	235000000	6	2.54255	no
GSE23452	GSM631103	2	30	1	30000000	0		no
GSE23452	GSM631103	3	30	60000001	90000000	2	0.170262	no
GSE23452	GSM631103	4	40	35000001	75000000	8	4.27359	no
GSE23452	GSM631103	6	46.9443	70000001	116944323	4	0.342423	no
GSE23452	GSM631103	7	49.6914	95000001	144691432	9	2.92853	no
GSE23452	GSM631103	8	30	1	30000000	0		no
GSE23452	GSM631103	9	30	15000001	45000000	2	0.170262	no
GSE23452	GSM631103	10	30	1	30000000	0		no
GSE23452	GSM631103	11	30	1	30000000	0		no
GSE23452	GSM631103	12	30	1	30000000	0		no
GSE23452	GSM631103	13	30	1	30000000	0		no
GSE23452	GSM631103	14	88.8273	17541331	106368585	8	1.28217	no
GSE23452	GSM631103	15	30	25000001	55000000	2	0.170262	no
GSE23452	GSM631103	16	30	5000001	35000000	2	0.170262	no
GSE23452	GSM631103	17	40	10000001	50000000	9	5.23031	no
GSE23452	GSM631103	18	30	1	30000000	0		no
GSE23452	GSM631103	20	30	1	30000000	8	4.27359	no
GSE23452	GSM631103	21	40	6944323	46944323	3	0.569374	no
GSE23452	GSM631103	22	30	1	30000000	0		no
GSE25016	GSM638970	1	40	70000001	110000000	23	9.47129	no
GSE25016	GSM638970	2	30	25000001	55000000	4	0.064458	no
GSE25016	GSM638970	3	46.9443	20000001	66944323	24	8.3483	no
GSE25016	GSM638970	4	40	65000001	105000000	6	0.190332	no
GSE25016	GSM638970	5	30	1	30000000	0		no
GSE25016	GSM638970	6	30	25000001	55000000	4	0.064458	no
GSE25016	GSM638970	7	30	115000001	145000000	7	0.849419	no
GSE25016	GSM638970	8	49.6914	1	49691432	20	5.6824	no
GSE25016	GSM638970	9	30	40000001	70000000	14	4.67166	no
GSE25016	GSM638970	10	30	1	30000000	10	2.22212	no
GSE25016	GSM638970	11	30	1	30000000	4	0.064458	no
GSE25016	GSM638970	12	30	1	30000000	0		no
GSE25016	GSM638970	14	30	76368585	106368585	8	1.25334	no
GSE25016	GSM638970	15	30	1	30000000	0		no
GSE25016	GSM638970	17	30	15000001	45000000	6	0.509203	no
GSE25016	GSM638970	18	30	1	30000000	3	0	no
GSE25016	GSM638970	19	40	1	40000000	7	0.404834	no
GSE25016	GSM638970	20	30	1	30000000	3	0	no
GSE25016	GSM638970	21	30	10000001	40000000	16	6.10205	no
GSE25016	GSM638970	22	30	15000001	45000000	6	0.509203	no
GSE27560	GSM681792	1	30	45000001	75000000	4	1.11628	no
GSE27560	GSM681792	3	30	105000001	135000000	2	0.170262	no
GSE27560	GSM681792	4	30	1	30000000	2	0.170262	no
GSE27560	GSM681792	5	30	1	30000000	2	0.170262	no
GSE27560	GSM681792	6	30	5000001	35000000	6	2.52771	no
GSE27560	GSM681792	7	30	1	30000000	2	0.170262	no
GSE27560	GSM681792	8	30	1	30000000	9	5.19176	no
GSE27560	GSM681792	9	30	1	30000000	0		no
GSE27560	GSM681792	10	30	20000001	50000000	2	0.170262	no
GSE27560	GSM681792	11	30	1	30000000	11	7.23462	no
GSE27560	GSM681792	12	30	30000001	60000000	10	6.19018	no
GSE27560	GSM681792	13	30	10000001	40000000	2	0.170262	no
GSE27560	GSM681792	14	30	76368585	106368585	7	3.3536	no
GSE27560	GSM681792	15	30	15000001	45000000	8	4.24422	no
GSE27560	GSM681792	16	30	25000001	55000000	4	1.11628	no
GSE27560	GSM681792	17	30	20000001	50000000	8	4.24422	no
GSE27560	GSM681792	18	30	46117153	76117153	3	0.567026	no
GSE27560	GSM681792	19	30	30000001	60000000	9	5.19176	no
GSE27560	GSM681792	20	30	1	30000000	2	0.170262	no
GSE27560	GSM681792	21	30	1	30000000	1	0	no
GSE27560	GSM681792	22	30	1	30000000	3	0.567026	no
GSE27560	GSM681794	1	40	25000001	65000000	21	7.95713	no
GSE27560	GSM681794	2	30	1	30000000	8	1.25479	no
GSE27560	GSM681794	3	30	60000001	90000000	8	1.25479	no
GSE27560	GSM681794	4	40	30000001	70000000	11	1.82898	no
GSE27560	GSM681794	5	30	80000001	110000000	4	0.064458	no
GSE27560	GSM681794	6	46.9443	70000001	116944323	11	1.82898	no
GSE27560	GSM681794	7	46.9443	20000001	66944323	11	1.82898	no
GSE27560	GSM681794	8	62.436	25000001	87435964	12	1.03342	no
GSE27560	GSM681794	9	46.9443	1	46944323	17	5.16305	no
GSE27560	GSM681794	10	30	1	30000000	7	0.850646	no
GSE27560	GSM681794	11	30	1	30000000	0		no
GSE27560	GSM681794	12	30	1	30000000	2	0	no
GSE27560	GSM681794	13	30	35000001	65000000	9	1.71492	no
GSE27560	GSM681794	14	76.1172	30000001	106117153	10	0.252853	no
GSE27560	GSM681794	15	30	1	30000000	6	0.510545	no
GSE27560	GSM681794	17	30	1	30000000	3	0	no
GSE27560	GSM681794	18	30	40000001	70000000	4	0.064458	no
GSE27560	GSM681794	19	30	25000001	55000000	7	0.850646	no
GSE27560	GSM681794	20	30	1	30000000	3	0	no
GSE27560	GSM681794	21	30	1	30000000	0		no
GSE27560	GSM681794	22	30	10000001	40000000	10	2.22495	no
GSE27560	GSM681798	2	62.436	30000001	92435964	14	4.74315	no
GSE27560	GSM681798	4	30	115000001	145000000	6	2.52858	no
GSE27560	GSM681798	5	30	1	30000000	0		no
GSE27560	GSM681798	6	46.9443	35000001	81944323	6	1.14551	no
GSE27560	GSM681798	7	30	1	30000000	0		no
GSE27560	GSM681798	8	30	1	30000000	2	0.170262	no
GSE27560	GSM681798	9	30	1	30000000	2	0.170262	no
GSE27560	GSM681798	10	30	40000001	70000000	7	3.35485	no
GSE27560	GSM681798	11	30	30000001	60000000	2	0.170262	no
GSE27560	GSM681798	12	30	1	30000000	2	0.170262	no
GSE27560	GSM681798	13	30	1	30000000	0		no
GSE27560	GSM681798	14	30	76368585	106368585	5	1.77757	no
GSE27560	GSM681798	15	30	5000001	35000000	2	0.170262	no
GSE27560	GSM681798	16	30	55000001	85000000	5	1.77757	no
GSE27560	GSM681798	17	30	15000001	45000000	7	3.35485	no
GSE27560	GSM681798	18	30	1	30000000	0		no
GSE27560	GSM681798	19	30	30000001	60000000	6	2.52858	no
GSE27560	GSM681798	20	30	1	30000000	2	0.170262	no
GSE27560	GSM681798	21	30	1	30000000	0		no
GSE27560	GSM681798	22	30	19691432	49691432	4	1.11661	no
GSE27560	GSM681802	1	46.9443	65000001	111944323	4	0.340444	no
GSE27560	GSM681802	2	62.436	30000001	92435964	15	5.48581	no
GSE27560	GSM681802	3	30	135000001	165000000	4	1.11826	no
GSE27560	GSM681802	4	30	1	30000000	2	0.170262	no
GSE27560	GSM681802	5	30	1	30000000	2	0.170262	no
GSE27560	GSM681802	6	30	75000001	105000000	2	0.170262	no
GSE27560	GSM681802	7	30	128821424	158821424	6	2.53331	no
GSE27560	GSM681802	8	30	10000001	40000000	5	1.78061	no
GSE27560	GSM681802	9	30	40000001	70000000	2	0.170262	no
GSE27560	GSM681802	10	30	1	30000000	0		no
GSE27560	GSM681802	11	30	55000001	85000000	4	1.11826	no
GSE27560	GSM681802	12	30	1	30000000	7	3.36169	no
GSE27560	GSM681802	13	30	1	30000000	0		no
GSE27560	GSM681802	14	30	76368585	106368585	8	4.25529	no
GSE27560	GSM681802	15	30	1	30000000	0		no
GSE27560	GSM681802	18	30	1	30000000	0		no
GSE27560	GSM681802	19	30	20000001	50000000	2	0.170262	no
GSE27560	GSM681802	20	30	1	30000000	4	1.11826	no
GSE27560	GSM681802	21	30	1	30000000	1	0	no
GSE27560	GSM681802	22	30	1	30000000	3	0.568202	no
GSE27560	GSM681804	1	40	105000001	145000000	3	0.569374	no
GSE27560	GSM681804	2	30	1	30000000	2	0.170262	no
GSE27560	GSM681804	4	40	30000001	70000000	4	1.11926	no
GSE27560	GSM681804	5	30	1	30000000	1	0	no
GSE27560	GSM681804	6	30	75000001	105000000	4	1.11926	no
GSE27560	GSM681804	8	30	1	30000000	2	0.170262	no
GSE27560	GSM681804	9	30	1	30000000	0		no
GSE27560	GSM681804	10	30	1	30000000	2	0.170262	no
GSE27560	GSM681804	11	30	30000001	60000000	2	0.170262	no
GSE27560	GSM681804	12	30	1	30000000	2	0.170262	no
GSE27560	GSM681804	13	30	30000001	60000000	3	0.569374	no
GSE27560	GSM681804	14	30	76368585	106368585	6	2.53668	no
GSE27560	GSM681804	15	30	10000001	40000000	4	1.11926	no
GSE27560	GSM681804	16	40	30000001	70000000	7	3.36657	no
GSE27560	GSM681804	17	30	1	30000000	0		no
GSE27560	GSM681804	18	30	1	30000000	0		no
GSE27560	GSM681804	19	30	1	30000000	0		no
GSE27560	GSM681804	20	30	1	30000000	4	1.11926	no
GSE27560	GSM681804	21	30	1	30000000	2	0.170262	no
GSE27560	GSM681804	22	40	9691432	49691432	11	7.27131	no
GSE27560	GSM681807	1	88.8273	10000001	98827254	17	3.04043	no
GSE27560	GSM681807	2	46.9443	30000001	76944323	6	0.513218	no
GSE27560	GSM681807	4	30	140000001	170000000	6	1.14208	no
GSE27560	GSM681807	5	30	1	30000000	0		no
GSE27560	GSM681807	6	46.9443	75000001	121944323	6	0.513218	no
GSE27560	GSM681807	7	30	1	30000000	0		no
GSE27560	GSM681807	8	40	80000001	120000000	13	5.91677	no
GSE27560	GSM681807	9	30	15000001	45000000	4	0.340444	no
GSE27560	GSM681807	10	30	1	30000000	4	0.340444	no
GSE27560	GSM681807	11	30	1	30000000	0		no
GSE27560	GSM681807	12	30	30000001	60000000	4	0.340444	no
GSE27560	GSM681807	13	30	50000001	80000000	3	0.0934217	no
GSE27560	GSM681807	14	40	66368585	106368585	19	11.4983	no
GSE27560	GSM681807	15	30	1	30000000	0		no
GSE27560	GSM681807	16	30	58827254	88827254	4	0.340444	no
GSE27560	GSM681807	17	40	35000001	75000000	10	3.58174	no
GSE27560	GSM681807	18	30	40000001	70000000	8	2.24795	no
GSE27560	GSM681807	19	30	1	30000000	0		no
GSE27560	GSM681807	20	30	1	30000000	0		no
GSE27560	GSM681807	21	30	1	30000000	0		no
GSE27560	GSM681807	22	30	15000001	45000000	6	1.14208	no
GSE27560	GSM681810	1	46.9443	105000001	151944323	15	7.73388	no
GSE27560	GSM681810	2	46.9443	45000001	91944323	6	1.14922	no
GSE27560	GSM681810	3	40	125000001	165000000	9	2.91141	no
GSE27560	GSM681810	4	30	40000001	70000000	2	0.170262	no
GSE27560	GSM681810	5	46.9443	65000001	111944323	6	1.14922	no
GSE27560	GSM681810	6	30	1	30000000	2	0.170262	no
GSE27560	GSM681810	7	30	115000001	145000000	8	4.25672	no
GSE27560	GSM681810	8	30	85000001	115000000	5	1.78104	no
GSE27560	GSM681810	9	30	20000001	50000000	4	1.1186	no
GSE27560	GSM681810	11	30	30000001	60000000	2	0.170262	no
GSE27560	GSM681810	12	62.436	69913570	132349534	12	3.4374	no
GSE27560	GSM681810	13	30	1	30000000	0		no
GSE27560	GSM681810	14	30	76368585	106368585	7	3.36274	no
GSE27560	GSM681810	15	30	1	30000000	4	1.1186	no
GSE27560	GSM681810	16	30	1	30000000	2	0.170262	no
GSE27560	GSM681810	17	30	15000001	45000000	6	2.53404	no
GSE27560	GSM681810	18	30	1	30000000	0		no
GSE27560	GSM681810	19	30	20000001	50000000	3	0.568202	no
GSE27560	GSM681810	20	30	1	30000000	0		no
GSE27560	GSM681810	21	30	1	30000000	0		no
GSE27560	GSM681810	22	30	1	30000000	5	1.78104	no
GSE27560	GSM681811	1	46.9443	65000001	111944323	8	2.25438	no
GSE27560	GSM681811	2	30	70000001	100000000	6	2.52754	no
GSE27560	GSM681811	3	30	135000001	165000000	3	0.567026	no
GSE27560	GSM681811	4	30	5000001	35000000	6	2.52754	no
GSE27560	GSM681811	5	30	150000001	180000000	2	0.170262	no
GSE27560	GSM681811	6	40	75000001	115000000	8	2.25438	no
GSE27560	GSM681811	7	30	128821424	158821424	4	1.11628	no
GSE27560	GSM681811	9	30	1	30000000	0		no
GSE27560	GSM681811	10	30	20000001	50000000	8	4.24389	no
GSE27560	GSM681811	11	30	1	30000000	0		no
GSE27560	GSM681811	12	30	1	30000000	2	0.170262	no
GSE27560	GSM681811	13	30	30000001	60000000	2	0.170262	no
GSE27560	GSM681811	14	30	76368585	106368585	2	0.170262	no
GSE27560	GSM681811	15	30	1	30000000	6	2.52754	no
GSE27560	GSM681811	16	46.9443	30000001	76944323	6	1.14489	no
GSE27560	GSM681811	17	30	15000001	45000000	4	1.11628	no
GSE27560	GSM681811	19	30	1	30000000	0		no
GSE27560	GSM681811	20	30	1	30000000	0		no
GSE27560	GSM681811	21	30	1	30000000	0		no
GSE27560	GSM681811	22	30	1	30000000	0		no
GSE27560	GSM681814	2	30	65000001	95000000	7	3.38583	no
GSE27560	GSM681814	3	40	159501827	199501827	4	1.12418	no
GSE27560	GSM681814	4	30	1	30000000	0		no
GSE27560	GSM681814	5	30	1	30000000	0		no
GSE27560	GSM681814	6	30	5000001	35000000	2	0.170262	no
GSE27560	GSM681814	7	49.6914	109129992	158821424	8	4.28832	no
GSE27560	GSM681814	8	30	10000001	40000000	2	0.170262	no
GSE27560	GSM681814	9	30	1	30000000	0		no
GSE27560	GSM681814	10	30	1	30000000	0		no
GSE27560	GSM681814	11	30	1	30000000	0		no
GSE27560	GSM681814	12	30	1	30000000	2	0.170262	no
GSE27560	GSM681814	13	30	1	30000000	0		no
GSE27560	GSM681814	14	40	66368585	106368585	10	6.26387	no
GSE27560	GSM681814	15	30	1	30000000	0		no
GSE27560	GSM681814	16	76.1172	12710101	88827254	6	1.15927	no
GSE27560	GSM681814	17	30	1	30000000	0		no
GSE27560	GSM681814	18	30	1	30000000	0		no
GSE27560	GSM681814	19	30	1	30000000	0		no
GSE27560	GSM681814	20	30	1	30000000	2	0.170262	no
GSE27560	GSM681814	21	30	1	30000000	0		no
GSE27560	GSM681814	22	30	1	30000000	2	0.170262	no
GSE27560	GSM681815	1	46.9443	65000001	111944323	11	4.34005	no
GSE27560	GSM681815	2	30	25000001	55000000	4	1.11694	no
GSE27560	GSM681815	3	30	40000001	70000000	4	1.11694	no
GSE27560	GSM681815	4	30	1	30000000	4	1.11694	no
GSE27560	GSM681815	5	30	1	30000000	2	0.170262	no
GSE27560	GSM681815	6	30	75000001	105000000	2	0.170262	no
GSE27560	GSM681815	7	30	115000001	145000000	6	2.5293	no
GSE27560	GSM681815	8	40	1	40000000	6	1.14613	no
GSE27560	GSM681815	9	30	1	30000000	0		no
GSE27560	GSM681815	10	30	1	30000000	0		no
GSE27560	GSM681815	11	30	1	30000000	2	0.170262	no
GSE27560	GSM681815	12	30	1	30000000	2	0.170262	no
GSE27560	GSM681815	13	30	1	30000000	0		no
GSE27560	GSM681815	14	30	15000001	45000000	4	1.11694	no
GSE27560	GSM681815	15	30	5000001	35000000	6	2.5293	no
GSE27560	GSM681815	17	30	1	30000000	0		no
GSE27560	GSM681815	18	30	1	30000000	0		no
GSE27560	GSM681815	19	30	1	30000000	2	0.170262	no
GSE27560	GSM681815	20	30	1	30000000	2	0.170262	no
GSE27560	GSM681815	21	30	1	30000000	2	0.170262	no
GSE27560	GSM681815	22	30	1	30000000	6	2.5293	no
GSE34258	GSM846009	1	30	1	30000000	0		no
GSE34258	GSM846009	3	40	1	40000000	2	0.170262	no
GSE34258	GSM846009	4	62.436	1	62435964	16	13.3263	no
GSE34258	GSM846009	5	40	1	40000000	2	0.170262	no
GSE34258	GSM846009	6	30	1	30000000	0		no
GSE34258	GSM846009	7	30	1	30000000	0		no
GSE34258	GSM846009	8	40	95000001	135000000	4	1.12743	no
GSE34258	GSM846009	9	40	1	40000000	4	1.12743	no
GSE34258	GSM846009	10	30	1	30000000	0		no
GSE34258	GSM846009	11	30	1	30000000	0		no
GSE34258	GSM846009	12	40	1	40000000	0		no
GSE34258	GSM846009	13	30	1	30000000	0		no
GSE34258	GSM846009	14	40	1	40000000	2	0.170262	no
GSE34258	GSM846009	15	40	1	40000000	0		no
GSE34258	GSM846009	16	30	1	30000000	0		no
GSE34258	GSM846009	17	40	1	40000000	0		no
GSE34258	GSM846009	18	30	1	30000000	0		no
GSE34258	GSM846009	19	30	1	30000000	0		no
GSE34258	GSM846009	20	30	1	30000000	0		no
GSE34258	GSM846009	21	40	1	40000000	6	2.5589	no
GSE34258	GSM846009	22	30	1	30000000	0		no
GSE34258	GSM846010	1	62.436	180000001	242435964	5	1.82014	no
GSE34258	GSM846010	2	49.6914	1	49691432	0		no
GSE34258	GSM846010	3	49.6914	1	49691432	0		no
GSE34258	GSM846010	4	49.6914	1	49691432	0		no
GSE34258	GSM846010	5	49.6914	130000001	179691432	6	2.59558	no
GSE34258	GSM846010	6	49.6914	10000001	59691432	2	0.170262	no
GSE34258	GSM846010	7	49.6914	1	49691432	0		no
GSE34258	GSM846010	8	140.273	1	140273252	4	0.352183	no
GSE34258	GSM846010	9	49.6914	1	49691432	4	1.14019	no
GSE34258	GSM846010	10	49.6914	10000001	59691432	2	0.170262	no
GSE34258	GSM846010	11	49.6914	1	49691432	0		no
GSE34258	GSM846010	12	49.6914	65000001	114691432	2	0.170262	no
GSE34258	GSM846010	13	49.6914	1	49691432	0		no
GSE34258	GSM846010	14	49.6914	1	49691432	1	0	no
GSE34258	GSM846010	15	62.436	15000001	77435964	3	0.578639	no
GSE34258	GSM846010	16	30	1	30000000	0		no
GSE34258	GSM846010	18	49.6914	15000001	64691432	2	0.170262	no
GSE34258	GSM846010	19	49.6914	1	49691432	2	0.170262	no
GSE34258	GSM846010	20	49.6914	1	49691432	0		no
GSE34258	GSM846010	21	30	1	30000000	0		no
GSE34258	GSM846010	22	49.6914	1	49691432	5	1.82014	no
GSE34258	GSM846011	1	30	1	30000000	0		no
GSE34258	GSM846011	2	30	1	30000000	3	0.0934217	no
GSE34258	GSM846011	3	30	110000001	140000000	6	1.13956	no
GSE34258	GSM846011	4	40	1	40000000	12	3.38787	no
GSE34258	GSM846011	5	30	1	30000000	0		no
GSE34258	GSM846011	6	30	1	30000000	0		no
GSE34258	GSM846011	7	30	1	30000000	10	3.57176	no
GSE34258	GSM846011	8	30	1	30000000	0		no
GSE34258	GSM846011	9	30	1	30000000	0		no
GSE34258	GSM846011	10	30	1	30000000	0		no
GSE34258	GSM846011	11	30	1	30000000	0		no
GSE34258	GSM846011	12	30	1	30000000	0		no
GSE34258	GSM846011	13	30	1	30000000	0		no
GSE34258	GSM846011	14	30	1	30000000	0		no
GSE34258	GSM846011	16	30	25000001	55000000	4	0.338456	no
GSE34258	GSM846011	17	30	15000001	45000000	11	4.30684	no
GSE34258	GSM846011	18	30	1	30000000	0		no
GSE34258	GSM846011	19	30	1	30000000	0		no
GSE34258	GSM846011	20	30	30000001	60000000	6	1.13956	no
GSE34258	GSM846011	21	30	1	30000000	0		no
GSE34258	GSM846011	22	30	1	30000000	0		no
GSE34258	GSM846014	1	30	1	30000000	0		no
GSE34258	GSM846014	3	30	1	30000000	0		no
GSE34258	GSM846014	4	62.436	45000001	107435964	7	3.43024	no
GSE34258	GSM846014	5	30	1	30000000	0		no
GSE34258	GSM846014	6	46.9443	1	46944323	0		no
GSE34258	GSM846014	7	46.9443	1	46944323	0		no
GSE34258	GSM846014	8	46.9443	1	46944323	0		no
GSE34258	GSM846014	9	46.9443	1	46944323	0		no
GSE34258	GSM846014	10	30	1	30000000	0		no
GSE34258	GSM846014	11	46.9443	1	46944323	2	0.170262	no
GSE34258	GSM846014	13	62.436	51707016	114142980	2	0.170262	no
GSE34258	GSM846014	14	46.9443	25000001	71944323	2	0.170262	no
GSE34258	GSM846014	15	46.9443	1	46944323	2	0.170262	no
GSE34258	GSM846014	16	30	1	30000000	0		no
GSE34258	GSM846014	17	49.6914	15000001	64691432	5	1.81057	no
GSE34258	GSM846014	18	46.9443	1	46944323	0		no
GSE34258	GSM846014	19	30	1	30000000	0		no
GSE34258	GSM846014	20	46.9443	1	46944323	2	0.170262	no
GSE34258	GSM846014	21	46.9443	1	46944323	0		no
GSE34258	GSM846014	22	46.9443	1	46944323	2	0.170262	no
GSE34258	GSM846015	1	40	1	40000000	0		no
GSE34258	GSM846015	2	40	160000001	200000000	2	0.170262	no
GSE34258	GSM846015	3	40	75000001	115000000	15	12.1335	no
GSE34258	GSM846015	4	30	1	30000000	0		no
GSE34258	GSM846015	5	30	1	30000000	0		no
GSE34258	GSM846015	6	30	1	30000000	0		no
GSE34258	GSM846015	7	40	1	40000000	0		no
GSE34258	GSM846015	9	40	1	40000000	0		no
GSE34258	GSM846015	10	40	1	40000000	0		no
GSE34258	GSM846015	11	40	1	40000000	0		no
GSE34258	GSM846015	12	40	1	40000000	0		no
GSE34258	GSM846015	13	40	1	40000000	1	0	no
GSE34258	GSM846015	14	30	1	30000000	0		no
GSE34258	GSM846015	15	40	30000001	70000000	3	0.574031	no
GSE34258	GSM846015	16	62.436	25000001	87435964	12	8.52244	no
GSE34258	GSM846015	17	40	5000001	45000000	3	0.574031	no
GSE34258	GSM846015	18	40	1	40000000	0		no
GSE34258	GSM846015	19	40	1	40000000	0		no
GSE34258	GSM846015	20	40	1	40000000	0		no
GSE34258	GSM846015	21	30	1	30000000	0		no
GSE34258	GSM846015	22	40	9691432	49691432	4	1.13033	no
GSE34258	GSM849782	1	30	45000001	75000000	4	0.340444	no
GSE34258	GSM849782	2	30	1	30000000	2	0	no
GSE34258	GSM849782	3	30	70000001	100000000	9	2.89466	no
GSE34258	GSM849782	4	30	1	30000000	4	0.340444	no
GSE34258	GSM849782	6	30	1	30000000	0		no
GSE34258	GSM849782	7	30	128821424	158821424	6	1.14364	no
GSE34258	GSM849782	8	30	1	30000000	0		no
GSE34258	GSM849782	9	30	1	30000000	0		no
GSE34258	GSM849782	10	30	55000001	85000000	3	0.0934217	no
GSE34258	GSM849782	11	30	55000001	85000000	5	0.697229	no
GSE34258	GSM849782	13	30	1	30000000	0		no
GSE34258	GSM849782	14	40	20000001	60000000	23	15.791	no
GSE34258	GSM849782	15	40	15000001	55000000	10	3.58837	no
GSE34258	GSM849782	16	30	25000001	55000000	6	1.14364	no
GSE34258	GSM849782	17	40	15000001	55000000	13	5.92944	no
GSE34258	GSM849782	18	30	1	30000000	0		no
GSE34258	GSM849782	19	30	1	30000000	4	0.340444	no
GSE34258	GSM849782	20	30	1	30000000	3	0.0934217	no
GSE34258	GSM849782	21	30	1	30000000	0		no
GSE34258	GSM849782	22	30	10000001	40000000	4	0.340444	no
E-TABM-1117	JAR	1	30	145000001	175000000	13	1.94812	no
E-TABM-1117	JAR	2	30	175000001	205000000	8	0.334454	no
E-TABM-1117	JAR	3	62.436	50000001	112435964	22	1.89878	no
E-TABM-1117	JAR	4	30	90000001	120000000	11	1.17638	no
E-TABM-1117	JAR	5	30	1	30000000	4	0	no
E-TABM-1117	JAR	6	30	125000001	155000000	6	0.0413927	no
E-TABM-1117	JAR	7	49.6914	95000001	144691432	16	1.37014	no
E-TABM-1117	JAR	8	30	115000001	145000000	8	0.334454	no
E-TABM-1117	JAR	9	30	1	30000000	1	0	no
E-TABM-1117	JAR	10	49.6914	30000001	79691432	23	4.13316	no
E-TABM-1117	JAR	11	30	55000001	85000000	12	1.54382	no
E-TABM-1117	JAR	13	30	1	30000000	3	0	no
E-TABM-1117	JAR	14	30	15000001	45000000	6	0.0413927	no
E-TABM-1117	JAR	15	30	1	30000000	1	0	no
E-TABM-1117	JAR	16	30	45000001	75000000	9	0.567026	no
E-TABM-1117	JAR	17	30	1	30000000	3	0	no
E-TABM-1117	JAR	18	30	1	30000000	0		no
E-TABM-1117	JAR	19	30	1	30000000	8	0.334454	no
E-TABM-1117	JAR	20	30	1	30000000	14	2.38682	no
E-TABM-1117	JAR	21	30	1	30000000	1	0	no
E-TABM-1117	JAR	22	30	15000001	45000000	16	3.35789	no
