# Supplementary material for: Chromothripsis-like patterns are recurring but heterogeneously distributed features in a survey of 22,347 cancer genome screens
Source: BMC Genomics. 2014 Jan 29;15:82. doi: 10.1186/1471-2164-15-82 (PMC3909908; doi:10.1186/1471-2164-15-82)
Supplement: Additional file 4: Table S4 — Detected chromothripsis-like cases. [file 1471-2164-15-82-S4.xls]

## Sheet: Sheet1
Table S4. Detected chromothripsis-like cases
# “Start“ and “End“ indicate identified borders of chromothriptic region
# “GenomePercentage“ is the propotion of chromothripsis-like region accounted for the entire genome
# Arm level pulverization is defined as ≥90% chromosome arm involved
# Whole chromosome pulverization is defined as ≥80% length of chromosome
# Telomere region is defined as 5 Mb within the chromosome terminal
ArrayID	SeriesID	PlatformID	CaseID	Chromosome	Start (bp)	End (bp)	GenomePercentage(%)	StatusSwitchTimes	Log10(LikelihoodRatio)	NormalizedRegion	TelomereRegion	Diagnosis	ICDmophology	ICDmorphologyCode	ICDtopography	ICDtopographyCode	DiagnosticGroup	SampleSource
GSM253425	GSE10025	GPL6322	18212743-kwe-HCC827	8	50000001	138827254	2.91793	29	33.6735	Local	no	lung carcinoma	Adenocarcinoma, NOS	8140/3	lung and bronchus	C34	Carcinomas: bronchoalveolar, NSCLC	cell line
GSM253301	GSE10092	GPL3718	18506748-mur-MS751	21	1	46944323	1.5421	22	22.1067	Whole chromosome	yes	squamous cell carcinoma	Squamous cell carcinoma, NOS	8070/3	cell line	C800	Carcinomas: cervix ca.	cell line
GSM253302	GSE10092	GPL3718	18506748-mur-SiHa	16	1	88827254	2.91793	23	23.9987	Whole chromosome	yes	squamous cell carcinoma	Squamous cell carcinoma, NOS	8070/3	cell line	C800	Carcinomas: cervix ca.	cell line
GSM255070	GSE10099	GPL2004	19336569-zha-223	8	50000001	138827254	2.91793	35	21.0386	Local	no	lymph node negative breast cancer	Infiltrating duct carcinoma, NOS [C50._]	8500/3	breast	C50	Carcinomas: breast ca.	primary
GSM255078	GSE10099	GPL2004	19336569-zha-249	11	5000001	83774742	2.58771	37	27.7663	Arm	no	lymph node negative breast cancer	Infiltrating duct carcinoma, NOS [C50._]	8500/3	breast	C50	Carcinomas: breast ca.	primary
GSM255078	GSE10099	GPL2004	19336569-zha-249	17	30000001	70000000	1.31398	20	18.4037	Local	no	lymph node negative breast cancer	Infiltrating duct carcinoma, NOS [C50._]	8500/3	breast	C50	Carcinomas: breast ca.	primary
GSM255128	GSE10099	GPL2004	19336569-zha-768	17	14963091	78774742	2.09618	22	23.0536	Whole chromosome	yes	lymph node negative breast cancer	Infiltrating duct carcinoma, NOS [C50._]	8500/3	breast	C50	Carcinomas: breast ca.	primary
GSM255142	GSE10099	GPL2004	19336569-zha-797	9	10000001	124142980	3.74954	27	31.5321	Whole chromosome	no	lymph node negative breast cancer	Infiltrating duct carcinoma, NOS [C50._]	8500/3	breast	C50	Carcinomas: breast ca.	primary
GSM255147	GSE10099	GPL2004	19336569-zha-809	8	55000001	143827254	2.91793	20	19.6284	Local	yes	lymph node negative breast cancer	Infiltrating duct carcinoma, NOS [C50._]	8500/3	breast	C50	Carcinomas: breast ca.	primary
GSM255151	GSE10099	GPL2004	19336569-zha-820	10	5000001	93827254	2.91793	22	22.8481	Local	no	lymph node negative breast cancer	Infiltrating duct carcinoma, NOS [C50._]	8500/3	breast	C50	Carcinomas: breast ca.	primary
GSM255185	GSE10099	GPL2005	19336569-zha-241	1	55000001	117435964	2.05099	23	16.0494	Local	no	lymph node negative breast cancer	Infiltrating duct carcinoma, NOS [C50._]	8500/3	breast	C50	Carcinomas: breast ca.	primary
GSM255191	GSE10099	GPL2005	19336569-zha-614	15	37902951	100338915	2.05099	27	30.3819	Local	yes	lymph node negative breast cancer	Infiltrating duct carcinoma, NOS [C50._]	8500/3	breast	C50	Carcinomas: breast ca.	primary
GSM255201	GSE10099	GPL2005	19336569-zha-81	13	20000001	108827254	2.91793	21	10.5319	Arm	no	lymph node negative breast cancer	Infiltrating duct carcinoma, NOS [C50._]	8500/3	breast	C50	Carcinomas: breast ca.	primary
GSM255204	GSE10099	GPL2005	19336569-zha-11	6	110000001	150000000	1.31398	41	51.8874	Local	no	lymph node negative breast cancer	Infiltrating duct carcinoma, NOS [C50._]	8500/3	breast	C50	Carcinomas: breast ca.	primary
GSM255206	GSE10099	GPL2005	19336569-zha-33	6	55000001	155338915	3.29608	30	19.88	Local	no	lymph node negative breast cancer	Infiltrating duct carcinoma, NOS [C50._]	8500/3	breast	C50	Carcinomas: breast ca.	primary
GSM255206	GSE10099	GPL2005	19336569-zha-33	14	45000001	91944323	1.5421	21	19.9231	Local	no	lymph node negative breast cancer	Infiltrating duct carcinoma, NOS [C50._]	8500/3	breast	C50	Carcinomas: breast ca.	primary
GSM255213	GSE10099	GPL2005	19336569-zha-200	1	1	242951149	7.98081	50	51.2063	Whole chromosome	yes	lymph node negative breast cancer	Infiltrating duct carcinoma, NOS [C50._]	8500/3	breast	C50	Carcinomas: breast ca.	primary
GSM255232	GSE10099	GPL2005	19336569-zha-235	1	140000001	246368585	3.49415	22	23.1303	Local	yes	lymph node negative breast cancer	Infiltrating duct carcinoma, NOS [C50._]	8500/3	breast	C50	Carcinomas: breast ca.	primary
GSM255233	GSE10099	GPL2005	19336569-zha-246	6	100000001	140000000	1.31398	25	25.5123	Local	no	lymph node negative breast cancer	Infiltrating duct carcinoma, NOS [C50._]	8500/3	breast	C50	Carcinomas: breast ca.	primary
GSM255273	GSE10099	GPL2005	19336569-zha-729	8	40000001	140338915	3.29608	31	38.0134	Arm	no	lymph node negative breast cancer	Infiltrating duct carcinoma, NOS [C50._]	8500/3	breast	C50	Carcinomas: breast ca.	primary
GSM255337	GSE10099	GPL2004	19336569-zha-201	8	1	132349534	4.34761	26	21.3044	Whole chromosome	yes	lymph node negative breast cancer	Infiltrating duct carcinoma, NOS [C50._]	8500/3	breast	C50	Carcinomas: breast ca.	primary
GSM255381	GSE10099	GPL2004	19336569-zha-38	4	144328740	191273063	1.5421	21	20.6922	Local	yes	lymph node negative breast cancer	Infiltrating duct carcinoma, NOS [C50._]	8500/3	breast	C50	Carcinomas: breast ca.	primary
GSM255389	GSE10099	GPL2004	19336569-zha-78	8	40000001	140338915	3.29608	24	26.0425	Arm	no	lymph node negative breast cancer	Infiltrating duct carcinoma, NOS [C50._]	8500/3	breast	C50	Carcinomas: breast ca.	primary
GSM255408	GSE10099	GPL2004	19336569-zha-637	8	85000001	131944323	1.5421	22	21.5437	Local	no	lymph node negative breast cancer	Infiltrating duct carcinoma, NOS [C50._]	8500/3	breast	C50	Carcinomas: breast ca.	primary
GSM255445	GSE10099	GPL2004	19336569-zha-107	3	125000001	174691432	1.63234	23	23.0265	Local	no	lymph node negative breast cancer	Infiltrating duct carcinoma, NOS [C50._]	8500/3	breast	C50	Carcinomas: breast ca.	primary
GSM255489	GSE10099	GPL2005	19336569-zha-876	3	5000001	51944323	1.5421	21	19.8841	Local	no	lymph node negative breast cancer	Infiltrating duct carcinoma, NOS [C50._]	8500/3	breast	C50	Carcinomas: breast ca.	primary
GSM255489	GSE10099	GPL2005	19336569-zha-876	11	10000001	50000000	1.31398	24	24.2093	Local	no	lymph node negative breast cancer	Infiltrating duct carcinoma, NOS [C50._]	8500/3	breast	C50	Carcinomas: breast ca.	primary
GSM255500	GSE10099	GPL2005	19336569-zha-80	8	80000001	142435964	2.05099	22	22.7866	Local	yes	lymph node negative breast cancer	Infiltrating duct carcinoma, NOS [C50._]	8500/3	breast	C50	Carcinomas: breast ca.	primary
GSM255505	GSE10099	GPL2005	19336569-zha-21	6	80000001	126944323	1.5421	30	33.8738	Local	no	lymph node negative breast cancer	Infiltrating duct carcinoma, NOS [C50._]	8500/3	breast	C50	Carcinomas: breast ca.	primary
GSM255515	GSE10099	GPL2005	19336569-zha-108	1	140000001	240338915	3.29608	25	14.6038	Local	no	lymph node negative breast cancer	Infiltrating duct carcinoma, NOS [C50._]	8500/3	breast	C50	Carcinomas: breast ca.	primary
GSM255538	GSE10099	GPL2005	19336569-zha-8	20	30000001	60000000	0.985484	21	19.9753	Local	yes	lymph node negative breast cancer	Infiltrating duct carcinoma, NOS [C50._]	8500/3	breast	C50	Carcinomas: breast ca.	primary
GSM255540	GSE10099	GPL2005	19336569-zha-204	17	10000001	72435964	2.05099	21	20.4602	Local	no	lymph node negative breast cancer	Infiltrating duct carcinoma, NOS [C50._]	8500/3	breast	C50	Carcinomas: breast ca.	primary
GSM255560	GSE10099	GPL2005	19336569-zha-267	3	10000001	116368585	3.49415	23	9.8937	Local	no	lymph node negative breast cancer	Infiltrating duct carcinoma, NOS [C50._]	8500/3	breast	C50	Carcinomas: breast ca.	primary
GSM255574	GSE10099	GPL2005	19336569-zha-806	6	20000001	152349534	4.34761	20	10.0746	Local	no	lymph node negative breast cancer	Infiltrating duct carcinoma, NOS [C50._]	8500/3	breast	C50	Carcinomas: breast ca.	primary
GSM255586	GSE10099	GPL2005	19336569-zha-879	10	29006152	135374737	3.49415	25	19.1015	Arm	yes	lymph node negative breast cancer	Infiltrating duct carcinoma, NOS [C50._]	8500/3	breast	C50	Carcinomas: breast ca.	primary
GSM255604	GSE10099	GPL2005	19336569-zha-98	11	1	88827254	2.91793	24	26.2877	Arm	yes	lymph node negative breast cancer	Infiltrating duct carcinoma, NOS [C50._]	8500/3	breast	C50	Carcinomas: breast ca.	primary
GSM255610	GSE10099	GPL2005	19336569-zha-JA_401	6	108464028	170899992	2.05099	32	37.733	Local	yes	lymph node negative breast cancer	Infiltrating duct carcinoma, NOS [C50._]	8500/3	breast	C50	Carcinomas: breast ca.	primary
GSM255617	GSE10099	GPL2005	19336569-zha-JA_1482	6	1	170899992	5.61397	20	10.3504	Whole chromosome	yes	lymph node negative breast cancer	Infiltrating duct carcinoma, NOS [C50._]	8500/3	breast	C50	Carcinomas: breast ca.	primary
GSM255618	GSE10099	GPL2005	19336569-zha-JA_1535	6	1	158821424	5.2172	51	43.4399	Whole chromosome	yes	lymph node negative breast cancer	Infiltrating duct carcinoma, NOS [C50._]	8500/3	breast	C50	Carcinomas: breast ca.	primary
GSM255628	GSE10099	GPL2005	19336569-zha-JA_1455	7	1	78774742	2.58771	30	19.4762	Arm	yes	lymph node negative breast cancer	Infiltrating duct carcinoma, NOS [C50._]	8500/3	breast	C50	Carcinomas: breast ca.	primary
GSM255628	GSE10099	GPL2005	19336569-zha-JA_1455	12	20000001	96117153	2.50041	24	13.2696	Local	no	lymph node negative breast cancer	Infiltrating duct carcinoma, NOS [C50._]	8500/3	breast	C50	Carcinomas: breast ca.	primary
GSM255629	GSE10099	GPL2005	19336569-zha-JA_941	14	60000001	90000000	0.985484	20	9.29172	Local	no	lymph node negative breast cancer	Infiltrating duct carcinoma, NOS [C50._]	8500/3	breast	C50	Carcinomas: breast ca.	primary
GSM259246	GSE10266	GPL5840	18604193-hal-2	6	1	170899992	5.61397	33	14.2643	Whole chromosome	yes	myoepithelioma	Myoepithelioma	8982/0	connective and soft tissue, NOS	C499	Soft tissue tumors: myoepithelial	primary
GSM259246	GSE10266	GPL5840	18604193-hal-2	9	1	140273252	4.6079	34	17.5037	Whole chromosome	yes	myoepithelioma	Myoepithelioma	8982/0	connective and soft tissue, NOS	C499	Soft tissue tumors: myoepithelial	primary
GSM259246	GSE10266	GPL5840	18604193-hal-2	13	25000001	113827254	2.91793	26	15.4786	Arm	yes	myoepithelioma	Myoepithelioma	8982/0	connective and soft tissue, NOS	C499	Soft tissue tumors: myoepithelial	primary
GSM265786	GSE10506	GPL5711	18519675-nan-40334	15	37902951	100338915	2.05099	36	11.7913	Local	yes	esopageal adenocarcinoma	Adenocarcinoma, NOS	8140/3	esophagus	C15	Carcinomas: esophagus ca.	primary
GSM265786	GSE10506	GPL5711	18519675-nan-40334	17	35000001	75000000	1.31398	32	14.4737	Local	yes	esopageal adenocarcinoma	Adenocarcinoma, NOS	8140/3	esophagus	C15	Carcinomas: esophagus ca.	primary
GSM265787	GSE10506	GPL5711	18519675-nan-40338	11	5000001	45000000	1.31398	21	13.6091	Local	no	esopageal adenocarcinoma	Adenocarcinoma, NOS	8140/3	esophagus	C15	Carcinomas: esophagus ca.	primary
GSM266074	GSE10506	GPL5711	18519675-nan-40325	6	1	62435964	2.05099	20	18.9157	Arm	yes	esopageal adenocarcinoma	Adenocarcinoma, NOS	8140/3	esophagus	C15	Carcinomas: esophagus ca.	primary
GSM266660	GSE10506	GPL5711	18519675-nan-40362	14	76368585	106368585	0.985484	20	9.31988	Local	yes	esopageal adenocarcinoma	Adenocarcinoma, NOS	8140/3	esophagus	C15	Carcinomas: esophagus ca.	primary
GSM266705	GSE10506	GPL5711	18519675-nan-40356	11	1	78774742	2.58771	36	11.9434	Arm	yes	esopageal adenocarcinoma	Adenocarcinoma, NOS	8140/3	esophagus	C15	Carcinomas: esophagus ca.	primary
GSM259824	GSE10583	GPL2873	BRC-bau-085	12	25000001	125338915	3.29608	33	10.0482	Arm	no	breast cancer	Infiltrating duct carcinoma, NOS [C50._]	8500/3	breast	C50	Carcinomas: breast ca.	primary
GSM259839	GSE10583	GPL2873	BRC-bau-132	17	15000001	77435964	2.05099	33	40.8431	Arm	yes	breast cancer	Infiltrating duct carcinoma, NOS [C50._]	8500/3	breast	C50	Carcinomas: breast ca.	primary
GSM259848	GSE10583	GPL2873	BRC-bau-263	14	35000001	97435964	2.05099	20	18.8372	Local	no	breast cancer	Infiltrating duct carcinoma, NOS [C50._]	8500/3	breast	C50	Carcinomas: breast ca.	primary
GSM267423	GSE10611	GPL2005	18559507-hou-SNU_16	8	95000001	144691432	1.63234	20	12.62	Local	yes	Adenocarcinoma [gastric]	Adenocarcinoma, NOS	8140/3	cell line	C800	Carcinomas: gastric ca.	cell line
GSM267425	GSE10611	GPL2004	18559507-hou-Hs_746T	7	20000001	126368585	3.49415	29	15.3569	Local	no	Adenocarcinoma [gastric]	Adenocarcinoma, NOS	8140/3	cell line	C800	Carcinomas: gastric ca.	cell line
GSM276878	GSE10922	GPL2005	GB-kug-12	2	130000001	176944323	1.5421	20	9.3701	Local	no	glioblastoma	Glioblastoma, NOS	9440/3	Brain, NOS	C719	CNS: gliomas	primary
GSM276878	GSE10922	GPL2005	GB-kug-12	7	44678444	158821424	3.74954	68	37.744	Arm	yes	glioblastoma	Glioblastoma, NOS	9440/3	Brain, NOS	C719	CNS: gliomas	primary
GSM276878	GSE10922	GPL2005	GB-kug-12	9	10000001	40000000	0.985484	24	16.8078	Local	no	glioblastoma	Glioblastoma, NOS	9440/3	Brain, NOS	C719	CNS: gliomas	primary
GSM276878	GSE10922	GPL2005	GB-kug-12	12	45000001	75000000	0.985484	21	13.5363	Local	no	glioblastoma	Glioblastoma, NOS	9440/3	Brain, NOS	C719	CNS: gliomas	primary
GSM286952	GSE11318	GPL6400	18765795_438-mAdbID-75916	17	15000001	77435964	2.05099	20	19.2405	Arm	yes	diffuse large B-cell lymphoma [germinal center B-cell-like]	Diffuse large B-cell lymphoma, NOS	9680/3	lymph nodes	C77	Lymphomas: DLBCL	primary
GSM288041	GSE11417	GPL2005	18564138-kur-005	15	20000001	96117153	2.50041	47	40.3022	Arm	yes	colorectal carcinoma [rectum, well differentiated, lymph node metastasis]	Adenocarcinoma, intestinal type	8144/3	large intestine, excl. rectum and rectosigmoid junction	C189	Carcinomas: colorectal ca.	metastasis::lymph node
GSM288045	GSE11417	GPL2005	18564138-kur-007	15	20000001	96117153	2.50041	27	30.1476	Arm	yes	colorectal carcinoma [left, well differentiated]	Adenocarcinoma, intestinal type	8144/3	large intestine, excl. rectum and rectosigmoid junction	C189	Carcinomas: colorectal ca.	primary
GSM288057	GSE11417	GPL2005	18564138-kur-014	17	10000001	72435964	2.05099	26	29.5365	Local	no	colorectal carcinoma [left, moderately differentiated]	Adenocarcinoma, intestinal type	8144/3	large intestine, excl. rectum and rectosigmoid junction	C189	Carcinomas: colorectal ca.	primary
GSM288091	GSE11417	GPL2005	18564138-kur-034	21	5000001	45000000	1.31398	23	23.3519	Whole chromosome	yes	colorectal carcinoma [rectum, well differentiated]	Adenocarcinoma, intestinal type	8144/3	large intestine, excl. rectum and rectosigmoid junction	C189	Carcinomas: colorectal ca.	primary
GSM288129	GSE11417	GPL2005	18564138-kur-060	8	1	132349534	4.34761	20	22.0315	Whole chromosome	yes	colorectal carcinoma [left, moderately differentiated, lymph node metastasis]	Adenocarcinoma, intestinal type	8144/3	large intestine, excl. rectum and rectosigmoid junction	C189	Carcinomas: colorectal ca.	metastasis::lymph node
GSM301499	GSE11948	GPL3718	18594024-sar-MMCONTROL11	1	1	46944323	1.5421	22	8.71934	Local	yes	multiple myeloma	Multiple myeloma	9731/3	bone marrow	C421	Lymphomas: myelomas	primary
GSM301499	GSE11948	GPL3718	18594024-sar-MMCONTROL11	22	9691432	49691432	1.31398	26	11.9545	Whole chromosome	yes	multiple myeloma	Multiple myeloma	9731/3	bone marrow	C421	Lymphomas: myelomas	primary
GSM302727	GSE11960	GPL3718	19419571-hav-X16742	1	25000001	74691432	1.63234	28	31.0115	Local	no	ovary carcinoma [omentum metastasis]	Carcinoma, NOS	8010/3	ovary	C569	Carcinomas: ovarian ca.	metastasis::omentum
GSM302745	GSE11960	GPL3720	19419571-hav-X02683	1	90000001	196368585	3.49415	42	10.4293	Local	no	ovary carcinoma	Carcinoma, NOS	8010/3	ovary	C569	Carcinomas: ovarian ca.	primary
GSM302745	GSE11960	GPL3720	19419571-hav-X02683	2	170000001	232435964	2.05099	44	19.975	Local	no	ovary carcinoma	Carcinoma, NOS	8010/3	ovary	C569	Carcinomas: ovarian ca.	primary
GSM302745	GSE11960	GPL3720	19419571-hav-X02683	15	70000001	100000000	0.985484	29	17.7232	Local	yes	ovary carcinoma	Carcinoma, NOS	8010/3	ovary	C569	Carcinomas: ovarian ca.	primary
GSM302757	GSE11960	GPL3720	19419571-hav-X06427	8	1	134452384	4.41669	70	49.1083	Whole chromosome	yes	ovary carcinoma	Carcinoma, NOS	8010/3	ovary	C569	Carcinomas: ovarian ca.	primary
GSM302765	GSE11960	GPL3720	19419571-hav-X09098	19	1	49691432	1.63234	26	27.5241	Arm	yes	ovary carcinoma	Carcinoma, NOS	8010/3	ovary	C569	Carcinomas: ovarian ca.	primary
GSM302766	GSE11960	GPL3720	19419571-hav-X10181	10	35000001	98811651	2.09618	36	44.4041	Local	no	ovary carcinoma [omentum metastasis]	Carcinoma, NOS	8010/3	ovary	C569	Carcinomas: ovarian ca.	metastasis::omentum
GSM302780	GSE11960	GPL3720	19419571-hav-X16780	17	25000001	74691432	1.63234	21	19.915	Local	yes	ovary carcinoma [omentum metastasis]	Carcinoma, NOS	8010/3	ovary	C569	Carcinomas: ovarian ca.	metastasis::omentum
GSM302788	GSE11960	GPL3720	19419571-hav-X34318	11	1	100338915	3.29608	22	25.0588	Arm	yes	ovary carcinoma [omentum metastasis]	Carcinoma, NOS	8010/3	ovary	C569	Carcinomas: ovarian ca.	metastasis::omentum
GSM303267	GSE11960	GPL3720	19419571-hav-X06426	8	1	134452384	4.41669	63	45.5404	Whole chromosome	yes	ovary carcinoma [omentum metastasis]	Carcinoma, NOS	8010/3	ovary	C569	Carcinomas: ovarian ca.	metastasis::omentum
GSM302899	GSE11977	GPL6981	18831757-sta-BT1	8	1	76117153	2.50041	23	12.3075	Arm	yes	Breast carcinoma	Infiltrating duct carcinoma, NOS [C50._]	8500/3	breast	C50	Carcinomas: breast ca.	primary
GSM302904	GSE11977	GPL6981	18831757-sta-BT6	6	70000001	146117153	2.50041	28	17.3135	Local	no	Breast carcinoma	Infiltrating duct carcinoma, NOS [C50._]	8500/3	breast	C50	Carcinomas: breast ca.	primary
GSM303708	GSE12019	GPL3720	19043412-chi-HCC1143	11	1	78774742	2.58771	23	9.69718	Arm	yes	breast ductal adenocarcinoma	Infiltrating duct carcinoma, NOS [C50._]	8500/3	breast	C50	Carcinomas: breast ca.	cell line
GSM303745	GSE12019	GPL3720	19043412-chi-HCC1954	8	105000001	135000000	0.985484	42	52.5079	Local	no	breast ductal adenocarcinoma	Infiltrating duct carcinoma, NOS [C50._]	8500/3	breast	C50	Carcinomas: breast ca.	cell line
GSM313801	GSE12494	GPL3718	18923524-che-GOTO	20	22435964	62435964	1.31398	29	22.9324	Arm	yes	neuroblastoma [cell line]	Neuroblastoma, NOS	9500/3	peripheral nervs incl. autonomous	C47	Tumors of peripheral nerves	cell line
GSM313801	GSE12494	GPL3718	18923524-che-GOTO	21	15000001	45000000	0.985484	43	54.4331	Local	yes	neuroblastoma [cell line]	Neuroblastoma, NOS	9500/3	peripheral nervs incl. autonomous	C47	Tumors of peripheral nerves	cell line
GSM313805	GSE12494	GPL3718	18923524-che-NB16	2	1	199501827	6.55353	24	14.9889	Whole chromosome	yes	neuroblastoma [cell line]	Neuroblastoma, NOS	9500/3	peripheral nervs incl. autonomous	C47	Tumors of peripheral nerves	cell line
GSM313887	GSE12494	GPL3718	18923524-che-NT080	2	1	242951149	7.98081	28	12.9834	Whole chromosome	yes	neuroblastoma	Neuroblastoma, NOS	9500/3	peripheral nervs incl. autonomous	C47	Tumors of peripheral nerves	primary
GSM313957	GSE12494	GPL3718	18923524-che-NT150	2	1	63811651	2.09618	37	52.1006	Local	yes	neuroblastoma	Neuroblastoma, NOS	9500/3	peripheral nervs incl. autonomous	C47	Tumors of peripheral nerves	primary
GSM313963	GSE12494	GPL3718	18923524-che-NT156	2	135000001	235338915	3.29608	24	25.5983	Local	no	neuroblastoma	Neuroblastoma, NOS	9500/3	peripheral nervs incl. autonomous	C47	Tumors of peripheral nerves	primary
GSM314022	GSE12494	GPL3718	18923524-che-SJNB4	2	1	76117153	2.50041	25	28.4488	Local	yes	neuroblastoma [cell line]	Neuroblastoma, NOS	9500/3	peripheral nervs incl. autonomous	C47	Tumors of peripheral nerves	cell line
GSM314024	GSE12494	GPL3718	18923524-che-SJNB6	2	10000001	72435964	2.05099	24	24.7565	Local	no	neuroblastoma [cell line]	Neuroblastoma, NOS	9500/3	peripheral nervs incl. autonomous	C47	Tumors of peripheral nerves	cell line
GSM318363	GSE12668	GPL4091	19351844-bra-MC1364	9	30000001	130338915	3.29608	22	22.6198	Local	no	Waldenstrom macroglobulinemia	Waldenstrom macroglobulinemia	9761/3	bone marrow	C421	Lymphomas: myelomas	primary
GSM320089	GSE12759	GPL4723	19362969-lun-02	17	20000001	66944323	1.5421	23	23.6709	Local	no	breast cancer	Infiltrating duct carcinoma, NOS [C50._]	8500/3	breast	C50	Carcinomas: breast ca.	primary
GSM320092	GSE12759	GPL4723	19362969-lun-05	12	50000001	80000000	0.985484	20	18.6079	Local	no	breast cancer	Infiltrating duct carcinoma, NOS [C50._]	8500/3	breast	C50	Carcinomas: breast ca.	primary
GSM320092	GSE12759	GPL4723	19362969-lun-05	17	20000001	66944323	1.5421	23	22.9031	Local	no	breast cancer	Infiltrating duct carcinoma, NOS [C50._]	8500/3	breast	C50	Carcinomas: breast ca.	primary
GSM320096	GSE12759	GPL4723	19362969-lun-09	17	20000001	69691432	1.63234	31	35.2085	Local	no	breast cancer	Infiltrating duct carcinoma, NOS [C50._]	8500/3	breast	C50	Carcinomas: breast ca.	primary
GSM320103	GSE12759	GPL4723	19362969-lun-16	10	25000001	131368585	3.49415	22	9.11125	Arm	yes	breast cancer	Infiltrating duct carcinoma, NOS [C50._]	8500/3	breast	C50	Carcinomas: breast ca.	primary
GSM320124	GSE12759	GPL4723	19362969-lun-37	17	15000001	77435964	2.05099	24	24.7118	Arm	yes	breast cancer	Infiltrating duct carcinoma, NOS [C50._]	8500/3	breast	C50	Carcinomas: breast ca.	primary
GSM320140	GSE12759	GPL4723	19362969-lun-53	10	1	88827254	2.91793	25	9.26769	Arm	yes	breast cancer	Infiltrating duct carcinoma, NOS [C50._]	8500/3	breast	C50	Carcinomas: breast ca.	primary
GSM320141	GSE12759	GPL4723	19362969-lun-54	8	35000001	141368585	3.49415	21	22.9954	Arm	yes	breast cancer	Infiltrating duct carcinoma, NOS [C50._]	8500/3	breast	C50	Carcinomas: breast ca.	primary
GSM320142	GSE12759	GPL4723	19362969-lun-55	8	35000001	135338915	3.29608	20	13.1239	Local	no	breast cancer	Infiltrating duct carcinoma, NOS [C50._]	8500/3	breast	C50	Carcinomas: breast ca.	primary
GSM321873	GSE12813	GPL7325	19383354-ber-shep063	17	1	76117153	2.50041	24	26.6899	Whole chromosome	yes	basal-like breast cancer	Infiltrating duct carcinoma, NOS [C50._]	8500/3	breast	C50	Carcinomas: breast ca.	primary
GSM321885	GSE12813	GPL6322	19383354-ber-FU41_FU	17	31830419	78774742	1.5421	23	22.8789	Local	yes	basal-like breast cancer	Infiltrating duct carcinoma, NOS [C50._]	8500/3	breast	C50	Carcinomas: breast ca.	primary
GSM321888	GSE12813	GPL7325	19383354-ber-shep140	17	2657589	78774742	2.50041	25	28.4488	Whole chromosome	yes	basal-like breast cancer	Infiltrating duct carcinoma, NOS [C50._]	8500/3	breast	C50	Carcinomas: breast ca.	primary
GSM322063	GSE12830	GPL4091	19286668-sad-OS87B	6	35000001	149142980	3.74954	83	24.25	Local	no	Osteosarcoma	Osteosarcoma, NOS	9180/3	bone, NOS	C419	Soft tissue tumors: bone tumors	primary
GSM322063	GSE12830	GPL4091	19286668-sad-OS87B	7	1	40000000	1.31398	41	17.1796	Local	yes	Osteosarcoma	Osteosarcoma, NOS	9180/3	bone, NOS	C419	Soft tissue tumors: bone tumors	primary
GSM322063	GSE12830	GPL4091	19286668-sad-OS87B	12	20000001	60000000	1.31398	36	13.35	Local	no	Osteosarcoma	Osteosarcoma, NOS	9180/3	bone, NOS	C419	Soft tissue tumors: bone tumors	primary
GSM322063	GSE12830	GPL4091	19286668-sad-OS87B	14	15000001	45000000	0.985484	25	8.94912	Local	no	Osteosarcoma	Osteosarcoma, NOS	9180/3	bone, NOS	C419	Soft tissue tumors: bone tumors	primary
GSM322063	GSE12830	GPL4091	19286668-sad-OS87B	20	1	62435964	2.05099	58	20.5849	Whole chromosome	yes	Osteosarcoma	Osteosarcoma, NOS	9180/3	bone, NOS	C419	Soft tissue tumors: bone tumors	primary
GSM322077	GSE12830	GPL4091	19286668-sad-OS179	10	80000001	126944323	1.5421	33	18.2888	Local	no	Osteosarcoma	Osteosarcoma, NOS	9180/3	bone, NOS	C419	Soft tissue tumors: bone tumors	primary
GSM322077	GSE12830	GPL4091	19286668-sad-OS179	12	60000001	90000000	0.985484	23	11.9603	Local	no	Osteosarcoma	Osteosarcoma, NOS	9180/3	bone, NOS	C419	Soft tissue tumors: bone tumors	primary
GSM322079	GSE12830	GPL4091	19286668-sad-OS180	2	140000001	228827254	2.91793	67	25.7956	Local	no	Osteosarcoma	Osteosarcoma, NOS	9180/3	bone, NOS	C419	Soft tissue tumors: bone tumors	primary
GSM322079	GSE12830	GPL4091	19286668-sad-OS180	6	20000001	50000000	0.985484	32	17.134	Local	no	Osteosarcoma	Osteosarcoma, NOS	9180/3	bone, NOS	C419	Soft tissue tumors: bone tumors	primary
GSM322079	GSE12830	GPL4091	19286668-sad-OS180	14	15000001	77435964	2.05099	44	15.7535	Local	no	Osteosarcoma	Osteosarcoma, NOS	9180/3	bone, NOS	C419	Soft tissue tumors: bone tumors	primary
GSM322088	GSE12830	GPL4091	19286668-sad-OS182	15	55000001	85000000	0.985484	20	18.2314	Local	no	Osteosarcoma	Osteosarcoma, NOS	9180/3	bone, NOS	C419	Soft tissue tumors: bone tumors	primary
GSM322089	GSE12830	GPL4091	19286668-sad-OS183	10	72938773	135374737	2.05099	47	29.0252	Local	yes	Osteosarcoma	Osteosarcoma, NOS	9180/3	bone, NOS	C419	Soft tissue tumors: bone tumors	primary
GSM322093	GSE12830	GPL4091	19286668-sad-OS2960	6	5000001	67435964	2.05099	28	11.4054	Arm	no	Osteosarcoma	Osteosarcoma, NOS	9180/3	bone, NOS	C419	Soft tissue tumors: bone tumors	primary
GSM323238	GSE12896	GPL3718	19687334-ave-048	6	1	88827254	2.91793	25	11.4666	Arm	yes	multiple myeloma	Multiple myeloma	9731/3	bone marrow	C421	Lymphomas: myelomas	primary
GSM323241	GSE12896	GPL3718	19687334-ave-051	16	5000001	83774742	2.58771	21	21.5884	Whole chromosome	no	multiple myeloma	Multiple myeloma	9731/3	bone marrow	C421	Lymphomas: myelomas	primary
GSM323278	GSE12896	GPL3718	19687334-ave-088	12	35000001	97435964	2.05099	21	21.1605	Local	no	multiple myeloma	Multiple myeloma	9731/3	bone marrow	C421	Lymphomas: myelomas	primary
GSM323318	GSE12896	GPL3718	19687334-ave-128	1	70000001	146117153	2.50041	20	18.9686	Local	no	multiple myeloma	Multiple myeloma	9731/3	bone marrow	C421	Lymphomas: myelomas	primary
GSM323339	GSE12896	GPL3718	19687334-ave-149	12	1	76117153	2.50041	25	14.2476	Arm	yes	multiple myeloma	Multiple myeloma	9731/3	bone marrow	C421	Lymphomas: myelomas	primary
GSM323377	GSE12896	GPL3718	19687334-ave-187	6	56757012	170899992	3.74954	23	24.9732	Arm	yes	multiple myeloma	Multiple myeloma	9731/3	bone marrow	C421	Lymphomas: myelomas	primary
GSM323647	GSE12896	GPL3720	19687334-ave-016	6	1	88827254	2.91793	20	19.2984	Arm	yes	multiple myeloma	Multiple myeloma	9731/3	bone marrow	C421	Lymphomas: myelomas	primary
GSM323608	GSE12906	GPL3718	19412163-kat-DLBCL005	9	5000001	119142980	3.74954	21	10.7901	Whole chromosome	no	lymphoma primary specimen	Diffuse large B-cell lymphoma, NOS	9680/3	lymph nodes	C77	Lymphomas: DLBCL	primary
GSM323904	GSE12906	GPL3718	19412163-kat-DLBCL003	5	50000001	150338915	3.29608	34	24.5343	Local	no	lymphoma primary specimen	Diffuse large B-cell lymphoma, NOS	9680/3	lymph nodes	C77	Lymphomas: DLBCL	primary
GSM323955	GSE12906	GPL3718	19412163-kat-MCL021	12	1	88827254	2.91793	20	19.3611	Arm	yes	lymphoma primary specimen	Mantle cell lymphoma	9673/3	lymph nodes	C77	Lymphomas: HCL	primary
GSM335391	GSE12906	GPL3718	19412163-kat-KMH2	3	105000001	151944323	1.5421	20	9.38536	Local	no	lymphoma derived cell line	Malignant lymphoma, B-cell NOS	9591/3	lymph nodes	C77	Lymphomas: B-NHL, NOS	cell line
GSM462423	GSE12906	GPL3718	19412163-kat-DLBCL048	6	5000001	119142980	3.74954	22	22.7282	Arm	no	Diffuse large B-cell lymphoma	Diffuse large B-cell lymphoma, NOS	9680/3	lymph nodes	C77	Lymphomas: DLBCL	primary
GSM322176	GSE12928	GPL5477	19563644-buf-GP202	1	146910804	247249719	3.29608	38	15.4809	Local	yes	gastric cancer	Adenocarcinoma, NOS	8140/3	stomach	C16	Carcinomas: gastric ca.	cell line
GSM322176	GSE12928	GPL5477	19563644-buf-GP202	17	29083310	78774742	1.63234	32	21.1799	Local	yes	gastric cancer	Adenocarcinoma, NOS	8140/3	stomach	C16	Carcinomas: gastric ca.	cell line
GSM322176	GSE12928	GPL5477	19563644-buf-GP202	20	12744532	62435964	1.63234	27	15.9375	Arm	yes	gastric cancer	Adenocarcinoma, NOS	8140/3	stomach	C16	Carcinomas: gastric ca.	cell line
GSM322179	GSE12928	GPL5477	19563644-buf-IPA220	1	146910804	247249719	3.29608	43	17.3725	Local	yes	gastric cancer	Adenocarcinoma, NOS	8140/3	stomach	C16	Carcinomas: gastric ca.	cell line
GSM322179	GSE12928	GPL5477	19563644-buf-IPA220	17	30000001	70000000	1.31398	31	20.0042	Local	no	gastric cancer	Adenocarcinoma, NOS	8140/3	stomach	C16	Carcinomas: gastric ca.	cell line
GSM322179	GSE12928	GPL5477	19563644-buf-IPA220	20	30000001	60000000	0.985484	24	16.7864	Local	yes	gastric cancer	Adenocarcinoma, NOS	8140/3	stomach	C16	Carcinomas: gastric ca.	cell line
GSM326244	GSE13021	GPL3718	19074898-sol-A172_n	16	45000001	85000000	1.31398	22	21.2776	Local	yes	glioblastoma [cell line]	Glioblastoma, NOS	9440/3	Brain, NOS	C719	CNS: gliomas	cell line
GSM238938	GSE13331	GPL2616	GSE13331_MCL02-28146	10	25000001	113827254	2.91793	21	14.111	Local	no	Blastoid MCL	Mantle cell lymphoma	9673/3	lymph nodes	C77	Lymphomas: HCL	primary
GSM238938	GSE13331	GPL2616	GSE13331_MCL02-28146	13	25000001	113827254	2.91793	20	13.0028	Arm	yes	Blastoid MCL	Mantle cell lymphoma	9673/3	lymph nodes	C77	Lymphomas: HCL	primary
GSM239524	GSE13331	GPL2616	GSE13331_MCL93-31511	7	1	146274826	4.80505	43	38.1382	Whole chromosome	yes	Blastoid MCL	Mantle cell lymphoma	9673/3	lymph nodes	C77	Lymphomas: HCL	primary
GSM344340	GSE13696	GPL2004	19372580-cav-AU5_65	8	70000001	133811651	2.09618	44	35.872	Local	no	breast cancer	Infiltrating duct carcinoma, NOS [C50._]	8500/3	breast	C50	Carcinomas: breast ca.	cell line
GSM344365	GSE13696	GPL2004	19372580-cav-EFM192A	8	70000001	132435964	2.05099	30	19.4072	Local	no	breast cancer	Infiltrating duct carcinoma, NOS [C50._]	8500/3	breast	C50	Carcinomas: breast ca.	cell line
GSM344365	GSE13696	GPL2004	19372580-cav-EFM192A	12	30000001	92435964	2.05099	20	9.53335	Local	no	breast cancer	Infiltrating duct carcinoma, NOS [C50._]	8500/3	breast	C50	Carcinomas: breast ca.	cell line
GSM344365	GSE13696	GPL2004	19372580-cav-EFM192A	17	10000001	59691432	1.63234	23	15.9464	Local	no	breast cancer	Infiltrating duct carcinoma, NOS [C50._]	8500/3	breast	C50	Carcinomas: breast ca.	cell line
GSM344366	GSE13696	GPL2004	19372580-cav-EVSA_T	8	1	132349534	4.34761	24	10.9228	Whole chromosome	yes	breast cancer	Infiltrating duct carcinoma, NOS [C50._]	8500/3	breast	C50	Carcinomas: breast ca.	cell line
GSM344371	GSE13696	GPL2004	19372580-cav-HCC1419	8	80000001	142435964	2.05099	39	37.1603	Local	yes	breast cancer	Infiltrating duct carcinoma, NOS [C50._]	8500/3	breast	C50	Carcinomas: breast ca.	cell line
GSM344374	GSE13696	GPL2004	19372580-cav-HCC1954	8	105000001	135000000	0.985484	29	31.2849	Local	no	breast cancer	Infiltrating duct carcinoma, NOS [C50._]	8500/3	breast	C50	Carcinomas: breast ca.	cell line
GSM344389	GSE13696	GPL2005	19372580-cav-HCC1806	11	5000001	83774742	2.58771	22	11.3766	Arm	no	breast cancer	Infiltrating duct carcinoma, NOS [C50._]	8500/3	breast	C50	Carcinomas: breast ca.	cell line
GSM344407	GSE13696	GPL2005	19372580-cav-SKBR3	8	70000001	133811651	2.09618	41	26.9843	Local	no	breast cancer	Infiltrating duct carcinoma, NOS [C50._]	8500/3	breast	C50	Carcinomas: breast ca.	cell line
GSM344409	GSE13696	GPL2005	19372580-cav-UACC812	13	50000001	99691432	1.63234	38	34.8404	Local	no	breast cancer	Infiltrating duct carcinoma, NOS [C50._]	8500/3	breast	C50	Carcinomas: breast ca.	cell line
GSM344409	GSE13696	GPL2005	19372580-cav-UACC812	20	1	62435964	2.05099	27	16.1601	Whole chromosome	yes	breast cancer	Infiltrating duct carcinoma, NOS [C50._]	8500/3	breast	C50	Carcinomas: breast ca.	cell line
GSM344423	GSE13696	GPL2005	19372580-cav-HCC1428	1	5000001	93827254	2.91793	29	18.6409	Local	no	breast cancer	Infiltrating duct carcinoma, NOS [C50._]	8500/3	breast	C50	Carcinomas: breast ca.	cell line
GSM344425	GSE13696	GPL2005	19372580-cav-HCC2218	17	10000001	72435964	2.05099	20	19.5034	Local	no	breast cancer	Infiltrating duct carcinoma, NOS [C50._]	8500/3	breast	C50	Carcinomas: breast ca.	cell line
GSM344429	GSE13696	GPL2005	19372580-cav-ZR7530	8	35000001	141368585	3.49415	36	34.3721	Arm	yes	breast cancer	Infiltrating duct carcinoma, NOS [C50._]	8500/3	breast	C50	Carcinomas: breast ca.	cell line
GSM346725	GSE13775	GPL4723	19290004-car-0714	2	45000001	121117153	2.50041	23	16.2761	Local	no	undifferentiated pleomorphic sarcoma	Undifferentiated sarcoma	8805/3	connective and soft tissue, NOS	C499	Soft tissue tumors: sarcomas, other	primary
GSM346730	GSE13775	GPL4723	19290004-car-0839	10	88430414	135374737	1.5421	25	18.1841	Local	yes	undifferentiated pleomorphic sarcoma	Undifferentiated sarcoma	8805/3	connective and soft tissue, NOS	C499	Soft tissue tumors: sarcomas, other	primary
GSM346741	GSE13775	GPL4723	19290004-car-1080	1	135000001	223827254	2.91793	24	17.6544	Local	no	leiomyosarcoma	Leiomyosarcoma, NOS	8890/3	connective and soft tissue, NOS	C499	Soft tissue tumors: myoepithelial	primary
GSM346741	GSE13775	GPL4723	19290004-car-1080	12	55000001	117435964	2.05099	22	21.5854	Local	no	leiomyosarcoma	Leiomyosarcoma, NOS	8890/3	connective and soft tissue, NOS	C499	Soft tissue tumors: myoepithelial	primary
GSM347485	GSE13813	GPL2005	19193619-ete-541	3	1	191273063	6.28322	21	8.71977	Whole chromosome	yes	ovarian cancer	Serous adenocarcinoma, NOS	8441/3	ovary	C569	Carcinomas: ovarian ca.	primary
GSM347545	GSE13813	GPL2005	19193619-ete-031	4	5000001	83774742	2.58771	26	15.2992	Arm	no	ovarian cancer	Serous adenocarcinoma, NOS	8441/3	ovary	C569	Carcinomas: ovarian ca.	primary
GSM347552	GSE13813	GPL2005	19193619-ete-064	3	110000001	150000000	1.31398	22	21.1683	Local	no	ovarian cancer	Serous adenocarcinoma, NOS	8441/3	ovary	C569	Carcinomas: ovarian ca.	primary
GSM350533	GSE13914	GPL7782	19582160-kao-shei174	8	57447572	146274826	2.91793	20	19.3291	Local	yes	breast epithelial cell line	Infiltrating duct carcinoma, NOS [C50._]	8500/3	breast	C50	Carcinomas: breast ca.	cell line
GSM350533	GSE13914	GPL7782	19582160-kao-shei174	17	15000001	64691432	1.63234	25	27.1156	Local	no	breast epithelial cell line	Infiltrating duct carcinoma, NOS [C50._]	8500/3	breast	C50	Carcinomas: breast ca.	cell line
GSM353463	GSE14087	GPL3718	19962671-li-PNET41	6	1	170899992	5.61397	78	97.4631	Whole chromosome	yes	Primitive neuroectodermal tumor	Primitive neuroectodermal tumor, NOS	9473/3	Nervous system, NOS	C729	CNS: CNS PNET	primary
GSM353467	GSE14087	GPL3718	19962671-li-PNET45	12	10000001	72435964	2.05099	33	41.2795	Local	no	Primitive neuroectodermal tumor	Primitive neuroectodermal tumor, NOS	9473/3	Nervous system, NOS	C729	CNS: CNS PNET	primary
GSM353471	GSE14087	GPL3718	19962671-li-PNET51	16	1	30000000	0.985484	28	30.6033	Local	yes	Primitive neuroectodermal tumor	Primitive neuroectodermal tumor, NOS	9473/3	Nervous system, NOS	C729	CNS: CNS PNET	primary
GSM353471	GSE14087	GPL3718	19962671-li-PNET51	19	1	63811651	2.09618	68	88.9861	Whole chromosome	yes	Primitive neuroectodermal tumor	Primitive neuroectodermal tumor, NOS	9473/3	Nervous system, NOS	C729	CNS: CNS PNET	primary
GSM372834	GSE14087	GPL3720	19962671-li-PNET4	5	1	63811651	2.09618	20	19.8828	Arm	yes	Primitive neuroectodermal tumor	Primitive neuroectodermal tumor, NOS	9473/3	Nervous system, NOS	C729	CNS: CNS PNET	primary
GSM360383	GSE14437	GPL2004	19270706-nor-UW228	6	1	146274826	4.80505	38	31.2828	Whole chromosome	yes	medulloblastoma	Medulloblastoma, NOS	9470/3	Brain, NOS	C719	CNS: medulloblastomas	primary
GSM360388	GSE14437	GPL2004	19270706-nor-005	5	9957874	180857866	5.61397	21	22.8169	Whole chromosome	yes	medulloblastoma [classic]	Medulloblastoma, NOS	9470/3	Brain, NOS	C719	CNS: medulloblastomas	primary
GSM360390	GSE14437	GPL2004	19270706-nor-007	2	115000001	191117153	2.50041	26	19.9044	Local	no	medulloblastoma [classic]	Medulloblastoma, NOS	9470/3	Brain, NOS	C719	CNS: medulloblastomas	primary
GSM360470	GSE14437	GPL2005	19270706-nor-MHH-MED1	6	45000001	107435964	2.05099	41	17.5125	Local	no	medulloblastoma	Medulloblastoma, NOS	9470/3	Brain, NOS	C719	CNS: medulloblastomas	primary
GSM360658	GSE14437	GPL3718	19270706-nor-212	7	15000001	55000000	1.31398	26	27.2205	Local	no	medulloblastoma [classic]	Medulloblastoma, NOS	9470/3	Brain, NOS	C719	CNS: medulloblastomas	primary
GSM360680	GSE14437	GPL3720	19270706-nor-106	13	15000001	103827254	2.91793	24	25.2733	Local	no	medulloblastoma [desmoplastic]	Medulloblastoma with extensive nodularity	9471/3	Brain, NOS	C719	CNS: medulloblastomas	primary
GSM360686	GSE14437	GPL3720	19270706-nor-112	8	1	132349534	4.34761	76	39.7712	Whole chromosome	yes	medulloblastoma [classic]	Medulloblastoma, NOS	9470/3	Brain, NOS	C719	CNS: medulloblastomas	primary
GSM365904	GSE14656	GPL2005	19435921-vol-4903_2CL	18	1	76117153	2.50041	31	37.2013	Whole chromosome	yes	Neuroblastoma	Neuroblastoma, NOS	9500/3	peripheral nervs incl. autonomous	C47	Tumors of peripheral nerves	cell line
GSM368475	GSE14803	GPL5114	20155841_LIN-bol-05	17	31830419	78774742	1.5421	32	26.8927	Local	yes	breast cancer	Infiltrating duct carcinoma, NOS [C50._]	8500/3	breast	C50	Carcinomas: breast ca.	primary
GSM368477	GSE14803	GPL5114	20155841_LIN-bol-01-1	4	1	191273063	6.28322	33	12.494	Whole chromosome	yes	breast cancer	Infiltrating duct carcinoma, NOS [C50._]	8500/3	breast	C50	Carcinomas: breast ca.	primary
GSM374936	GSE14860	GPL2004	19261849-sal-32T	10	45000001	85000000	1.31398	20	18.9504	Local	no	endometrial carcinoma	Endometrioid carcinoma, NOS	8380/3	uterus, nos	C559	Carcinomas: uterus ca.	primary
GSM374403	GSE14994	GPL3720	19470766-ber-RCC_55T	6	20000001	60000000	1.31398	20	18.852	Local	no	clear cell renal cell carcinoma	Clear cell renal cell carcinoma	8310/3	kidney	C649	Carcinomas: renal ca.	primary
GSM385523	GSE15126	GPL3718	19477428-sin-NCI_H727	1	10000001	56944323	1.5421	22	14.7636	Local	no	NSCLC cell line	Adenocarcinoma, NOS	8140/3	lung and bronchus	C34	Carcinomas: bronchoalveolar, NSCLC	cell line
GSM385525	GSE15126	GPL3718	19477428-sin-SK_LU_1	5	5000001	35000000	0.985484	21	19.6749	Local	no	NSCLC cell line	Adenocarcinoma, NOS	8140/3	lung and bronchus	C34	Carcinomas: bronchoalveolar, NSCLC	cell line
GSM378106	GSE15130	GPL4091	19366795-cro-104	6	10000001	56944323	1.5421	32	9.09056	Local	no	breast cancer	Infiltrating duct carcinoma, NOS [C50._]	8500/3	breast	C50	Carcinomas: breast ca.	primary
GSM378106	GSE15130	GPL4091	19366795-cro-104	11	40000001	103811651	2.09618	46	13.9164	Local	no	breast cancer	Infiltrating duct carcinoma, NOS [C50._]	8500/3	breast	C50	Carcinomas: breast ca.	primary
GSM378106	GSE15130	GPL4091	19366795-cro-104	14	25000001	55000000	0.985484	36	17.8136	Local	no	breast cancer	Infiltrating duct carcinoma, NOS [C50._]	8500/3	breast	C50	Carcinomas: breast ca.	primary
GSM378107	GSE15130	GPL4091	19366795-cro-107	8	35000001	141368585	3.49415	31	10.2564	Arm	yes	breast cancer	Infiltrating duct carcinoma, NOS [C50._]	8500/3	breast	C50	Carcinomas: breast ca.	primary
GSM378108	GSE15130	GPL4091	19366795-cro-111	11	60000001	90000000	0.985484	44	42.2522	Local	no	breast cancer	Infiltrating duct carcinoma, NOS [C50._]	8500/3	breast	C50	Carcinomas: breast ca.	primary
GSM378112	GSE15130	GPL4091	19366795-cro-118	11	55000001	104691432	1.63234	38	19.8672	Local	no	breast cancer	Infiltrating duct carcinoma, NOS [C50._]	8500/3	breast	C50	Carcinomas: breast ca.	primary
GSM378112	GSE15130	GPL4091	19366795-cro-118	17	1	49691432	1.63234	28	11.3104	Arm	yes	breast cancer	Infiltrating duct carcinoma, NOS [C50._]	8500/3	breast	C50	Carcinomas: breast ca.	primary
GSM378113	GSE15130	GPL4091	19366795-cro-125	8	35000001	141368585	3.49415	56	28.8921	Arm	yes	breast cancer	Infiltrating duct carcinoma, NOS [C50._]	8500/3	breast	C50	Carcinomas: breast ca.	primary
GSM378113	GSE15130	GPL4091	19366795-cro-125	20	30000001	60000000	0.985484	21	13.544	Local	yes	breast cancer	Infiltrating duct carcinoma, NOS [C50._]	8500/3	breast	C50	Carcinomas: breast ca.	primary
GSM378116	GSE15130	GPL4091	19366795-cro-307	6	115000001	155000000	1.31398	38	19.7927	Local	no	breast cancer	Infiltrating duct carcinoma, NOS [C50._]	8500/3	breast	C50	Carcinomas: breast ca.	primary
GSM378116	GSE15130	GPL4091	19366795-cro-307	8	55000001	85000000	0.985484	38	27.4334	Local	no	breast cancer	Infiltrating duct carcinoma, NOS [C50._]	8500/3	breast	C50	Carcinomas: breast ca.	primary
GSM378116	GSE15130	GPL4091	19366795-cro-307	11	60000001	90000000	0.985484	22	10.9977	Local	no	breast cancer	Infiltrating duct carcinoma, NOS [C50._]	8500/3	breast	C50	Carcinomas: breast ca.	primary
GSM378116	GSE15130	GPL4091	19366795-cro-307	17	20000001	69691432	1.63234	70	49.4327	Local	no	breast cancer	Infiltrating duct carcinoma, NOS [C50._]	8500/3	breast	C50	Carcinomas: breast ca.	primary
GSM378117	GSE15130	GPL4091	19366795-cro-308	6	1	132349534	4.34761	55	10.456	Arm	yes	breast cancer	Infiltrating duct carcinoma, NOS [C50._]	8500/3	breast	C50	Carcinomas: breast ca.	primary
GSM378117	GSE15130	GPL4091	19366795-cro-308	8	80000001	143811651	2.09618	80	47.819	Local	yes	breast cancer	Infiltrating duct carcinoma, NOS [C50._]	8500/3	breast	C50	Carcinomas: breast ca.	primary
GSM378117	GSE15130	GPL4091	19366795-cro-308	11	60000001	90000000	0.985484	37	21.9828	Local	no	breast cancer	Infiltrating duct carcinoma, NOS [C50._]	8500/3	breast	C50	Carcinomas: breast ca.	primary
GSM378117	GSE15130	GPL4091	19366795-cro-308	17	16338778	78774742	2.05099	35	9.7066	Arm	yes	breast cancer	Infiltrating duct carcinoma, NOS [C50._]	8500/3	breast	C50	Carcinomas: breast ca.	primary
GSM378120	GSE15130	GPL4091	19366795-cro-410	8	20000001	50000000	0.985484	26	19.0982	Local	no	breast cancer	Infiltrating duct carcinoma, NOS [C50._]	8500/3	breast	C50	Carcinomas: breast ca.	primary
GSM378120	GSE15130	GPL4091	19366795-cro-410	11	10000001	86117153	2.50041	31	11.8704	Local	no	breast cancer	Infiltrating duct carcinoma, NOS [C50._]	8500/3	breast	C50	Carcinomas: breast ca.	primary
GSM378120	GSE15130	GPL4091	19366795-cro-410	17	20000001	66944323	1.5421	58	53.8203	Local	no	breast cancer	Infiltrating duct carcinoma, NOS [C50._]	8500/3	breast	C50	Carcinomas: breast ca.	primary
GSM378125	GSE15130	GPL4091	19366795-cro-804	15	15000001	78811651	2.09618	22	8.80907	Local	no	breast cancer	Infiltrating duct carcinoma, NOS [C50._]	8500/3	breast	C50	Carcinomas: breast ca.	primary
GSM378126	GSE15130	GPL4091	19366795-cro-805	20	22435964	62435964	1.31398	39	49.3586	Arm	yes	breast cancer	Infiltrating duct carcinoma, NOS [C50._]	8500/3	breast	C50	Carcinomas: breast ca.	primary
GSM378127	GSE15130	GPL4091	19366795-cro-807	11	50000001	80000000	0.985484	21	19.6196	Local	no	breast cancer	Infiltrating duct carcinoma, NOS [C50._]	8500/3	breast	C50	Carcinomas: breast ca.	primary
GSM378127	GSE15130	GPL4091	19366795-cro-807	20	1	62435964	2.05099	48	41.1817	Whole chromosome	yes	breast cancer	Infiltrating duct carcinoma, NOS [C50._]	8500/3	breast	C50	Carcinomas: breast ca.	primary
GSM378129	GSE15130	GPL4091	19366795-cro-811	11	45000001	75000000	0.985484	26	27.1847	Local	no	breast cancer	Infiltrating duct carcinoma, NOS [C50._]	8500/3	breast	C50	Carcinomas: breast ca.	primary
GSM378130	GSE15130	GPL4091	19366795-cro-814	15	37902951	100338915	2.05099	36	32.4626	Local	yes	breast cancer	Infiltrating duct carcinoma, NOS [C50._]	8500/3	breast	C50	Carcinomas: breast ca.	primary
GSM378132	GSE15130	GPL4091	19366795-cro-819	16	1	88827254	2.91793	33	11.607	Whole chromosome	yes	breast cancer	Infiltrating duct carcinoma, NOS [C50._]	8500/3	breast	C50	Carcinomas: breast ca.	primary
GSM378134	GSE15130	GPL4091	19366795-cro-823	10	71563086	135374737	2.09618	27	8.83479	Local	yes	breast cancer	Infiltrating duct carcinoma, NOS [C50._]	8500/3	breast	C50	Carcinomas: breast ca.	primary
GSM378134	GSE15130	GPL4091	19366795-cro-823	11	25000001	87435964	2.05099	37	16.4702	Local	no	breast cancer	Infiltrating duct carcinoma, NOS [C50._]	8500/3	breast	C50	Carcinomas: breast ca.	primary
GSM378136	GSE15130	GPL4091	19366795-cro-829	6	20000001	83811651	2.09618	36	21.5504	Local	no	breast cancer	Infiltrating duct carcinoma, NOS [C50._]	8500/3	breast	C50	Carcinomas: breast ca.	primary
GSM378136	GSE15130	GPL4091	19366795-cro-829	10	1	30000000	0.985484	32	26.4528	Local	yes	breast cancer	Infiltrating duct carcinoma, NOS [C50._]	8500/3	breast	C50	Carcinomas: breast ca.	primary
GSM378136	GSE15130	GPL4091	19366795-cro-829	11	20000001	108827254	2.91793	58	37.5915	Local	no	breast cancer	Infiltrating duct carcinoma, NOS [C50._]	8500/3	breast	C50	Carcinomas: breast ca.	primary
GSM378136	GSE15130	GPL4091	19366795-cro-829	12	55000001	85000000	0.985484	27	20.3157	Local	no	breast cancer	Infiltrating duct carcinoma, NOS [C50._]	8500/3	breast	C50	Carcinomas: breast ca.	primary
GSM378137	GSE15130	GPL4091	19366795-cro-831	12	56232381	132349534	2.50041	36	15.8779	Local	yes	breast cancer	Infiltrating duct carcinoma, NOS [C50._]	8500/3	breast	C50	Carcinomas: breast ca.	primary
GSM378137	GSE15130	GPL4091	19366795-cro-831	17	1	46944323	1.5421	24	12.9798	Arm	yes	breast cancer	Infiltrating duct carcinoma, NOS [C50._]	8500/3	breast	C50	Carcinomas: breast ca.	primary
GSM378140	GSE15131	GPL4091	19366795-cro-MCF7	1	95000001	125000000	0.985484	30	12.7499	Local	no	breast cancer	Infiltrating duct carcinoma, NOS [C50._]	8500/3	breast	C50	Carcinomas: breast ca.	cell line
GSM378140	GSE15131	GPL4091	19366795-cro-MCF7	17	38774742	78774742	1.31398	35	12.6352	Local	yes	breast cancer	Infiltrating duct carcinoma, NOS [C50._]	8500/3	breast	C50	Carcinomas: breast ca.	cell line
GSM378140	GSE15131	GPL4091	19366795-cro-MCF7	20	30000001	60000000	0.985484	30	12.7499	Local	yes	breast cancer	Infiltrating duct carcinoma, NOS [C50._]	8500/3	breast	C50	Carcinomas: breast ca.	cell line
GSM378142	GSE15131	GPL4091	19366795-cro-ZR75_1	1	1	49691432	1.63234	107	96.679	Local	yes	breast cancer	Infiltrating duct carcinoma, NOS [C50._]	8500/3	breast	C50	Carcinomas: breast ca.	cell line
GSM378143	GSE15131	GPL4091	19366795-cro-CAMA1	1	75000001	121944323	1.5421	23	12.0373	Local	no	breast cancer	Infiltrating duct carcinoma, NOS [C50._]	8500/3	breast	C50	Carcinomas: breast ca.	cell line
GSM378143	GSE15131	GPL4091	19366795-cro-CAMA1	11	40000001	86944323	1.5421	21	10.2344	Local	no	breast cancer	Infiltrating duct carcinoma, NOS [C50._]	8500/3	breast	C50	Carcinomas: breast ca.	cell line
GSM378144	GSE15131	GPL4091	19366795-cro-HCC712	4	150000001	180000000	0.985484	26	8.01813	Local	no	breast cancer	Infiltrating duct carcinoma, NOS [C50._]	8500/3	breast	C50	Carcinomas: breast ca.	cell line
GSM378144	GSE15131	GPL4091	19366795-cro-HCC712	6	5000001	35000000	0.985484	26	8.01813	Local	no	breast cancer	Infiltrating duct carcinoma, NOS [C50._]	8500/3	breast	C50	Carcinomas: breast ca.	cell line
GSM378144	GSE15131	GPL4091	19366795-cro-HCC712	17	40000001	70000000	0.985484	46	23.9135	Local	no	breast cancer	Infiltrating duct carcinoma, NOS [C50._]	8500/3	breast	C50	Carcinomas: breast ca.	cell line
GSM378144	GSE15131	GPL4091	19366795-cro-HCC712	19	1	63811651	2.09618	97	50.9037	Whole chromosome	yes	breast cancer	Infiltrating duct carcinoma, NOS [C50._]	8500/3	breast	C50	Carcinomas: breast ca.	cell line
GSM378144	GSE15131	GPL4091	19366795-cro-HCC712	21	15000001	45000000	0.985484	26	8.01813	Local	yes	breast cancer	Infiltrating duct carcinoma, NOS [C50._]	8500/3	breast	C50	Carcinomas: breast ca.	cell line
GSM378145	GSE15131	GPL4091	19366795-cro-HCC1419	8	83838862	146274826	2.05099	71	42.2073	Local	yes	breast cancer	Infiltrating duct carcinoma, NOS [C50._]	8500/3	breast	C50	Carcinomas: breast ca.	cell line
GSM378145	GSE15131	GPL4091	19366795-cro-HCC1419	9	110000001	140000000	0.985484	23	9.41547	Local	yes	breast cancer	Infiltrating duct carcinoma, NOS [C50._]	8500/3	breast	C50	Carcinomas: breast ca.	cell line
GSM378145	GSE15131	GPL4091	19366795-cro-HCC1419	11	5000001	67435964	2.05099	45	18.4441	Arm	no	breast cancer	Infiltrating duct carcinoma, NOS [C50._]	8500/3	breast	C50	Carcinomas: breast ca.	cell line
GSM378145	GSE15131	GPL4091	19366795-cro-HCC1419	17	1	76117153	2.50041	53	20.7457	Whole chromosome	yes	breast cancer	Infiltrating duct carcinoma, NOS [C50._]	8500/3	breast	C50	Carcinomas: breast ca.	cell line
GSM378145	GSE15131	GPL4091	19366795-cro-HCC1419	20	32435964	62435964	0.985484	42	27.1783	Local	yes	breast cancer	Infiltrating duct carcinoma, NOS [C50._]	8500/3	breast	C50	Carcinomas: breast ca.	cell line
GSM378146	GSE15131	GPL4091	19366795-cro-SKBR3	3	1	40000000	1.31398	22	8.68587	Local	yes	breast cancer	Infiltrating duct carcinoma, NOS [C50._]	8500/3	breast	C50	Carcinomas: breast ca.	cell line
GSM378146	GSE15131	GPL4091	19366795-cro-SKBR3	6	1	40000000	1.31398	22	8.68587	Local	yes	breast cancer	Infiltrating duct carcinoma, NOS [C50._]	8500/3	breast	C50	Carcinomas: breast ca.	cell line
GSM378146	GSE15131	GPL4091	19366795-cro-SKBR3	8	70000001	146117153	2.50041	82	54.6621	Local	yes	breast cancer	Infiltrating duct carcinoma, NOS [C50._]	8500/3	breast	C50	Carcinomas: breast ca.	cell line
GSM378146	GSE15131	GPL4091	19366795-cro-SKBR3	17	1	76117153	2.50041	31	8.60523	Whole chromosome	yes	breast cancer	Infiltrating duct carcinoma, NOS [C50._]	8500/3	breast	C50	Carcinomas: breast ca.	cell line
GSM378147	GSE15131	GPL4091	19366795-cro-HCC1806	2	75000001	115000000	1.31398	23	9.48329	Local	no	breast cancer	Infiltrating duct carcinoma, NOS [C50._]	8500/3	breast	C50	Carcinomas: breast ca.	cell line
GSM378147	GSE15131	GPL4091	19366795-cro-HCC1806	19	30000001	60000000	0.985484	23	11.9503	Local	yes	breast cancer	Infiltrating duct carcinoma, NOS [C50._]	8500/3	breast	C50	Carcinomas: breast ca.	cell line
GSM378800	GSE15172	GPL4091	19336547-lee-TW01	11	1	78774742	2.58771	41	13.7783	Arm	yes	Nasopharyngeal carcinoma	Squamous cell carcinoma, NOS	8070/3	nasopharynx	C11	Carcinomas: nasopharynx ca.	cell line
GSM379154	GSE15187	GPL2004	19620960-san-U131	11	20000001	120338915	3.29608	21	8.24972	Local	no	myelodysplastic syndrome	Myelodysplastic syndrome, NOS	9989/3	bone marrow	C421	Leukemias: acute myeloid leukemias and MDS	primary
GSM379231	GSE15187	GPL2004	19620960-san-U196	6	5000001	83774742	2.58771	23	25.5773	Arm	no	myelodysplastic syndrome	Myelodysplastic syndrome, NOS	9989/3	bone marrow	C421	Leukemias: acute myeloid leukemias and MDS	primary
GSM388212	GSE15477	GPL8355	19432969-mug-MCF7	1	100000001	206368585	3.49415	24	8.64059	Local	no	breast cancer	Infiltrating duct carcinoma, NOS [C50._]	8500/3	breast	C50	Carcinomas: breast ca.	cell line
GSM388216	GSE15477	GPL8355	19432969-mug-ZR751	1	1	242951149	7.98081	40	16.7532	Whole chromosome	yes	breast cancer	Infiltrating duct carcinoma, NOS [C50._]	8500/3	breast	C50	Carcinomas: breast ca.	cell line
GSM388982	GSE15526	GPL3718	19584285-hu-E1756	6	105000001	167435964	2.05099	25	18.4236	Local	yes	esophageal squamous cell carcinoma	Squamous cell carcinoma, NOS	8070/3	esophagus	C15	Carcinomas: esophagus ca.	primary
GSM389091	GSE15526	GPL3720	19584285-hu-E1520	7	5000001	81117153	2.50041	20	9.61296	Arm	no	esophageal squamous cell carcinoma	Squamous cell carcinoma, NOS	8070/3	esophagus	C15	Carcinomas: esophagus ca.	primary
GSM389092	GSE15526	GPL3720	19584285-hu-E1521	3	95000001	195338915	3.29608	20	21.5844	Arm	yes	esophageal squamous cell carcinoma	Squamous cell carcinoma, NOS	8070/3	esophagus	C15	Carcinomas: esophagus ca.	primary
GSM389104	GSE15526	GPL3720	19584285-hu-E1576	11	45000001	121117153	2.50041	22	21.8727	Local	no	esophageal squamous cell carcinoma	Squamous cell carcinoma, NOS	8070/3	esophagus	C15	Carcinomas: esophagus ca.	primary
GSM389110	GSE15526	GPL3720	19584285-hu-E1614	2	125000001	201117153	2.50041	28	22.4147	Local	no	esophageal squamous cell carcinoma	Squamous cell carcinoma, NOS	8070/3	esophagus	C15	Carcinomas: esophagus ca.	primary
GSM392567	GSE15688	GPL3718	19483684-lan-UPN07	16	5000001	81117153	2.50041	20	20.3879	Whole chromosome	no	myelodysplastic syndrome	Myelodysplastic syndrome, NOS	9989/3	bone marrow	C421	Leukemias: acute myeloid leukemias and MDS	primary
GSM395862	GSE15695	GPL3718	20215539-dic-MM336	20	1	62435964	2.05099	29	34.5655	Whole chromosome	yes	Plasma cell myeloma	Plasma cell myeloma	9732/3	bone marrow	C421	Lymphomas: myelomas	primary
GSM395892	GSE15695	GPL3718	20215539-dic-MM351	2	120000001	150000000	0.985484	26	14.7575	Local	no	Plasma cell myeloma	Plasma cell myeloma	9732/3	bone marrow	C421	Lymphomas: myelomas	primary
GSM393027	GSE15696	GPL3718	EWS-tak-SK_ES	9	1	132349534	4.34761	28	34.8384	Whole chromosome	yes	Ewing sarcoma	Ewing sarcoma	9260/3	bones and joints	C400	Soft tissue tumors: bone tumors	cell line
GSM393639	GSE15730	GPL3718	19651601-rad-PML_6	1	135000001	223827254	2.91793	24	25.9693	Local	no	acute myeloid leukemia	Acute myeloid leukemia, NOS	9861/3	hematopoietic and reticuloendothelial systems	C42	Leukemias: acute myeloid leukemias and MDS	primary
GSM397946	GSE15842	GPL3720	19863542-har-01	6	1	114142980	3.74954	55	54.8946	Arm	yes	Peripheral T-cell lymphoma	Peripheral T-cell lymphoma, NOS	9705/3	lymph nodes	C77	Lymphomas: T-cell, NOS	primary
GSM400859	GSE16019	GPL6979	19521957-che-27	14	20000001	96117153	2.50041	20	9.61296	Local	no	renal cell carcinoma	Renal cell carcinoma	8312/3	kidney	C649	Carcinomas: renal ca.	primary
GSM400905	GSE16019	GPL6979	19521957-che-73	15	35000001	81944323	1.5421	22	14.7636	Local	no	renal cell carcinoma	Renal cell carcinoma	8312/3	kidney	C649	Carcinomas: renal ca.	primary
GSM402783	GSE16092	GPL3718	19557126-gor-338A	8	1	132349534	4.34761	40	28.069	Whole chromosome	yes	lung cancer	Adenocarcinoma, NOS	8140/3	lung and bronchus	C34	Carcinomas: bronchoalveolar, NSCLC	primary
GSM402796	GSE16092	GPL3718	19557126-gor-81A	20	15491641	62435964	1.5421	27	29.9019	Arm	yes	lung cancer	Adenocarcinoma, NOS	8140/3	lung and bronchus	C34	Carcinomas: bronchoalveolar, NSCLC	primary
GSM403335	GSE16121	GPL2005	19396863-agn-031	1	140000001	240338915	3.29608	28	32.4786	Local	no	multiple myeloma	Plasma cell myeloma	9732/3	bone marrow	C421	Lymphomas: myelomas	primary
GSM403373	GSE16121	GPL2005	19396863-agn-004	1	165000001	227435964	2.05099	20	18.7319	Local	no	multiple myeloma	Plasma cell myeloma	9732/3	bone marrow	C421	Lymphomas: myelomas	primary
GSM403373	GSE16121	GPL2005	19396863-agn-004	8	10000001	72435964	2.05099	24	24.5731	Local	no	multiple myeloma	Plasma cell myeloma	9732/3	bone marrow	C421	Lymphomas: myelomas	primary
GSM474263	GSE16400	GPL9708	19995423-cur-7201	8	5000001	67435964	2.05099	23	23.9987	Local	no	breast cancer	Adenocarcinoma, NOS	8140/3	breast	C50	Carcinomas: breast ca.	primary
GSM478298	GSE16400	GPL4091	19995423-cur-7214	17	1	46944323	1.5421	30	35.1397	Arm	yes	breast cancer	Adenocarcinoma, NOS	8140/3	breast	C50	Carcinomas: breast ca.	primary
GSM478304	GSE16400	GPL4091	19995423-cur-7204	1	140000001	240338915	3.29608	21	14.2195	Local	no	breast cancer	Adenocarcinoma, NOS	8140/3	breast	C50	Carcinomas: breast ca.	primary
GSM478324	GSE16400	GPL4091	19995423-cur-Sum159	16	1	76117153	2.50041	24	13.3883	Whole chromosome	yes	breast cancer	Adenocarcinoma, NOS	8140/3	breast	C50	Carcinomas: breast ca.	cell line
GSM478324	GSE16400	GPL4091	19995423-cur-Sum159	18	1	62435964	2.05099	25	18.4322	Whole chromosome	yes	breast cancer	Adenocarcinoma, NOS	8140/3	breast	C50	Carcinomas: breast ca.	cell line
GSM412452	GSE16408	GPL8641	16236351-bro-08	1	10000001	156274826	4.80505	24	11.0108	Arm	no	ovarian cancer	Carcinoma, NOS	8010/3	ovary	C569	Carcinomas: ovarian ca.	primary
GSM406540	GSE16598	GPL8581	19846608-nav-T1	8	30000001	144142980	3.74954	21	21.9254	Arm	yes	Ductal Breast Carcinoma	Infiltrating duct carcinoma, NOS [C50._]	8500/3	breast	C50	Carcinomas: breast ca.	primary
GSM413808	GSE16599	GPL8581	19846608-nav-T2	12	1	76117153	2.50041	27	32.0964	Arm	yes	Ductal Breast Carcinoma	Infiltrating duct carcinoma, NOS [C50._]	8500/3	breast	C50	Carcinomas: breast ca.	primary
GSM413905	GSE16603	GPL8581	19846608-nav-T6	17	20000001	66944323	1.5421	33	38.3359	Local	no	Ductal Breast Carcinoma	Infiltrating duct carcinoma, NOS [C50._]	8500/3	breast	C50	Carcinomas: breast ca.	primary
GSM415816	GSE16604	GPL8581	19846608-nav-T7	11	55000001	101944323	1.5421	25	26.5949	Local	no	Ductal Breast Carcinoma	Infiltrating duct carcinoma, NOS [C50._]	8500/3	breast	C50	Carcinomas: breast ca.	primary
GSM415046	GSE16606	GPL8581	19846608-nav-T9	1	35000001	81944323	1.5421	23	15.8787	Local	no	Ductal Breast Carcinoma	Infiltrating duct carcinoma, NOS [C50._]	8500/3	breast	C50	Carcinomas: breast ca.	primary
GSM416899	GSE16608	GPL8581	19846608-nav-T11	17	20000001	69691432	1.63234	23	22.8789	Local	no	Ductal Breast Carcinoma	Infiltrating duct carcinoma, NOS [C50._]	8500/3	breast	C50	Carcinomas: breast ca.	primary
GSM416973	GSE16610	GPL8581	19846608-nav-T13	11	1	132349534	4.34761	28	9.98958	Whole chromosome	yes	Ductal Breast Carcinoma	Infiltrating duct carcinoma, NOS [C50._]	8500/3	breast	C50	Carcinomas: breast ca.	primary
GSM417090	GSE16619	GPL3718	19706770-kad-BC4	11	58335231	134452384	2.50041	23	23.4824	Arm	yes	breast cancer	Infiltrating duct carcinoma, NOS [C50._]	8500/3	breast	C50	Carcinomas: breast ca.	primary
GSM417097	GSE16619	GPL3718	19706770-kad-BC11	1	100000001	176117153	2.50041	33	29.0057	Local	no	breast cancer	Infiltrating duct carcinoma, NOS [C50._]	8500/3	breast	C50	Carcinomas: breast ca.	primary
GSM417100	GSE16619	GPL3718	19706770-kad-BC14	12	1	30000000	0.985484	22	21.2699	Local	yes	breast cancer	Infiltrating duct carcinoma, NOS [C50._]	8500/3	breast	C50	Carcinomas: breast ca.	primary
GSM417101	GSE16619	GPL3718	19706770-kad-BC15	17	10000001	40000000	0.985484	23	22.4081	Local	no	breast cancer	Infiltrating duct carcinoma, NOS [C50._]	8500/3	breast	C50	Carcinomas: breast ca.	primary
GSM417101	GSE16619	GPL3718	19706770-kad-BC15	18	45000001	75000000	0.985484	34	39.2201	Local	yes	breast cancer	Infiltrating duct carcinoma, NOS [C50._]	8500/3	breast	C50	Carcinomas: breast ca.	primary
GSM417102	GSE16619	GPL3718	19706770-kad-BC16	16	45000001	85000000	1.31398	24	24.3453	Local	yes	breast cancer	Infiltrating duct carcinoma, NOS [C50._]	8500/3	breast	C50	Carcinomas: breast ca.	primary
GSM417105	GSE16619	GPL3718	19706770-kad-BC19	2	165000001	214691432	1.63234	32	21.2999	Local	no	breast cancer	Infiltrating duct carcinoma, NOS [C50._]	8500/3	breast	C50	Carcinomas: breast ca.	primary
GSM417105	GSE16619	GPL3718	19706770-kad-BC19	6	115000001	155000000	1.31398	29	22.8104	Local	no	breast cancer	Infiltrating duct carcinoma, NOS [C50._]	8500/3	breast	C50	Carcinomas: breast ca.	primary
GSM417105	GSE16619	GPL3718	19706770-kad-BC19	10	1	40000000	1.31398	33	27.8519	Arm	yes	breast cancer	Infiltrating duct carcinoma, NOS [C50._]	8500/3	breast	C50	Carcinomas: breast ca.	primary
GSM417106	GSE16619	GPL3718	19706770-kad-BC20	8	55000001	131117153	2.50041	24	25.0567	Local	no	breast cancer	Infiltrating duct carcinoma, NOS [C50._]	8500/3	breast	C50	Carcinomas: breast ca.	primary
GSM417110	GSE16619	GPL3718	19706770-kad-BC24	9	1	46944323	1.5421	41	55.3343	Arm	yes	breast cancer	Infiltrating duct carcinoma, NOS [C50._]	8500/3	breast	C50	Carcinomas: breast ca.	primary
GSM417115	GSE16619	GPL3718	19706770-kad-BC29	3	130000001	160000000	0.985484	24	23.8318	Local	no	breast cancer	Infiltrating duct carcinoma, NOS [C50._]	8500/3	breast	C50	Carcinomas: breast ca.	primary
GSM417126	GSE16619	GPL3718	19706770-kad-BC40	17	15000001	77435964	2.05099	28	31.076	Arm	yes	breast cancer	Infiltrating duct carcinoma, NOS [C50._]	8500/3	breast	C50	Carcinomas: breast ca.	primary
GSM417131	GSE16619	GPL3720	19706770-kad-BC3	7	50000001	138827254	2.91793	20	12.9841	Local	no	breast cancer	Infiltrating duct carcinoma, NOS [C50._]	8500/3	breast	C50	Carcinomas: breast ca.	primary
GSM417156	GSE16619	GPL3720	19706770-kad-BC28	17	1	62435964	2.05099	20	19.8264	Arm	yes	breast cancer	Infiltrating duct carcinoma, NOS [C50._]	8500/3	breast	C50	Carcinomas: breast ca.	primary
GSM417499	GSE16663	GPL8720	19846608-nav-T15	10	25000001	101117153	2.50041	43	25.3948	Local	no	breast cancer	Infiltrating duct carcinoma, NOS [C50._]	8500/3	breast	C50	Carcinomas: breast ca.	primary
GSM417547	GSE16664	GPL8720	19846608-nav-T16	3	40000001	116117153	2.50041	22	15.1012	Local	no	breast cancer	Infiltrating duct carcinoma, NOS [C50._]	8500/3	breast	C50	Carcinomas: breast ca.	primary
GSM417811	GSE16668	GPL8720	19846608-nav-T19	8	1	62435964	2.05099	20	19.2405	Arm	yes	breast cancer	Infiltrating duct carcinoma, NOS [C50._]	8500/3	breast	C50	Carcinomas: breast ca.	primary
GSM434253	GSE17247	GPL3720	19451690-sos-H2122	8	95000001	144691432	1.63234	23	23.3519	Local	yes	non-small cell lung cancer	Non-small cell carcinoma	8046/3	lung and bronchus	C34	Carcinomas: bronchoalveolar, NSCLC	cell line
GSM434258	GSE17247	GPL3720	19451690-sos-HCC1171	9	1	46944323	1.5421	26	28.4461	Arm	yes	non-small cell lung cancer	Non-small cell carcinoma	8046/3	lung and bronchus	C34	Carcinomas: bronchoalveolar, NSCLC	cell line
GSM434270	GSE17247	GPL3720	19451690-sos-H2110	1	20000001	152349534	4.34761	24	8.76539	Local	no	non-small cell lung cancer	Non-small cell carcinoma	8046/3	lung and bronchus	C34	Carcinomas: bronchoalveolar, NSCLC	cell line
GSM434274	GSE17247	GPL3720	19451690-sos-HCC827	8	25000001	139142980	3.74954	44	31.7656	Arm	no	non-small cell lung cancer	Non-small cell carcinoma	8046/3	lung and bronchus	C34	Carcinomas: bronchoalveolar, NSCLC	cell line
GSM434277	GSE17247	GPL3720	19451690-sos-H1395	20	12744532	62435964	1.63234	20	9.41494	Arm	yes	non-small cell lung cancer	Non-small cell carcinoma	8046/3	lung and bronchus	C34	Carcinomas: bronchoalveolar, NSCLC	cell line
GSM434282	GSE17247	GPL3720	19451690-sos-H820	19	23811651	63811651	1.31398	56	80.9457	Arm	yes	non-small cell lung cancer	Non-small cell carcinoma	8046/3	lung and bronchus	C34	Carcinomas: bronchoalveolar, NSCLC	cell line
GSM434283	GSE17247	GPL3720	19451690-sos-HCC2279	8	39906241	146274826	3.49415	32	15.1657	Arm	yes	non-small cell lung cancer	Non-small cell carcinoma	8046/3	lung and bronchus	C34	Carcinomas: bronchoalveolar, NSCLC	cell line
GSM434286	GSE17247	GPL3720	19451690-sos-HCC4006	5	1	140273252	4.6079	40	13.5876	Arm	yes	non-small cell lung cancer	Non-small cell carcinoma	8046/3	lung and bronchus	C34	Carcinomas: bronchoalveolar, NSCLC	cell line
GSM434286	GSE17247	GPL3720	19451690-sos-HCC4006	6	1	62435964	2.05099	43	29.1933	Arm	yes	non-small cell lung cancer	Non-small cell carcinoma	8046/3	lung and bronchus	C34	Carcinomas: bronchoalveolar, NSCLC	cell line
GSM434292	GSE17247	GPL3720	19451690-sos-EKVX_02	11	60000001	109691432	1.63234	30	33.6657	Local	no	non-small cell lung cancer	Non-small cell carcinoma	8046/3	lung and bronchus	C34	Carcinomas: bronchoalveolar, NSCLC	cell line
GSM434296	GSE17247	GPL3720	19451690-sos-H322M_03	7	65000001	105000000	1.31398	20	18.3606	Local	no	non-small cell lung cancer	Non-small cell carcinoma	8046/3	lung and bronchus	C34	Carcinomas: bronchoalveolar, NSCLC	cell line
GSM434296	GSE17247	GPL3720	19451690-sos-H322M_03	11	55000001	95000000	1.31398	26	26.9728	Local	no	non-small cell lung cancer	Non-small cell carcinoma	8046/3	lung and bronchus	C34	Carcinomas: bronchoalveolar, NSCLC	cell line
GSM434297	GSE17247	GPL3720	19451690-sos-H3255_DA	9	1	40000000	1.31398	20	18.485	Local	yes	non-small cell lung cancer	Non-small cell carcinoma	8046/3	lung and bronchus	C34	Carcinomas: bronchoalveolar, NSCLC	cell line
GSM434297	GSE17247	GPL3720	19451690-sos-H3255_DA	22	9691432	49691432	1.31398	26	27.1964	Whole chromosome	yes	non-small cell lung cancer	Non-small cell carcinoma	8046/3	lung and bronchus	C34	Carcinomas: bronchoalveolar, NSCLC	cell line
GSM434298	GSE17247	GPL3720	19451690-sos-HCC1195_02	11	25000001	125338915	3.29608	21	8.2223	Local	no	non-small cell lung cancer	Non-small cell carcinoma	8046/3	lung and bronchus	C34	Carcinomas: bronchoalveolar, NSCLC	cell line
GSM434303	GSE17247	GPL3720	19451690-sos-H1666_DA	21	6944323	46944323	1.31398	21	19.9484	Whole chromosome	yes	non-small cell lung cancer	Non-small cell carcinoma	8046/3	lung and bronchus	C34	Carcinomas: bronchoalveolar, NSCLC	cell line
GSM434304	GSE17247	GPL3720	19451690-sos-H1770	14	42556934	106368585	2.09618	37	46.8015	Local	yes	non-small cell lung cancer	Non-small cell carcinoma	8046/3	lung and bronchus	C34	Carcinomas: bronchoalveolar, NSCLC	cell line
GSM434309	GSE17247	GPL3720	19451690-sos-H522	6	5000001	67435964	2.05099	24	24.6492	Arm	no	non-small cell lung cancer	Non-small cell carcinoma	8046/3	lung and bronchus	C34	Carcinomas: bronchoalveolar, NSCLC	cell line
GSM434323	GSE17247	GPL3720	19451690-sos-A427	11	80000001	110000000	0.985484	25	25.8062	Local	no	non-small cell lung cancer	Non-small cell carcinoma	8046/3	lung and bronchus	C34	Carcinomas: bronchoalveolar, NSCLC	cell line
GSM434327	GSE17247	GPL3720	19451690-sos-H1563	5	1	46944323	1.5421	25	25.8195	Arm	yes	non-small cell lung cancer	Non-small cell carcinoma	8046/3	lung and bronchus	C34	Carcinomas: bronchoalveolar, NSCLC	cell line
GSM434333	GSE17247	GPL3720	19451690-sos-H322	11	45000001	107435964	2.05099	28	21.974	Local	no	non-small cell lung cancer	Non-small cell carcinoma	8046/3	lung and bronchus	C34	Carcinomas: bronchoalveolar, NSCLC	cell line
GSM433916	GSE17359	GPL6801	20179022-ber-M000921	9	25000001	113827254	2.91793	33	23.1215	Local	no	melanoma	Malignant melanoma, NOS	8720/3	skin	C44	Carcinomas: melanocytic neoplasias	cell line
GSM433916	GSE17359	GPL6801	20179022-ber-M000921	10	45000001	85000000	1.31398	21	19.8351	Local	no	melanoma	Malignant melanoma, NOS	8720/3	skin	C44	Carcinomas: melanocytic neoplasias	cell line
GSM433918	GSE17359	GPL6801	20179022-ber-501Mel	8	1	40000000	1.31398	56	43.7111	Local	yes	melanoma	Malignant melanoma, NOS	8720/3	skin	C44	Carcinomas: melanocytic neoplasias	cell line
GSM433918	GSE17359	GPL6801	20179022-ber-501Mel	11	50000001	80000000	0.985484	38	27.6339	Local	no	melanoma	Malignant melanoma, NOS	8720/3	skin	C44	Carcinomas: melanocytic neoplasias	cell line
GSM434361	GSE17381	GPL4091	19915670-bre-08	7	45000001	91944323	1.5421	24	24.3453	Local	no	glioblastoma	Glioblastoma, NOS	9440/3	Brain, NOS	C719	CNS: gliomas	primary
GSM434370	GSE17381	GPL4091	19915670-bre-18	1	15000001	93774742	2.58771	43	12.1066	Local	no	glioblastoma	Glioblastoma, NOS	9440/3	Brain, NOS	C719	CNS: gliomas	primary
GSM434371	GSE17381	GPL4091	19915670-bre-19	12	5000001	119142980	3.74954	111	95.2193	Whole chromosome	no	glioblastoma	Glioblastoma, NOS	9440/3	Brain, NOS	C719	CNS: gliomas	primary
GSM434373	GSE17381	GPL4091	19915670-bre-21	12	45000001	75000000	0.985484	49	41.0627	Local	no	anaplastic oligodendroglioma	Oligodendroglioma, anaplastic	9451/3	Brain, NOS	C719	CNS: gliomas	primary
GSM434377	GSE17381	GPL4091	19915670-bre-26	12	1	30000000	0.985484	26	19.1591	Local	yes	anaplastic astrocytoma	Astrocytoma, anaplastic	9401/3	Brain, NOS	C719	CNS: astrocytic	primary
GSM434794	GSE17429	GPL3720	19755855-ram-S004612T	1	5000001	68811651	2.09618	31	8.56215	Local	no	non-small cell lung cancer	Non-small cell carcinoma	8046/3	lung and bronchus	C34	Carcinomas: bronchoalveolar, NSCLC	primary
GSM434799	GSE17429	GPL3720	19755855-ram-045_CP	8	30000001	144142980	3.74954	21	14.4716	Arm	yes	non-small cell lung cancer	Non-small cell carcinoma	8046/3	lung and bronchus	C34	Carcinomas: bronchoalveolar, NSCLC	primary
GSM437000	GSE17534	GPL3720	20544847-gas-MaMel30new	5	1	40000000	1.31398	23	23.261	Local	yes	metastatic melanoma	Malignant melanoma, NOS	8720/3	skin	C44	Carcinomas: melanocytic neoplasias	cell line
GSM437008	GSE17534	GPL3720	20544847-gas-MaMel45a	9	1	76117153	2.50041	24	25.7104	Arm	yes	metastatic melanoma	Malignant melanoma, NOS	8720/3	skin	C44	Carcinomas: melanocytic neoplasias	cell line
GSM437021	GSE17534	GPL3720	20544847-gas-MaMel71new	8	55000001	85000000	0.985484	24	23.8277	Local	no	metastatic melanoma	Malignant melanoma, NOS	8720/3	skin	C44	Carcinomas: melanocytic neoplasias	cell line
GSM437021	GSE17534	GPL3720	20544847-gas-MaMel71new	11	1	30000000	0.985484	36	42.4696	Local	yes	metastatic melanoma	Malignant melanoma, NOS	8720/3	skin	C44	Carcinomas: melanocytic neoplasias	cell line
GSM437021	GSE17534	GPL3720	20544847-gas-MaMel71new	17	31830419	78774742	1.5421	25	18.1295	Local	yes	metastatic melanoma	Malignant melanoma, NOS	8720/3	skin	C44	Carcinomas: melanocytic neoplasias	cell line
GSM437022	GSE17534	GPL3720	20544847-gas-MaMel73a	5	1	46944323	1.5421	26	27.2715	Arm	yes	metastatic melanoma	Malignant melanoma, NOS	8720/3	skin	C44	Carcinomas: melanocytic neoplasias	cell line
GSM437022	GSE17534	GPL3720	20544847-gas-MaMel73a	11	45000001	94691432	1.63234	22	21.3451	Local	no	metastatic melanoma	Malignant melanoma, NOS	8720/3	skin	C44	Carcinomas: melanocytic neoplasias	cell line
GSM437022	GSE17534	GPL3720	20544847-gas-MaMel73a	22	15000001	45000000	0.985484	21	19.9231	Local	yes	metastatic melanoma	Malignant melanoma, NOS	8720/3	skin	C44	Carcinomas: melanocytic neoplasias	cell line
GSM437023	GSE17534	GPL3720	20544847-gas-MaMel75	11	60000001	109691432	1.63234	29	32.2029	Local	no	metastatic melanoma	Malignant melanoma, NOS	8720/3	skin	C44	Carcinomas: melanocytic neoplasias	cell line
GSM437026	GSE17534	GPL3720	20544847-gas-MaMel80anew	1	30000001	118827254	2.91793	22	22.4753	Local	no	metastatic melanoma	Malignant melanoma, NOS	8720/3	skin	C44	Carcinomas: melanocytic neoplasias	cell line
GSM437029	GSE17534	GPL3720	20544847-gas-MaMel94	18	5000001	67435964	2.05099	26	27.7868	Whole chromosome	no	metastatic melanoma	Malignant melanoma, NOS	8720/3	skin	C44	Carcinomas: melanocytic neoplasias	cell line
GSM437046	GSE17534	GPL3720	20544847-gas-MaMel_KNUD	10	25000001	87435964	2.05099	20	19.1615	Local	no	metastatic melanoma	Malignant melanoma, NOS	8720/3	skin	C44	Carcinomas: melanocytic neoplasias	cell line
GSM449596	GSE17958	GPL3720	19801978-bas-3T	1	1	40000000	1.31398	33	38.8102	Local	yes	Lung squamous cell carcinoma	Squamous cell carcinoma, NOS	8070/3	lung and bronchus	C34	Carcinomas: bronchoalveolar, NSCLC	primary
GSM449604	GSE17958	GPL3720	19801978-bas-59T	1	10000001	50000000	1.31398	22	21.6	Local	no	Lung squamous cell carcinoma	Squamous cell carcinoma, NOS	8070/3	lung and bronchus	C34	Carcinomas: bronchoalveolar, NSCLC	primary
GSM449665	GSE17958	GPL3720	19801978-bas-TE4	11	10000001	72435964	2.05099	24	17.2185	Local	no	Esophageal squamous cell carcinoma	Squamous cell carcinoma, NOS	8070/3	esophagus	C15	Carcinomas: esophagus ca.	primary
GSM449669	GSE17958	GPL3720	19801978-bas-TE9	4	115000001	191117153	2.50041	23	16.3314	Local	yes	Esophageal squamous cell carcinoma	Squamous cell carcinoma, NOS	8070/3	esophagus	C15	Carcinomas: esophagus ca.	primary
GSM455985	GSE18252	GPL2005	19962665-jai-HF11754	2	95000001	227349534	4.34761	31	17.6938	Local	no	non-small cell lung cancer	Non-small cell carcinoma	8046/3	lung and bronchus	C34	Carcinomas: bronchoalveolar, NSCLC	primary
GSM455985	GSE18252	GPL2005	19962665-jai-HF11754	9	1	46944323	1.5421	20	18.6263	Arm	yes	non-small cell lung cancer	Non-small cell carcinoma	8046/3	lung and bronchus	C34	Carcinomas: bronchoalveolar, NSCLC	primary
GSM456001	GSE18252	GPL2005	19962665-jai-HF15224	8	70000001	146117153	2.50041	20	19.2132	Local	yes	non-small cell lung cancer	Non-small cell carcinoma	8046/3	lung and bronchus	C34	Carcinomas: bronchoalveolar, NSCLC	primary
GSM456051	GSE18252	GPL2005	19962665-jai-HF18138	8	15000001	129142980	3.74954	45	21.615	Local	no	colon cancer	Adenocarcinoma, NOS	8140/3	large intestine, excl. rectum and rectosigmoid junction	C189	Carcinomas: colorectal ca.	primary
GSM456104	GSE18252	GPL2004	19962665-jai-HF19107	3	1	88827254	2.91793	21	10.5371	Arm	yes	gastric tumor	Adenocarcinoma, NOS	8140/3	stomach	C16	Carcinomas: gastric ca.	primary
GSM457694	GSE18333	GPL6801	20516122-mao-SH10	3	30000001	170273252	4.6079	58	12.0917	Local	no	prostate cancer	Adenocarcinoma, NOS	8140/3	prostate gland	C619	Carcinomas: prostate adenoca.	primary
GSM457694	GSE18333	GPL6801	20516122-mao-SH10	4	110000001	140000000	0.985484	46	31.5767	Local	no	prostate cancer	Adenocarcinoma, NOS	8140/3	prostate gland	C619	Carcinomas: prostate adenoca.	primary
GSM457694	GSE18333	GPL6801	20516122-mao-SH10	5	10000001	110338915	3.29608	54	16.5901	Local	no	prostate cancer	Adenocarcinoma, NOS	8140/3	prostate gland	C619	Carcinomas: prostate adenoca.	primary
GSM457694	GSE18333	GPL6801	20516122-mao-SH10	13	80000001	110000000	0.985484	66	55.7037	Local	yes	prostate cancer	Adenocarcinoma, NOS	8140/3	prostate gland	C619	Carcinomas: prostate adenoca.	primary
GSM457705	GSE18333	GPL6801	20516122-mao-SH16	5	92030612	180857866	2.91793	38	15.3848	Local	yes	prostate cancer	Adenocarcinoma, NOS	8140/3	prostate gland	C619	Carcinomas: prostate adenoca.	primary
GSM457705	GSE18333	GPL6801	20516122-mao-SH16	7	55000001	85000000	0.985484	26	19.0789	Local	no	prostate cancer	Adenocarcinoma, NOS	8140/3	prostate gland	C619	Carcinomas: prostate adenoca.	primary
GSM457722	GSE18333	GPL6801	20516122-mao-SH25	5	85000001	115000000	0.985484	21	19.8097	Local	no	prostate cancer	Adenocarcinoma, NOS	8140/3	prostate gland	C619	Carcinomas: prostate adenoca.	primary
GSM457726	GSE18333	GPL6801	20516122-mao-SH27	4	1	170899992	5.61397	31	10.7308	Whole chromosome	yes	prostate cancer	Adenocarcinoma, NOS	8140/3	prostate gland	C619	Carcinomas: prostate adenoca.	primary
GSM457740	GSE18333	GPL6801	20516122-mao-SH35	3	15000001	91117153	2.50041	49	27.7081	Local	no	prostate cancer	Adenocarcinoma, NOS	8140/3	prostate gland	C619	Carcinomas: prostate adenoca.	primary
GSM457740	GSE18333	GPL6801	20516122-mao-SH35	4	105000001	135000000	0.985484	26	19.0441	Local	no	prostate cancer	Adenocarcinoma, NOS	8140/3	prostate gland	C619	Carcinomas: prostate adenoca.	primary
GSM457740	GSE18333	GPL6801	20516122-mao-SH35	5	75000001	105000000	0.985484	22	14.5732	Local	no	prostate cancer	Adenocarcinoma, NOS	8140/3	prostate gland	C619	Carcinomas: prostate adenoca.	primary
GSM457744	GSE18333	GPL6801	20516122-mao-SH37	4	135000001	181944323	1.5421	29	17.9766	Local	no	prostate cancer	Adenocarcinoma, NOS	8140/3	prostate gland	C619	Carcinomas: prostate adenoca.	primary
GSM457744	GSE18333	GPL6801	20516122-mao-SH37	5	90000001	120000000	0.985484	29	22.7011	Local	no	prostate cancer	Adenocarcinoma, NOS	8140/3	prostate gland	C619	Carcinomas: prostate adenoca.	primary
GSM457744	GSE18333	GPL6801	20516122-mao-SH37	6	60000001	100000000	1.31398	36	25.6519	Local	no	prostate cancer	Adenocarcinoma, NOS	8140/3	prostate gland	C619	Carcinomas: prostate adenoca.	primary
GSM457757	GSE18333	GPL6801	20516122-mao-P98	1	105000001	239452384	4.41669	48	22.0966	Arm	no	prostate cancer	Adenocarcinoma, NOS	8140/3	prostate gland	C619	Carcinomas: prostate adenoca.	primary
GSM459729	GSE18453	GPL2879	20581869-coo-HYB96	8	70000001	146117153	2.50041	20	19.6284	Local	yes	ovarian cancer	Carcinoma, NOS	8010/3	ovary	C569	Carcinomas: ovarian ca.	cell line
GSM463054	GSE18638	GPL9128	19946270-tay-04449A	18	1	46944323	1.5421	21	20.4385	Arm	yes	colon cancer	Adenocarcinoma, NOS	8140/3	large intestine, excl. rectum and rectosigmoid junction	C189	Carcinomas: colorectal ca.	cell line
GSM463065	GSE18638	GPL9128	19946270-tay-06265A	5	50000001	112435964	2.05099	22	14.9792	Local	no	colon cancer	Adenocarcinoma, NOS	8140/3	large intestine, excl. rectum and rectosigmoid junction	C189	Carcinomas: colorectal ca.	cell line
GSM463069	GSE18638	GPL9128	19946270-tay-07061A	8	99330503	146274826	1.5421	30	33.9814	Local	yes	colon cancer	Adenocarcinoma, NOS	8140/3	large intestine, excl. rectum and rectosigmoid junction	C189	Carcinomas: colorectal ca.	cell line
GSM463080	GSE18638	GPL9128	19946270-tay-10512A	16	10000001	72435964	2.05099	20	18.7951	Local	no	colon cancer	Adenocarcinoma, NOS	8140/3	large intestine, excl. rectum and rectosigmoid junction	C189	Carcinomas: colorectal ca.	cell line
GSM463082	GSE18638	GPL9128	19946270-tay-12051V	12	30000001	70000000	1.31398	34	29.1663	Local	no	colon cancer	Adenocarcinoma, NOS	8140/3	large intestine, excl. rectum and rectosigmoid junction	C189	Carcinomas: colorectal ca.	cell line
GSM463100	GSE18638	GPL9128	19946270-tay-A3203U	1	150000001	213811651	2.09618	29	32.4875	Local	no	colon cancer	Adenocarcinoma, NOS	8140/3	large intestine, excl. rectum and rectosigmoid junction	C189	Carcinomas: colorectal ca.	cell line
GSM463105	GSE18638	GPL9128	19946270-tay-A4674U	20	1	30000000	0.985484	41	51.6748	Arm	yes	colon cancer	Adenocarcinoma, NOS	8140/3	large intestine, excl. rectum and rectosigmoid junction	C189	Carcinomas: colorectal ca.	cell line
GSM463111	GSE18638	GPL9128	19946270-tay-C0081A	12	1	30000000	0.985484	20	18.5734	Local	yes	colon cancer	Adenocarcinoma, NOS	8140/3	large intestine, excl. rectum and rectosigmoid junction	C189	Carcinomas: colorectal ca.	cell line
GSM463115	GSE18638	GPL9128	19946270-tay-C0126A	11	1	62435964	2.05099	21	20.6341	Arm	yes	colon cancer	Adenocarcinoma, NOS	8140/3	large intestine, excl. rectum and rectosigmoid junction	C189	Carcinomas: colorectal ca.	cell line
GSM466320	GSE18797	GPL3720	LC-jan-HCC827	8	60000001	138774742	2.58771	39	30.147	Local	no	non-small cell lung cancer	Non-small cell carcinoma	8046/3	lung and bronchus	C34	Carcinomas: bronchoalveolar, NSCLC	cell line
GSM466352	GSE18799	GPL6980	19903341-pop-L_B1_T24B	8	40000001	140338915	3.29608	23	16.5585	Arm	no	breast cancer	Infiltrating duct carcinoma, NOS [C50._]	8500/3	breast	C50	Carcinomas: breast ca.	cell line
GSM466362	GSE18799	GPL6980	19903341-pop-BLC_T37	13	67198657	114142980	1.5421	30	33.6451	Local	yes	breast cancer	Infiltrating duct carcinoma, NOS [C50._]	8500/3	breast	C50	Carcinomas: breast ca.	cell line
GSM466373	GSE18799	GPL6980	19903341-pop-BLC_T15	2	166833996	242951149	2.50041	21	20.6066	Local	yes	breast cancer	Infiltrating duct carcinoma, NOS [C50._]	8500/3	breast	C50	Carcinomas: breast ca.	cell line
GSM466647	GSE18820	GPL3718	MCL-kaw-Jeko1	12	20000001	83811651	2.09618	24	13.1279	Local	no	Mantle cell lymphoma	Mantle cell lymphoma	9673/3	lymph nodes	C77	Lymphomas: HCL	primary
GSM466772	GSE18828	GPL3718	20142589-zar-01	2	1	62435964	2.05099	35	44.271	Local	yes	Diffuse Intrinsic Pontine Glioma	Glioma, NOS	9380/3	brain stem	C717	CNS: gliomas	primary
GSM466777	GSE18828	GPL3718	20142589-zar-06	10	1	76117153	2.50041	24	24.9074	Arm	yes	Diffuse Intrinsic Pontine Glioma	Glioma, NOS	9380/3	brain stem	C717	CNS: gliomas	primary
GSM481166	GSE19388	GPL3720	20118985-erc-PC_9	2	140000001	228827254	2.91793	27	10.9049	Local	no	non-small cell lung cancer	Non-small cell carcinoma	8046/3	lung and bronchus	C34	Carcinomas: bronchoalveolar, NSCLC	cell line
GSM481273	GSE19399	GPL3720	20164920_B7_T	20	1	62435964	2.05099	21	21.1111	Whole chromosome	yes	breast carcinoma	Infiltrating duct carcinoma, NOS	8500/3	breast	C50	Carcinomas: breast ca.	primary
GSM481277	GSE19399	GPL3720	20164920_EL35NA6H	8	45000001	145338915	3.29608	21	22.1317	Arm	yes	breast carcinoma	Infiltrating duct carcinoma, NOS	8500/3	breast	C50	Carcinomas: breast ca.	primary
GSM481280	GSE19399	GPL3720	20164920_ZF437AHY	8	1	140273252	4.6079	92	79.1969	Whole chromosome	yes	breast carcinoma	Infiltrating duct carcinoma, NOS	8500/3	breast	C50	Carcinomas: breast ca.	primary
GSM481286	GSE19399	GPL3720	20164920_9X5XBAQX	8	35000001	141368585	3.49415	28	23.3922	Arm	yes	breast carcinoma	Infiltrating duct carcinoma, NOS	8500/3	breast	C50	Carcinomas: breast ca.	primary
GSM481286	GSE19399	GPL3720	20164920_9X5XBAQX	11	45000001	91944323	1.5421	20	19.0686	Local	no	breast carcinoma	Infiltrating duct carcinoma, NOS	8500/3	breast	C50	Carcinomas: breast ca.	primary
GSM481290	GSE19399	GPL3720	20164920_J1GNEAWF	1	5000001	119142980	3.74954	28	33.0991	Arm	no	breast carcinoma	Infiltrating duct carcinoma, NOS	8500/3	breast	C50	Carcinomas: breast ca.	primary
GSM481291	GSE19399	GPL3720	20164920_9LJ7JAD9	8	57447572	146274826	2.91793	56	68.3498	Local	yes	breast carcinoma	Infiltrating duct carcinoma, NOS	8500/3	breast	C50	Carcinomas: breast ca.	primary
GSM481293	GSE19399	GPL3720	20164920_CJ7RSAS6	17	1	76117153	2.50041	30	37.9104	Whole chromosome	yes	breast carcinoma	Infiltrating duct carcinoma, NOS	8500/3	breast	C50	Carcinomas: breast ca.	primary
GSM481294	GSE19399	GPL3720	20164920_XXL7XAMG	17	2657589	78774742	2.50041	29	33.8987	Whole chromosome	yes	breast carcinoma	Infiltrating duct carcinoma, NOS	8500/3	breast	C50	Carcinomas: breast ca.	primary
GSM481297	GSE19399	GPL3720	20164920_4WTMBAWM	15	35000001	84691432	1.63234	20	19.2984	Local	no	breast carcinoma	Infiltrating duct carcinoma, NOS	8500/3	breast	C50	Carcinomas: breast ca.	primary
GSM481303	GSE19399	GPL3720	20164920_MCF7_Hahn	1	85000001	125000000	1.31398	21	13.5922	Local	no	breast carcinoma [cell line MCF7]	Infiltrating duct carcinoma, NOS	8500/3	breast	C50	Carcinomas: breast ca.	cell line
GSM481303	GSE19399	GPL3720	20164920_MCF7_Hahn	17	35000001	75000000	1.31398	20	12.54	Local	yes	breast carcinoma [cell line MCF7]	Infiltrating duct carcinoma, NOS	8500/3	breast	C50	Carcinomas: breast ca.	cell line
GSM481303	GSE19399	GPL3720	20164920_MCF7_Hahn	20	30000001	60000000	0.985484	25	18.0225	Local	yes	breast carcinoma [cell line MCF7]	Infiltrating duct carcinoma, NOS	8500/3	breast	C50	Carcinomas: breast ca.	cell line
GSM481306	GSE19399	GPL3720	20164920_MDA-MB-361	17	25000001	74691432	1.63234	23	12.129	Local	yes	breast carcinoma [cell line MDA-MB-361]	Infiltrating duct carcinoma, NOS	8500/3	breast	C50	Carcinomas: breast ca.	cell line
GSM481307	GSE19399	GPL3720	20164920_MD-MBA-453_Hahn	11	1	106368585	3.49415	39	21.9845	Arm	yes	breast carcinoma [cell line MD-MBA-453]	Infiltrating duct carcinoma, NOS	8500/3	breast	C50	Carcinomas: breast ca.	cell line
GSM481307	GSE19399	GPL3720	20164920_MD-MBA-453_Hahn	17	29083310	78774742	1.63234	33	28.2918	Local	yes	breast carcinoma [cell line MD-MBA-453]	Infiltrating duct carcinoma, NOS	8500/3	breast	C50	Carcinomas: breast ca.	cell line
GSM481311	GSE19399	GPL3720	20164920_BOT354	1	35000001	111117153	2.50041	22	15.1012	Local	no	breast carcinoma	Infiltrating duct carcinoma, NOS	8500/3	breast	C50	Carcinomas: breast ca.	primary
GSM481312	GSE19399	GPL3720	20164920_BOT461	12	10000001	98827254	2.91793	22	15.3236	Local	no	breast carcinoma	Infiltrating duct carcinoma, NOS	8500/3	breast	C50	Carcinomas: breast ca.	primary
GSM481312	GSE19399	GPL3720	20164920_BOT461	17	15000001	55000000	1.31398	28	30.8383	Local	no	breast carcinoma	Infiltrating duct carcinoma, NOS	8500/3	breast	C50	Carcinomas: breast ca.	primary
GSM481320	GSE19399	GPL3720	20164920_MGH-T5	10	1	40000000	1.31398	20	18.4142	Arm	yes	breast carcinoma	Infiltrating duct carcinoma, NOS	8500/3	breast	C50	Carcinomas: breast ca.	primary
GSM481320	GSE19399	GPL3720	20164920_MGH-T5	15	60000001	100000000	1.31398	21	19.7977	Local	yes	breast carcinoma	Infiltrating duct carcinoma, NOS	8500/3	breast	C50	Carcinomas: breast ca.	primary
GSM481321	GSE19399	GPL3720	20164920_MGH-T8	11	5000001	119142980	3.74954	21	14.4117	Whole chromosome	no	breast carcinoma	Infiltrating duct carcinoma, NOS	8500/3	breast	C50	Carcinomas: breast ca.	primary
GSM481332	GSE19399	GPL3720	20164920_ZR75-1	1	10000001	50000000	1.31398	30	33.2418	Local	no	breast carcinoma [cell line ZR75-1_2]	Infiltrating duct carcinoma, NOS	8500/3	breast	C50	Carcinomas: breast ca.	cell line
GSM481332	GSE19399	GPL3720	20164920_ZR75-1	12	10000001	73811651	2.09618	21	13.8333	Local	no	breast carcinoma [cell line ZR75-1_2]	Infiltrating duct carcinoma, NOS	8500/3	breast	C50	Carcinomas: breast ca.	cell line
GSM481334	GSE19399	GPL3720	20164920_SKBR-3_2	6	1	40000000	1.31398	20	9.35745	Local	yes	breast carcinoma [cell line SKBR-3_2]	Infiltrating duct carcinoma, NOS	8500/3	breast	C50	Carcinomas: breast ca.	cell line
GSM481334	GSE19399	GPL3720	20164920_SKBR-3_2	8	65000001	141117153	2.50041	63	42.7559	Local	no	breast carcinoma [cell line SKBR-3_2]	Infiltrating duct carcinoma, NOS	8500/3	breast	C50	Carcinomas: breast ca.	cell line
GSM481334	GSE19399	GPL3720	20164920_SKBR-3_2	17	15000001	77435964	2.05099	24	8.42954	Arm	yes	breast carcinoma [cell line SKBR-3_2]	Infiltrating duct carcinoma, NOS	8500/3	breast	C50	Carcinomas: breast ca.	cell line
GSM481336	GSE19399	GPL3720	20164920_MGH-T11_2	8	1	46944323	1.5421	25	13.9404	Arm	yes	breast carcinoma	Infiltrating duct carcinoma, NOS	8500/3	breast	C50	Carcinomas: breast ca.	primary
GSM481336	GSE19399	GPL3720	20164920_MGH-T11_2	12	55000001	85000000	0.985484	22	14.6138	Local	no	breast carcinoma	Infiltrating duct carcinoma, NOS	8500/3	breast	C50	Carcinomas: breast ca.	primary
GSM481336	GSE19399	GPL3720	20164920_MGH-T11_2	14	15000001	61944323	1.5421	24	12.9856	Local	no	breast carcinoma	Infiltrating duct carcinoma, NOS	8500/3	breast	C50	Carcinomas: breast ca.	primary
GSM481336	GSE19399	GPL3720	20164920_MGH-T11_2	15	70000001	100000000	0.985484	20	12.4969	Local	yes	breast carcinoma	Infiltrating duct carcinoma, NOS	8500/3	breast	C50	Carcinomas: breast ca.	primary
GSM481337	GSE19399	GPL3720	20164920_MGH-T13	9	1	132349534	4.34761	21	22.3717	Whole chromosome	yes	breast carcinoma	Infiltrating duct carcinoma, NOS	8500/3	breast	C50	Carcinomas: breast ca.	primary
GSM481338	GSE19399	GPL3720	20164920_SM-126O	5	102083124	180857866	2.58771	24	8.5276	Local	yes	breast carcinoma [cell line SM-126O]	Infiltrating duct carcinoma, NOS	8500/3	breast	C50	Carcinomas: breast ca.	cell line
GSM481338	GSE19399	GPL3720	20164920_SM-126O	8	105000001	135000000	0.985484	40	37.291	Local	no	breast carcinoma [cell line SM-126O]	Infiltrating duct carcinoma, NOS	8500/3	breast	C50	Carcinomas: breast ca.	cell line
GSM481340	GSE19399	GPL3720	20164920_B1_T	1	190000001	230000000	1.31398	25	25.6063	Local	no	breast carcinoma	Infiltrating duct carcinoma, NOS	8500/3	breast	C50	Carcinomas: breast ca.	primary
GSM481341	GSE19399	GPL3720	20164920_B4_T	17	15000001	55000000	1.31398	27	28.5682	Local	no	breast carcinoma	Infiltrating duct carcinoma, NOS	8500/3	breast	C50	Carcinomas: breast ca.	primary
GSM481344	GSE19399	GPL3720	20164920_8YUAAAP4	17	25000001	74691432	1.63234	57	85.1378	Local	yes	breast carcinoma	Infiltrating duct carcinoma, NOS	8500/3	breast	C50	Carcinomas: breast ca.	primary
GSM481345	GSE19399	GPL3720	20164920_H8CZQA6K	8	57447572	146274826	2.91793	35	32.0507	Local	yes	breast carcinoma	Infiltrating duct carcinoma, NOS	8500/3	breast	C50	Carcinomas: breast ca.	primary
GSM481345	GSE19399	GPL3720	20164920_H8CZQA6K	11	55000001	101944323	1.5421	20	18.6554	Local	no	breast carcinoma	Infiltrating duct carcinoma, NOS	8500/3	breast	C50	Carcinomas: breast ca.	primary
GSM481347	GSE19399	GPL3720	20164920_HRBSEAFC	8	45000001	133827254	2.91793	25	14.3926	Local	no	breast carcinoma	Infiltrating duct carcinoma, NOS	8500/3	breast	C50	Carcinomas: breast ca.	primary
GSM481347	GSE19399	GPL3720	20164920_HRBSEAFC	17	25000001	65000000	1.31398	45	59.2046	Local	no	breast carcinoma	Infiltrating duct carcinoma, NOS	8500/3	breast	C50	Carcinomas: breast ca.	primary
GSM481349	GSE19399	GPL3720	20164920_ZTQBIAHE	11	25000001	71944323	1.5421	37	45.3766	Local	no	breast carcinoma	Infiltrating duct carcinoma, NOS	8500/3	breast	C50	Carcinomas: breast ca.	primary
GSM481352	GSE19399	GPL3720	20164920_IDOLBAA2	6	1	158821424	5.2172	22	25.614	Whole chromosome	yes	breast carcinoma	Infiltrating duct carcinoma, NOS	8500/3	breast	C50	Carcinomas: breast ca.	primary
GSM481354	GSE19399	GPL3720	20164920_URLO6A3Y	3	15000001	78811651	2.09618	31	25.9829	Local	no	breast carcinoma	Infiltrating duct carcinoma, NOS	8500/3	breast	C50	Carcinomas: breast ca.	primary
GSM481356	GSE19399	GPL3720	20164920_8OTUTAHB	2	100000001	232349534	4.34761	65	32.1138	Local	no	breast carcinoma	Infiltrating duct carcinoma, NOS	8500/3	breast	C50	Carcinomas: breast ca.	primary
GSM481356	GSE19399	GPL3720	20164920_8OTUTAHB	6	90000001	136944323	1.5421	27	15.8953	Local	no	breast carcinoma	Infiltrating duct carcinoma, NOS	8500/3	breast	C50	Carcinomas: breast ca.	primary
GSM481356	GSE19399	GPL3720	20164920_8OTUTAHB	8	35000001	81944323	1.5421	28	16.9055	Local	no	breast carcinoma	Infiltrating duct carcinoma, NOS	8500/3	breast	C50	Carcinomas: breast ca.	primary
GSM481356	GSE19399	GPL3720	20164920_8OTUTAHB	17	15000001	45000000	0.985484	20	12.49	Local	no	breast carcinoma	Infiltrating duct carcinoma, NOS	8500/3	breast	C50	Carcinomas: breast ca.	primary
GSM481356	GSE19399	GPL3720	20164920_8OTUTAHB	19	30000001	60000000	0.985484	20	12.49	Local	yes	breast carcinoma	Infiltrating duct carcinoma, NOS	8500/3	breast	C50	Carcinomas: breast ca.	primary
GSM481357	GSE19399	GPL3720	20164920_KP45JAF4	6	45000001	159142980	3.74954	30	20.2661	Local	no	breast carcinoma	Infiltrating duct carcinoma, NOS	8500/3	breast	C50	Carcinomas: breast ca.	primary
GSM481357	GSE19399	GPL3720	20164920_KP45JAF4	20	1	49691432	1.63234	23	23.0265	Arm	yes	breast carcinoma	Infiltrating duct carcinoma, NOS	8500/3	breast	C50	Carcinomas: breast ca.	primary
GSM481361	GSE19399	GPL3720	20164920_V4TDQASG	10	70000001	132435964	2.05099	33	41.0511	Local	yes	breast carcinoma	Infiltrating duct carcinoma, NOS	8500/3	breast	C50	Carcinomas: breast ca.	primary
GSM481362	GSE19399	GPL3720	20164920_4PCFWAZX	1	1	40000000	1.31398	21	19.9753	Local	yes	breast carcinoma	Infiltrating duct carcinoma, NOS	8500/3	breast	C50	Carcinomas: breast ca.	primary
GSM481364	GSE19399	GPL3720	20164920_85ZCAAQC	11	40000001	80000000	1.31398	23	23.2827	Local	no	breast carcinoma	Infiltrating duct carcinoma, NOS	8500/3	breast	C50	Carcinomas: breast ca.	primary
GSM481365	GSE19399	GPL3720	20164920_EU4STA5E	12	60000001	123811651	2.09618	21	20.7881	Local	no	breast carcinoma	Infiltrating duct carcinoma, NOS	8500/3	breast	C50	Carcinomas: breast ca.	primary
GSM481373	GSE19399	GPL3720	20164920_GHSU6AYZ	7	1	158821424	5.2172	61	39.584	Whole chromosome	yes	breast carcinoma	Infiltrating duct carcinoma, NOS	8500/3	breast	C50	Carcinomas: breast ca.	primary
GSM481373	GSE19399	GPL3720	20164920_GHSU6AYZ	17	25000001	65000000	1.31398	30	33.1576	Local	no	breast carcinoma	Infiltrating duct carcinoma, NOS	8500/3	breast	C50	Carcinomas: breast ca.	primary
GSM481380	GSE19399	GPL3720	20164920_8K7Z5APD	6	65000001	141117153	2.50041	22	15.0754	Local	no	breast carcinoma	Infiltrating duct carcinoma, NOS	8500/3	breast	C50	Carcinomas: breast ca.	primary
GSM481382	GSE19399	GPL3720	20164920_ICOW8AJB	6	1	134452384	4.41669	32	31.375	Arm	yes	breast carcinoma	Infiltrating duct carcinoma, NOS	8500/3	breast	C50	Carcinomas: breast ca.	primary
GSM481429	GSE19399	GPL3720	20164920_glioma_623	12	1	76117153	2.50041	20	19.9424	Arm	yes	glioma	glioma, NOS	9380/3	Brain, NOS	C719	CNS: gliomas	primary
GSM481447	GSE19399	GPL3720	20164920_HuH_7	11	25000001	71944323	1.5421	23	15.8568	Local	no	hepatocellular carcinoma [cell line HuH_7]	hepatocellular carcinoma, NOS	8170/3	liver	C22	Carcinomas: hepatic ca.	cell line
GSM482110	GSE19399	GPL3720	20164920_SM-12X6	2	65000001	114691432	1.63234	20	18.4984	Local	no	non-small cell lung carcinoma	Non-small cell carcinoma	8046/3	lung and bronchus	C34	Carcinomas: bronchoalveolar, NSCLC	primary
GSM482110	GSE19399	GPL3720	20164920_SM-12X6	5	1	46944323	1.5421	20	18.4984	Arm	yes	non-small cell lung carcinoma	Non-small cell carcinoma	8046/3	lung and bronchus	C34	Carcinomas: bronchoalveolar, NSCLC	primary
GSM482111	GSE19399	GPL3720	20164920_SM-12XR	15	20000001	96117153	2.50041	32	38.027	Arm	yes	non-small cell lung carcinoma	Non-small cell carcinoma	8046/3	lung and bronchus	C34	Carcinomas: bronchoalveolar, NSCLC	primary
GSM482117	GSE19399	GPL3720	20164920_SM-12YI	17	31830419	78774742	1.5421	36	43.7977	Local	yes	non-small cell lung carcinoma	Non-small cell carcinoma	8046/3	lung and bronchus	C34	Carcinomas: bronchoalveolar, NSCLC	primary
GSM482144	GSE19399	GPL3720	20164920_03-50T	2	20000001	126368585	3.49415	25	19.0775	Local	no	non-small cell lung carcinoma	Non-small cell carcinoma	8046/3	lung and bronchus	C34	Carcinomas: bronchoalveolar, NSCLC	primary
GSM482144	GSE19399	GPL3720	20164920_03-50T	12	25980949	132349534	3.49415	22	15.448	Whole chromosome	yes	non-small cell lung carcinoma	Non-small cell carcinoma	8046/3	lung and bronchus	C34	Carcinomas: bronchoalveolar, NSCLC	primary
GSM482144	GSE19399	GPL3720	20164920_03-50T	17	5000001	67435964	2.05099	20	18.852	Local	no	non-small cell lung carcinoma	Non-small cell carcinoma	8046/3	lung and bronchus	C34	Carcinomas: bronchoalveolar, NSCLC	primary
GSM482170	GSE19399	GPL3720	20164920_SM-11YB	8	95000001	135000000	1.31398	22	21.5854	Local	no	non-small cell lung carcinoma	Non-small cell carcinoma	8046/3	lung and bronchus	C34	Carcinomas: bronchoalveolar, NSCLC	primary
GSM482277	GSE19399	GPL3720	20164920_SM-11YX	12	1	76117153	2.50041	20	20.1439	Arm	yes	non-small cell lung carcinoma	Non-small cell carcinoma	8046/3	lung and bronchus	C34	Carcinomas: bronchoalveolar, NSCLC	primary
GSM482317	GSE19399	GPL3720	20164920_SM-11TF	6	82072738	170899992	2.91793	29	34.682	Local	yes	non-small cell lung carcinoma	Non-small cell carcinoma	8046/3	lung and bronchus	C34	Carcinomas: bronchoalveolar, NSCLC	primary
GSM482331	GSE19399	GPL3720	20164920_CL-UW402	6	1	146274826	4.80505	50	30.7433	Whole chromosome	yes	Medulloblastoma [cell line CL-UW402]	medulloblastoma, NOS	9470/3	cerebellum	C716	CNS: medulloblastomas	cell line
GSM482332	GSE19399	GPL3720	20164920_CL-DAOY-A	6	70000001	170338915	3.29608	21	10.6418	Arm	yes	Medulloblastoma [cell line CL-DAOY-A]	medulloblastoma, NOS	9470/3	cerebellum	C716	CNS: medulloblastomas	cell line
GSM482387	GSE19399	GPL3720	20164920_PO-575	13	13804065	114142980	3.29608	74	111.853	Whole chromosome	yes	Medulloblastoma	medulloblastoma, NOS	9470/3	cerebellum	C716	CNS: medulloblastomas	primary
GSM482391	GSE19399	GPL3720	20164920_PO-550	2	1	88827254	2.91793	22	24.1053	Arm	yes	Medulloblastoma	medulloblastoma, NOS	9470/3	cerebellum	C716	CNS: medulloblastomas	primary
GSM482427	GSE19399	GPL3720	20164920_NS152	8	70000001	146117153	2.50041	60	71.6118	Local	yes	Medulloblastoma	medulloblastoma, NOS	9470/3	cerebellum	C716	CNS: medulloblastomas	primary
GSM482440	GSE19399	GPL3720	20164920_NS114	9	75000001	121944323	1.5421	22	14.8534	Local	no	Medulloblastoma	medulloblastoma, NOS	9470/3	cerebellum	C716	CNS: medulloblastomas	primary
GSM482449	GSE19399	GPL3720	20164920_NS053	1	55000001	118811651	2.09618	20	9.49686	Local	no	Medulloblastoma	medulloblastoma, NOS	9470/3	cerebellum	C716	CNS: medulloblastomas	primary
GSM482501	GSE19399	GPL3720	20164920_HCE4	3	120000001	183811651	2.09618	21	13.9366	Local	no	Esophageal squamous [cell line HCE4]	Squamous cell carcinoma, NOS	8070/3	esophagus	C15	Carcinomas: esophagus ca.	cell line
GSM482505	GSE19399	GPL3720	20164920_F36P	9	1	30000000	0.985484	25	25.3549	Local	yes	Leukemia NOS [cell line F36P]	Acute leukemia, NOS	9801/3	hematopoietic and reticuloendothelial systems	C42	Leukemias: leukemias, NOS	cell line
GSM482505	GSE19399	GPL3720	20164920_F36P	13	80000001	110000000	0.985484	34	39.3409	Local	yes	Leukemia NOS [cell line F36P]	Acute leukemia, NOS	9801/3	hematopoietic and reticuloendothelial systems	C42	Leukemias: leukemias, NOS	cell line
GSM482514	GSE19399	GPL3720	20164920_SW872	5	120000001	166944323	1.5421	20	18.8228	Local	no	Liposarcoma NOS [cell line SW872]	liposarcoma, NOS	8850/3	connective and soft tissue, NOS	C499	Soft tissue tumors: lipoid	cell line
GSM482514	GSE19399	GPL3720	20164920_SW872	13	15000001	77435964	2.05099	23	23.1994	Local	no	Liposarcoma NOS [cell line SW872]	liposarcoma, NOS	8850/3	connective and soft tissue, NOS	C499	Soft tissue tumors: lipoid	cell line
GSM482517	GSE19399	GPL3720	20164920_H82	14	10000001	86117153	2.50041	21	20.9765	Local	no	small cell lung carcinoma [cell line H82]	Small cell carcinoma, NOS	8041/3	lung and bronchus	C34	Carcinomas: bronchoalveolar, SCLC	cell line
GSM482529	GSE19399	GPL3720	20164920_S003622T	3	50000001	196274826	4.80505	34	17.8154	Arm	yes	small cell lung carcinoma	Small cell carcinoma, NOS	8041/3	lung and bronchus	C34	Carcinomas: bronchoalveolar, SCLC	primary
GSM482562	GSE19399	GPL3720	20164920_LPS-HW	12	50000001	113811651	2.09618	57	65.3606	Local	no	sarcoma	Sarcoma, NOS	8800/3	connective and soft tissue, NOS	C499	Soft tissue tumors: sarcomas, other	primary
GSM482573	GSE19399	GPL3720	20164920_SK-12HL_9A	12	45000001	75000000	0.985484	22	21.048	Local	no	ovarian carcinoma	Carcinoma, NOS	8010/3	ovary	C569	Carcinomas: ovarian ca.	primary
GSM482573	GSE19399	GPL3720	20164920_SK-12HL_9A	18	20000001	69691432	1.63234	26	19.3801	Local	no	ovarian carcinoma	Carcinoma, NOS	8010/3	ovary	C569	Carcinomas: ovarian ca.	primary
GSM482584	GSE19399	GPL3720	20164920_JAP_OV_31T	4	20000001	96117153	2.50041	25	18.6691	Local	no	ovarian carcinoma	Carcinoma, NOS	8010/3	ovary	C569	Carcinomas: ovarian ca.	primary
GSM482630	GSE19399	GPL3720	20164920_JAP_OV_64T	3	110000001	159691432	1.63234	33	38.9053	Local	no	ovarian carcinoma	Carcinoma, NOS	8010/3	ovary	C569	Carcinomas: ovarian ca.	primary
GSM482644	GSE19399	GPL3720	20164920_JAP_OV_85T	1	1	242951149	7.98081	32	12.1717	Whole chromosome	yes	ovarian carcinoma	Carcinoma, NOS	8010/3	ovary	C569	Carcinomas: ovarian ca.	primary
GSM482669	GSE19399	GPL3720	20164920_LNCaP	13	20000001	108827254	2.91793	49	54.2759	Arm	no	prostate carcinoma [cell line LNCaP]	adenocarcinoma, NOS	8140/3	prostate gland	C619	Carcinomas: prostate adenoca.	cell line
GSM482670	GSE19399	GPL3720	20164920_PC3_Hahn	1	165000001	243774742	2.58771	35	15.0655	Local	yes	prostate carcinoma [cell line PC3]	adenocarcinoma, NOS	8140/3	prostate		Carcinomas: prostate adenoca.	cell line
GSM482670	GSE19399	GPL3720	20164920_PC3_Hahn	5	45000001	179452384	4.41669	39	11.3262	Arm	yes	prostate carcinoma [cell line PC3]	adenocarcinoma, NOS	8140/3	prostate		Carcinomas: prostate adenoca.	cell line
GSM482670	GSE19399	GPL3720	20164920_PC3_Hahn	8	116274826	146274826	0.985484	34	28.9622	Local	yes	prostate carcinoma [cell line PC3]	adenocarcinoma, NOS	8140/3	prostate		Carcinomas: prostate adenoca.	cell line
GSM482670	GSE19399	GPL3720	20164920_PC3_Hahn	10	45000001	91944323	1.5421	24	12.9895	Local	no	prostate carcinoma [cell line PC3]	adenocarcinoma, NOS	8140/3	prostate		Carcinomas: prostate adenoca.	cell line
GSM482681	GSE19399	GPL3720	20164920_98-388_I	13	13804065	114142980	3.29608	60	40.5071	Whole chromosome	yes	prostate carcinoma	adenocarcinoma, NOS	8140/3	prostate		Carcinomas: prostate adenoca.	primary
GSM482682	GSE19399	GPL3720	20164920_99-090_B13	8	30000001	144142980	3.74954	44	23.7212	Arm	yes	prostate carcinoma	adenocarcinoma, NOS	8140/3	prostate gland	C619	Carcinomas: prostate adenoca.	primary
GSM482685	GSE19399	GPL3720	20164920_98-328_H	14	20000001	60000000	1.31398	20	18.4196	Local	no	prostate carcinoma	adenocarcinoma, NOS	8140/3	prostate gland	C619	Carcinomas: prostate adenoca.	primary
GSM482688	GSE19399	GPL3720	20164920_98-372_L	1	145000001	207435964	2.05099	20	12.7554	Local	no	prostate carcinoma	adenocarcinoma, NOS	8140/3	prostate gland	C619	Carcinomas: prostate adenoca.	primary
GSM482689	GSE19399	GPL3720	20164920_01-095_C6	10	30000001	108774742	2.58771	29	18.5148	Local	no	prostate carcinoma	adenocarcinoma, NOS	8140/3	prostate gland	C619	Carcinomas: prostate adenoca.	primary
GSM482691	GSE19399	GPL3720	20164920_WA_5-41	1	1	100338915	3.29608	23	16.576	Local	yes	prostate carcinoma	adenocarcinoma, NOS	8140/3	prostate gland	C619	Carcinomas: prostate adenoca.	primary
GSM482694	GSE19399	GPL3720	20164920_WAF_24-29	13	25315726	114142980	2.91793	51	46.5947	Arm	yes	prostate carcinoma	adenocarcinoma, NOS	8140/3	prostate gland	C619	Carcinomas: prostate adenoca.	primary
GSM482729	GSE19399	GPL3720	20164920_TH15	1	4298570	247249719	7.98081	59	36.8068	Whole chromosome	yes	thyroid carcinoma [cell line TH15]	Carcinoma, NOS	8010/3	thyroid gland	C739	Carcinomas: thyroid ca.	cell line
GSM486230	GSE19399	GPL3720	20164920_GIST62p50	9	1	40000000	1.31398	20	18.8991	Local	yes	gastrointestinal stroma tumor [cell line 62p50]	Gastrointestinal stromal tumor, malignant	8936/3	stomach	C16	Soft tissue tumors: stromal tumors	cell line
GSM486233	GSE19399	GPL3720	20164920_GIST430p65	7	1	30000000	0.985484	28	21.3867	Local	yes	gastrointestinal stroma tumor [cell line 430p65]	Gastrointestinal stromal tumor, malignant	8936/3	stomach	C16	Soft tissue tumors: stromal tumors	cell line
GSM486233	GSE19399	GPL3720	20164920_GIST430p65	12	1	76117153	2.50041	87	72.1566	Arm	yes	gastrointestinal stroma tumor [cell line 430p65]	Gastrointestinal stromal tumor, malignant	8936/3	stomach	C16	Soft tissue tumors: stromal tumors	cell line
GSM486233	GSE19399	GPL3720	20164920_GIST430p65	16	48827254	88827254	1.31398	23	12.0058	Local	yes	gastrointestinal stroma tumor [cell line 430p65]	Gastrointestinal stromal tumor, malignant	8936/3	stomach	C16	Soft tissue tumors: stromal tumors	cell line
GSM482793	GSE19416	GPL6801	20229506-ahm-60049	6	35000001	84691432	1.63234	38	34.9058	Local	no	ovarian cancer	Adenocarcinoma, NOS	8140/3	ovary	C569	Carcinomas: ovarian ca.	primary
GSM481513	GSE19425	GPL9776	20592421-rus-WZ84	11	40000001	116117153	2.50041	20	19.0266	Local	no	breast cancer	Infiltrating duct carcinoma, NOS [C50._]	8500/3	breast	C50	Carcinomas: breast ca.	primary
GSM481532	GSE19425	GPL9776	20592421-rus-WZ30	8	75000001	137435964	2.05099	24	17.3064	Local	no	breast cancer	Infiltrating duct carcinoma, NOS [C50._]	8500/3	breast	C50	Carcinomas: breast ca.	primary
GSM481542	GSE19425	GPL9776	20592421-rus-MicMa165	8	85000001	134691432	1.63234	23	22.8335	Local	no	breast cancer	Infiltrating duct carcinoma, NOS [C50._]	8500/3	breast	C50	Carcinomas: breast ca.	primary
GSM481560	GSE19425	GPL9776	20592421-rus-MicMa010	1	140000001	228827254	2.91793	31	20.8836	Local	no	breast cancer	Infiltrating duct carcinoma, NOS [C50._]	8500/3	breast	C50	Carcinomas: breast ca.	primary
GSM481566	GSE19425	GPL9776	20592421-rus-MicMa066	17	1	76117153	2.50041	24	26.6899	Whole chromosome	yes	breast cancer	Infiltrating duct carcinoma, NOS [C50._]	8500/3	breast	C50	Carcinomas: breast ca.	primary
GSM481627	GSE19425	GPL9775	20592421-rus-WZ2	17	25000001	74691432	1.63234	22	21.4134	Local	yes	breast cancer	Infiltrating duct carcinoma, NOS [C50._]	8500/3	breast	C50	Carcinomas: breast ca.	primary
GSM481641	GSE19425	GPL9776	20592421-rus-WZ11	8	35000001	141368585	3.49415	29	38.7972	Arm	yes	breast cancer	Infiltrating duct carcinoma, NOS [C50._]	8500/3	breast	C50	Carcinomas: breast ca.	primary
GSM481651	GSE19425	GPL9776	20592421-rus-WZ16	6	15000001	155273252	4.6079	37	24.2567	Whole chromosome	no	breast cancer	Infiltrating duct carcinoma, NOS [C50._]	8500/3	breast	C50	Carcinomas: breast ca.	primary
GSM481651	GSE19425	GPL9776	20592421-rus-WZ16	8	25000001	139142980	3.74954	29	18.9709	Arm	no	breast cancer	Infiltrating duct carcinoma, NOS [C50._]	8500/3	breast	C50	Carcinomas: breast ca.	primary
GSM481651	GSE19425	GPL9776	20592421-rus-WZ16	15	60000001	100000000	1.31398	23	22.9284	Local	yes	breast cancer	Infiltrating duct carcinoma, NOS [C50._]	8500/3	breast	C50	Carcinomas: breast ca.	primary
GSM481654	GSE19425	GPL9776	20592421-rus-WZ17	11	10000001	110338915	3.29608	20	21.5844	Local	no	breast cancer	Infiltrating duct carcinoma, NOS [C50._]	8500/3	breast	C50	Carcinomas: breast ca.	primary
GSM481692	GSE19425	GPL9776	20592421-rus-MicMa053	17	20000001	69691432	1.63234	25	25.8611	Local	no	breast cancer	Infiltrating duct carcinoma, NOS [C50._]	8500/3	breast	C50	Carcinomas: breast ca.	primary
GSM481744	GSE19425	GPL9776	20592421-rus-MicMa223	11	10000001	72435964	2.05099	20	18.7951	Local	no	breast cancer	Infiltrating duct carcinoma, NOS [C50._]	8500/3	breast	C50	Carcinomas: breast ca.	primary
GSM481751	GSE19425	GPL9776	20592421-rus-MicMa476	6	56757012	170899992	3.74954	27	21.848	Arm	yes	breast cancer	Infiltrating duct carcinoma, NOS [C50._]	8500/3	breast	C50	Carcinomas: breast ca.	primary
GSM481765	GSE19425	GPL9776	20592421-rus-MicMa722	7	1	62435964	2.05099	32	27.1654	Arm	yes	breast cancer	Infiltrating duct carcinoma, NOS [C50._]	8500/3	breast	C50	Carcinomas: breast ca.	primary
GSM481815	GSE19425	GPL9776	20592421-rus-WZ96	11	20000001	96117153	2.50041	20	20.2199	Local	no	breast cancer	Infiltrating duct carcinoma, NOS [C50._]	8500/3	breast	C50	Carcinomas: breast ca.	primary
GSM481837	GSE19425	GPL9776	20592421-rus-MicMa023	8	80000001	143811651	2.09618	34	42.5005	Local	yes	breast cancer	Infiltrating duct carcinoma, NOS [C50._]	8500/3	breast	C50	Carcinomas: breast ca.	primary
GSM481839	GSE19425	GPL9776	20592421-rus-MicMa024	1	1	242951149	7.98081	37	27.1336	Whole chromosome	yes	breast cancer	Infiltrating duct carcinoma, NOS [C50._]	8500/3	breast	C50	Carcinomas: breast ca.	primary
GSM481854	GSE19425	GPL9776	20592421-rus-MicMa057	17	20000001	69691432	1.63234	39	36.2093	Local	no	breast cancer	Infiltrating duct carcinoma, NOS [C50._]	8500/3	breast	C50	Carcinomas: breast ca.	primary
GSM481896	GSE19425	GPL9776	20592421-rus-WZ135	6	1	40000000	1.31398	28	30.8653	Local	yes	breast cancer	Infiltrating duct carcinoma, NOS [C50._]	8500/3	breast	C50	Carcinomas: breast ca.	primary
GSM481896	GSE19425	GPL9776	20592421-rus-WZ135	17	5000001	45000000	1.31398	22	21.6303	Local	no	breast cancer	Infiltrating duct carcinoma, NOS [C50._]	8500/3	breast	C50	Carcinomas: breast ca.	primary
GSM484865	GSE19459	GPL9798	20071741_DLBCL19	2	95000001	183827254	2.91793	20	19.5034	Local	no	DLBCL19	Diffuse large B-cell lymphoma, NOS	9680/3	hematopoietic and reticuloendothelial systems	C42	Lymphomas: DLBCL	primary
GSM492495	GSE19539	GPL6801	20386695-ram-IC022	17	5000001	45000000	1.31398	29	31.6645	Local	no	ovarian cancer	Adenocarcinoma, NOS	8140/3	ovary	C569	Carcinomas: ovarian ca.	primary
GSM492497	GSE19539	GPL6801	20386695-ram-IC095	12	5000001	35000000	0.985484	30	32.8189	Local	no	ovarian cancer	Adenocarcinoma, NOS	8140/3	ovary	C569	Carcinomas: ovarian ca.	primary
GSM492497	GSE19539	GPL6801	20386695-ram-IC095	20	32435964	62435964	0.985484	23	22.389	Local	yes	ovarian cancer	Adenocarcinoma, NOS	8140/3	ovary	C569	Carcinomas: ovarian ca.	primary
GSM492512	GSE19539	GPL6801	20386695-ram-IC321	18	1	46944323	1.5421	40	25.5061	Arm	yes	ovarian cancer	Adenocarcinoma, NOS	8140/3	ovary	C569	Carcinomas: ovarian ca.	primary
GSM492524	GSE19539	GPL6801	20386695-ram-IC499	8	1	46944323	1.5421	20	12.6255	Arm	yes	ovarian cancer	Adenocarcinoma, NOS	8140/3	ovary	C569	Carcinomas: ovarian ca.	primary
GSM492531	GSE19539	GPL6801	20386695-ram-IC580	6	15000001	129142980	3.74954	32	12.9504	Local	no	ovarian cancer	Adenocarcinoma, NOS	8140/3	ovary	C569	Carcinomas: ovarian ca.	primary
GSM492533	GSE19539	GPL6801	20386695-ram-P0706	19	5000001	51944323	1.5421	20	12.6255	Local	no	ovarian cancer	Adenocarcinoma, NOS	8140/3	ovary	C569	Carcinomas: ovarian ca.	primary
GSM492540	GSE19539	GPL6801	20386695-ram-P1389	3	115000001	193774742	2.58771	37	23.0743	Local	no	ovarian cancer	Adenocarcinoma, NOS	8140/3	ovary	C569	Carcinomas: ovarian ca.	primary
GSM492545	GSE19539	GPL6801	20386695-ram-P1680	11	40000001	80000000	1.31398	24	10.2697	Local	no	ovarian cancer	Adenocarcinoma, NOS	8140/3	ovary	C569	Carcinomas: ovarian ca.	primary
GSM492545	GSE19539	GPL6801	20386695-ram-P1680	21	10000001	40000000	0.985484	23	11.9391	Local	no	ovarian cancer	Adenocarcinoma, NOS	8140/3	ovary	C569	Carcinomas: ovarian ca.	primary
GSM492566	GSE19539	GPL6801	20386695-ram-P7820	17	1	46944323	1.5421	22	11.1388	Arm	yes	ovarian cancer	Adenocarcinoma, NOS	8140/3	ovary	C569	Carcinomas: ovarian ca.	primary
GSM487721	GSE19574	GPL9128	20217874-uch-28	11	70000001	132435964	2.05099	20	9.49945	Local	yes	gastric adenoma	Adenoma, NOS	8140/0	stomach	C16	Carcinomas: gastric ca.	primary
GSM487781	GSE19578	GPL3718	20479398-pau-HGG010	3	1	180857866	5.94108	36	8.50466	Whole chromosome	yes	glioblastoma	Glioblastoma, NOS	9440/3	Brain, NOS	C719	CNS: gliomas	primary
GSM487815	GSE19578	GPL3718	20479398-pau-HGG140	8	10000001	142349534	4.34761	55	47.6076	Whole chromosome	yes	glioblastoma	Glioblastoma, NOS	9440/3	Cerebrum	C710	CNS: astrocytic	primary
GSM487827	GSE19578	GPL3718	20479398-pau-HGG162	7	60000001	122435964	2.05099	20	19.4292	Local	no	glioblastoma	Glioblastoma, NOS	9440/3	Cerebrum	C710	CNS: astrocytic	primary
GSM487837	GSE19578	GPL3718	20479398-pau-HGG060	7	1	76117153	2.50041	27	32.4442	Arm	yes	anaplastic astrocytoma	Oligodendroglioma, anaplastic	9451/3	Brain, NOS	C719	CNS: gliomas	primary
GSM487885	GSE19578	GPL3720	20479398-pau-HGG068	12	1	46944323	1.5421	28	30.7616	Arm	yes	glioblastoma	Glioblastoma, NOS	9440/3	brain stem	C717	CNS: gliomas	primary
GSM487885	GSE19578	GPL3720	20479398-pau-HGG068	15	20000001	82435964	2.05099	30	34.01	Local	no	glioblastoma	Glioblastoma, NOS	9440/3	brain stem	C717	CNS: gliomas	primary
GSM489378	GSE19612	GPL3720	20385361-che-SF7054	16	1	40000000	1.31398	26	27.9539	Arm	yes	glioblastoma	Glioblastoma, NOS	9440/3	Brain, NOS	C719	CNS: gliomas	primary
GSM497791	GSE19915	GPL4723	20406976-lin-0057	15	10000001	98827254	2.91793	22	15.448	Whole chromosome	yes	bladder tumor	Adenocarcinoma, NOS	8140/3	urinary bladder	C670	Carcinomas: urinary tract ca.	primary
GSM497828	GSE19915	GPL4723	20406976-lin-0152	16	1	78774742	2.58771	23	16.2761	Whole chromosome	yes	bladder tumor	Adenocarcinoma, NOS	8140/3	urinary bladder	C670	Carcinomas: urinary tract ca.	primary
GSM497832	GSE19915	GPL4723	20406976-lin-0166	8	96583394	146274826	1.63234	20	18.6867	Local	yes	bladder tumor	Adenocarcinoma, NOS	8140/3	urinary bladder	C670	Carcinomas: urinary tract ca.	primary
GSM509883	GSE20353	GPL3718	20445578-kui-ALL8_18D	21	5000001	45000000	1.31398	24	24.8541	Whole chromosome	yes	acute lymphoblastic leukemia	Acute lymphoblastic leukemia, NOS	9835/3	hematopoietic and reticuloendothelial systems	C42	Leukemias: immature acute lymphoblastic leukemias	primary
GSM511249	GSE20393	GPL9128	20668451-kan-11345	1	140881134	247249719	3.49415	66	27.4715	Local	yes	breast cancer	Infiltrating duct carcinoma, NOS [C50._]	8500/3	breast	C50	Carcinomas: breast ca.	primary
GSM511249	GSE20393	GPL9128	20668451-kan-11345	5	140857866	180857866	1.31398	25	11.0697	Local	yes	breast cancer	Infiltrating duct carcinoma, NOS [C50._]	8500/3	breast	C50	Carcinomas: breast ca.	primary
GSM511249	GSE20393	GPL9128	20668451-kan-11345	11	45000001	75000000	0.985484	28	16.7193	Local	no	breast cancer	Infiltrating duct carcinoma, NOS [C50._]	8500/3	breast	C50	Carcinomas: breast ca.	primary
GSM511249	GSE20393	GPL9128	20668451-kan-11345	17	1	78774742	2.58771	60	29.0985	Whole chromosome	yes	breast cancer	Infiltrating duct carcinoma, NOS [C50._]	8500/3	breast	C50	Carcinomas: breast ca.	primary
GSM511254	GSE20393	GPL9128	20668451-kan-18977	8	15000001	45000000	0.985484	21	19.6368	Local	no	breast cancer	Infiltrating duct carcinoma, NOS [C50._]	8500/3	breast	C50	Carcinomas: breast ca.	primary
GSM511261	GSE20393	GPL9128	20668451-kan-19164	2	170000001	216944323	1.5421	30	19.0179	Local	no	breast cancer	Infiltrating duct carcinoma, NOS [C50._]	8500/3	breast	C50	Carcinomas: breast ca.	primary
GSM511261	GSE20393	GPL9128	20668451-kan-19164	12	50000001	99691432	1.63234	30	19.0179	Local	no	breast cancer	Infiltrating duct carcinoma, NOS [C50._]	8500/3	breast	C50	Carcinomas: breast ca.	primary
GSM511261	GSE20393	GPL9128	20668451-kan-19164	17	1	46944323	1.5421	30	19.0179	Arm	yes	breast cancer	Infiltrating duct carcinoma, NOS [C50._]	8500/3	breast	C50	Carcinomas: breast ca.	primary
GSM511265	GSE20393	GPL9128	20668451-kan-11367	7	1	46944323	1.5421	35	24.447	Local	yes	breast cancer	Infiltrating duct carcinoma, NOS [C50._]	8500/3	breast	C50	Carcinomas: breast ca.	primary
GSM511265	GSE20393	GPL9128	20668451-kan-11367	10	1	46944323	1.5421	21	10.2398	Arm	yes	breast cancer	Infiltrating duct carcinoma, NOS [C50._]	8500/3	breast	C50	Carcinomas: breast ca.	primary
GSM511276	GSE20393	GPL9128	20668451-kan-20205	8	20000001	50000000	0.985484	25	13.8204	Local	no	breast cancer	Infiltrating duct carcinoma, NOS [C50._]	8500/3	breast	C50	Carcinomas: breast ca.	primary
GSM511276	GSE20393	GPL9128	20668451-kan-20205	12	43522280	132349534	2.91793	62	31.128	Arm	yes	breast cancer	Infiltrating duct carcinoma, NOS [C50._]	8500/3	breast	C50	Carcinomas: breast ca.	primary
GSM511276	GSE20393	GPL9128	20668451-kan-20205	20	32435964	62435964	0.985484	35	24.2043	Local	yes	breast cancer	Infiltrating duct carcinoma, NOS [C50._]	8500/3	breast	C50	Carcinomas: breast ca.	primary
GSM511280	GSE20393	GPL9128	20668451-kan-20214	12	90000001	120000000	0.985484	20	12.4544	Local	no	breast cancer	Infiltrating duct carcinoma, NOS [C50._]	8500/3	breast	C50	Carcinomas: breast ca.	primary
GSM511280	GSE20393	GPL9128	20668451-kan-20214	15	37902951	100338915	2.05099	39	21.0281	Local	yes	breast cancer	Infiltrating duct carcinoma, NOS [C50._]	8500/3	breast	C50	Carcinomas: breast ca.	primary
GSM511284	GSE20393	GPL9128	20668451-kan-20219	7	1	158821424	5.2172	109	49.5629	Whole chromosome	yes	breast cancer	Infiltrating duct carcinoma, NOS [C50._]	8500/3	breast	C50	Carcinomas: breast ca.	primary
GSM511284	GSE20393	GPL9128	20668451-kan-20219	17	20000001	60000000	1.31398	45	30.6085	Local	no	breast cancer	Infiltrating duct carcinoma, NOS [C50._]	8500/3	breast	C50	Carcinomas: breast ca.	primary
GSM511284	GSE20393	GPL9128	20668451-kan-20219	19	10000001	50000000	1.31398	24	10.2488	Local	no	breast cancer	Infiltrating duct carcinoma, NOS [C50._]	8500/3	breast	C50	Carcinomas: breast ca.	primary
GSM511286	GSE20393	GPL9128	20668451-kan-20228	17	16338778	78774742	2.05099	22	21.5854	Arm	yes	breast cancer	Infiltrating duct carcinoma, NOS [C50._]	8500/3	breast	C50	Carcinomas: breast ca.	primary
GSM511296	GSE20393	GPL9128	20668451-kan-20278	8	30000001	144142980	3.74954	68	34.467	Arm	yes	breast cancer	Infiltrating duct carcinoma, NOS [C50._]	8500/3	breast	C50	Carcinomas: breast ca.	primary
GSM511296	GSE20393	GPL9128	20668451-kan-20278	17	1	49691432	1.63234	29	14.6194	Arm	yes	breast cancer	Infiltrating duct carcinoma, NOS [C50._]	8500/3	breast	C50	Carcinomas: breast ca.	primary
GSM511297	GSE20393	GPL9128	20668451-kan-20279	10	85000001	131944323	1.5421	24	10.2953	Local	yes	breast cancer	Infiltrating duct carcinoma, NOS [C50._]	8500/3	breast	C50	Carcinomas: breast ca.	primary
GSM511298	GSE20393	GPL9128	20668451-kan-20280	17	40000001	70000000	0.985484	26	26.7376	Local	no	breast cancer	Infiltrating duct carcinoma, NOS [C50._]	8500/3	breast	C50	Carcinomas: breast ca.	primary
GSM511301	GSE20393	GPL9128	20668451-kan-20621	11	45000001	75000000	0.985484	29	31.3968	Local	no	breast cancer	Infiltrating duct carcinoma, NOS [C50._]	8500/3	breast	C50	Carcinomas: breast ca.	primary
GSM511302	GSE20393	GPL9128	20668451-kan-17478	11	40000001	86944323	1.5421	28	30.6458	Local	no	breast cancer	Infiltrating duct carcinoma, NOS [C50._]	8500/3	breast	C50	Carcinomas: breast ca.	primary
GSM511309	GSE20393	GPL9128	20668451-kan-21017	8	1	49691432	1.63234	24	17.0585	Arm	yes	breast cancer	Infiltrating duct carcinoma, NOS [C50._]	8500/3	breast	C50	Carcinomas: breast ca.	primary
GSM511309	GSE20393	GPL9128	20668451-kan-21017	14	17541331	106368585	2.91793	30	15.9791	Arm	yes	breast cancer	Infiltrating duct carcinoma, NOS [C50._]	8500/3	breast	C50	Carcinomas: breast ca.	primary
GSM511310	GSE20393	GPL9128	20668451-kan-21019	8	96583394	146274826	1.63234	34	40.4173	Local	yes	breast cancer	Infiltrating duct carcinoma, NOS [C50._]	8500/3	breast	C50	Carcinomas: breast ca.	primary
GSM511313	GSE20393	GPL9128	20668451-kan-21047	6	10000001	142349534	4.34761	38	8.29541	Local	no	breast cancer	Infiltrating duct carcinoma, NOS [C50._]	8500/3	breast	C50	Carcinomas: breast ca.	primary
GSM511313	GSE20393	GPL9128	20668451-kan-21047	11	50000001	90000000	1.31398	22	11.0737	Local	no	breast cancer	Infiltrating duct carcinoma, NOS [C50._]	8500/3	breast	C50	Carcinomas: breast ca.	primary
GSM511316	GSE20393	GPL9128	20668451-kan-20525	17	1	49691432	1.63234	24	17.009	Arm	yes	breast cancer	Infiltrating duct carcinoma, NOS [C50._]	8500/3	breast	C50	Carcinomas: breast ca.	primary
GSM511317	GSE20393	GPL9128	20668451-kan-20528	1	30000001	70000000	1.31398	26	11.8963	Local	no	breast cancer	Infiltrating duct carcinoma, NOS [C50._]	8500/3	breast	C50	Carcinomas: breast ca.	primary
GSM511317	GSE20393	GPL9128	20668451-kan-20528	6	85000001	115000000	0.985484	23	11.9191	Local	no	breast cancer	Infiltrating duct carcinoma, NOS [C50._]	8500/3	breast	C50	Carcinomas: breast ca.	primary
GSM511317	GSE20393	GPL9128	20668451-kan-20528	9	90000001	136944323	1.5421	39	20.7899	Local	yes	breast cancer	Infiltrating duct carcinoma, NOS [C50._]	8500/3	breast	C50	Carcinomas: breast ca.	primary
GSM511317	GSE20393	GPL9128	20668451-kan-20528	10	45000001	94691432	1.63234	27	10.5362	Local	no	breast cancer	Infiltrating duct carcinoma, NOS [C50._]	8500/3	breast	C50	Carcinomas: breast ca.	primary
GSM511317	GSE20393	GPL9128	20668451-kan-20528	14	15000001	55000000	1.31398	27	12.7471	Local	no	breast cancer	Infiltrating duct carcinoma, NOS [C50._]	8500/3	breast	C50	Carcinomas: breast ca.	primary
GSM511317	GSE20393	GPL9128	20668451-kan-20528	15	45000001	75000000	0.985484	34	23.0145	Local	no	breast cancer	Infiltrating duct carcinoma, NOS [C50._]	8500/3	breast	C50	Carcinomas: breast ca.	primary
GSM511317	GSE20393	GPL9128	20668451-kan-20528	17	30000001	70000000	1.31398	23	9.45504	Local	no	breast cancer	Infiltrating duct carcinoma, NOS [C50._]	8500/3	breast	C50	Carcinomas: breast ca.	primary
GSM511317	GSE20393	GPL9128	20668451-kan-20528	21	15000001	45000000	0.985484	26	14.7391	Local	yes	breast cancer	Infiltrating duct carcinoma, NOS [C50._]	8500/3	breast	C50	Carcinomas: breast ca.	primary
GSM511318	GSE20393	GPL9128	20668451-kan-20548	14	5000001	35000000	0.985484	53	55.4771	Local	no	breast cancer	Infiltrating duct carcinoma, NOS [C50._]	8500/3	breast	C50	Carcinomas: breast ca.	primary
GSM511318	GSE20393	GPL9128	20668451-kan-20548	17	35000001	75000000	1.31398	42	32.4669	Local	yes	breast cancer	Infiltrating duct carcinoma, NOS [C50._]	8500/3	breast	C50	Carcinomas: breast ca.	primary
GSM511318	GSE20393	GPL9128	20668451-kan-20548	21	5000001	45000000	1.31398	24	12.9128	Whole chromosome	yes	breast cancer	Infiltrating duct carcinoma, NOS [C50._]	8500/3	breast	C50	Carcinomas: breast ca.	primary
GSM511320	GSE20393	GPL9128	20668451-kan-20589	17	25000001	65000000	1.31398	46	45.667	Local	no	breast cancer	Infiltrating duct carcinoma, NOS [C50._]	8500/3	breast	C50	Carcinomas: breast ca.	primary
GSM511321	GSE20393	GPL9128	20668451-kan-20597	17	15000001	77435964	2.05099	56	52.0903	Arm	yes	breast cancer	Infiltrating duct carcinoma, NOS [C50._]	8500/3	breast	C50	Carcinomas: breast ca.	primary
GSM511322	GSE20393	GPL9128	20668451-kan-20598	2	10000001	59691432	1.63234	27	15.9209	Local	no	breast cancer	Infiltrating duct carcinoma, NOS [C50._]	8500/3	breast	C50	Carcinomas: breast ca.	primary
GSM511322	GSE20393	GPL9128	20668451-kan-20598	17	1	62435964	2.05099	30	15.6456	Arm	yes	breast cancer	Infiltrating duct carcinoma, NOS [C50._]	8500/3	breast	C50	Carcinomas: breast ca.	primary
GSM511323	GSE20393	GPL9128	20668451-kan-20603	12	43522280	132349534	2.91793	24	10.5759	Arm	yes	breast cancer	Infiltrating duct carcinoma, NOS [C50._]	8500/3	breast	C50	Carcinomas: breast ca.	primary
GSM511324	GSE20393	GPL9128	20668451-kan-20524	6	25000001	157349534	4.34761	39	14.6002	Local	no	breast cancer	Infiltrating duct carcinoma, NOS [C50._]	8500/3	breast	C50	Carcinomas: breast ca.	primary
GSM511324	GSE20393	GPL9128	20668451-kan-20524	20	1	40000000	1.31398	31	25.343	Arm	yes	breast cancer	Infiltrating duct carcinoma, NOS [C50._]	8500/3	breast	C50	Carcinomas: breast ca.	primary
GSM511326	GSE20393	GPL9128	20668451-kan-20531	1	60000001	90000000	0.985484	23	15.7215	Local	no	breast cancer	Infiltrating duct carcinoma, NOS [C50._]	8500/3	breast	C50	Carcinomas: breast ca.	primary
GSM511326	GSE20393	GPL9128	20668451-kan-20531	8	1	40000000	1.31398	40	30.3559	Local	yes	breast cancer	Infiltrating duct carcinoma, NOS [C50._]	8500/3	breast	C50	Carcinomas: breast ca.	primary
GSM511326	GSE20393	GPL9128	20668451-kan-20531	11	45000001	91944323	1.5421	25	13.9582	Local	no	breast cancer	Infiltrating duct carcinoma, NOS [C50._]	8500/3	breast	C50	Carcinomas: breast ca.	primary
GSM511326	GSE20393	GPL9128	20668451-kan-20531	17	1	76117153	2.50041	27	10.717	Whole chromosome	yes	breast cancer	Infiltrating duct carcinoma, NOS [C50._]	8500/3	breast	C50	Carcinomas: breast ca.	primary
GSM511327	GSE20393	GPL9128	20668451-kan-20533	8	1	49691432	1.63234	31	25.5565	Arm	yes	breast cancer	Infiltrating duct carcinoma, NOS [C50._]	8500/3	breast	C50	Carcinomas: breast ca.	primary
GSM511332	GSE20393	GPL9128	20668451-kan-20544	17	1	62435964	2.05099	25	18.345	Arm	yes	breast cancer	Infiltrating duct carcinoma, NOS [C50._]	8500/3	breast	C50	Carcinomas: breast ca.	primary
GSM511334	GSE20393	GPL9128	20668451-kan-20556	16	15000001	61944323	1.5421	27	20.6282	Local	no	breast cancer	Infiltrating duct carcinoma, NOS [C50._]	8500/3	breast	C50	Carcinomas: breast ca.	primary
GSM511336	GSE20393	GPL9128	20668451-kan-20558	11	50000001	90000000	1.31398	38	27.938	Local	no	breast cancer	Infiltrating duct carcinoma, NOS [C50._]	8500/3	breast	C50	Carcinomas: breast ca.	primary
GSM511336	GSE20393	GPL9128	20668451-kan-20558	20	15000001	61944323	1.5421	28	16.9248	Arm	yes	breast cancer	Infiltrating duct carcinoma, NOS [C50._]	8500/3	breast	C50	Carcinomas: breast ca.	primary
GSM511340	GSE20393	GPL9128	20668451-kan-20574	11	50000001	80000000	0.985484	31	35.4655	Local	no	breast cancer	Infiltrating duct carcinoma, NOS [C50._]	8500/3	breast	C50	Carcinomas: breast ca.	primary
GSM511341	GSE20393	GPL9128	20668451-kan-20579	1	10000001	59691432	1.63234	26	19.428	Local	no	breast cancer	Infiltrating duct carcinoma, NOS [C50._]	8500/3	breast	C50	Carcinomas: breast ca.	primary
GSM511348	GSE20393	GPL9128	20668451-kan-21811	1	15000001	45000000	0.985484	28	21.4697	Local	no	breast cancer	Infiltrating duct carcinoma, NOS [C50._]	8500/3	breast	C50	Carcinomas: breast ca.	primary
GSM511348	GSE20393	GPL9128	20668451-kan-21811	14	25000001	55000000	0.985484	20	12.4997	Local	no	breast cancer	Infiltrating duct carcinoma, NOS [C50._]	8500/3	breast	C50	Carcinomas: breast ca.	primary
GSM511348	GSE20393	GPL9128	20668451-kan-21811	17	15000001	61944323	1.5421	49	41.6398	Local	no	breast cancer	Infiltrating duct carcinoma, NOS [C50._]	8500/3	breast	C50	Carcinomas: breast ca.	primary
GSM511351	GSE20393	GPL9128	20668451-kan-21743	4	60000001	90000000	0.985484	26	26.8165	Local	no	breast cancer	Infiltrating duct carcinoma, NOS [C50._]	8500/3	breast	C50	Carcinomas: breast ca.	primary
GSM511351	GSE20393	GPL9128	20668451-kan-21743	17	31830419	78774742	1.5421	32	26.8002	Local	yes	breast cancer	Infiltrating duct carcinoma, NOS [C50._]	8500/3	breast	C50	Carcinomas: breast ca.	primary
GSM511352	GSE20393	GPL9128	20668451-kan-21744	17	15000001	55000000	1.31398	32	21.1358	Local	no	breast cancer	Infiltrating duct carcinoma, NOS [C50._]	8500/3	breast	C50	Carcinomas: breast ca.	primary
GSM511355	GSE20393	GPL9128	20668451-kan-21749	2	40000001	89691432	1.63234	44	43.5967	Local	no	breast cancer	Infiltrating duct carcinoma, NOS [C50._]	8500/3	breast	C50	Carcinomas: breast ca.	primary
GSM511358	GSE20393	GPL9128	20668451-kan-21769	17	30000001	60000000	0.985484	41	51.148	Local	no	breast cancer	Infiltrating duct carcinoma, NOS [C50._]	8500/3	breast	C50	Carcinomas: breast ca.	primary
GSM511359	GSE20393	GPL9128	20668451-kan-21778	11	25000001	71944323	1.5421	22	21.5305	Local	no	breast cancer	Infiltrating duct carcinoma, NOS [C50._]	8500/3	breast	C50	Carcinomas: breast ca.	primary
GSM511361	GSE20393	GPL9128	20668451-kan-21795	3	15000001	78811651	2.09618	37	14.3313	Local	no	breast cancer	Infiltrating duct carcinoma, NOS [C50._]	8500/3	breast	C50	Carcinomas: breast ca.	primary
GSM511361	GSE20393	GPL9128	20668451-kan-21795	5	15000001	45000000	0.985484	27	15.7218	Local	no	breast cancer	Infiltrating duct carcinoma, NOS [C50._]	8500/3	breast	C50	Carcinomas: breast ca.	primary
GSM511361	GSE20393	GPL9128	20668451-kan-21795	8	80000001	126944323	1.5421	31	13.7225	Local	no	breast cancer	Infiltrating duct carcinoma, NOS [C50._]	8500/3	breast	C50	Carcinomas: breast ca.	primary
GSM511362	GSE20393	GPL9128	20668451-kan-21797	1	35000001	84691432	1.63234	35	20.4714	Local	no	breast cancer	Infiltrating duct carcinoma, NOS [C50._]	8500/3	breast	C50	Carcinomas: breast ca.	primary
GSM511362	GSE20393	GPL9128	20668451-kan-21797	16	12710101	88827254	2.50041	37	16.742	Whole chromosome	yes	breast cancer	Infiltrating duct carcinoma, NOS [C50._]	8500/3	breast	C50	Carcinomas: breast ca.	primary
GSM511363	GSE20393	GPL9128	20668451-kan-21800	11	50000001	80000000	0.985484	30	23.9718	Local	no	breast cancer	Infiltrating duct carcinoma, NOS [C50._]	8500/3	breast	C50	Carcinomas: breast ca.	primary
GSM511363	GSE20393	GPL9128	20668451-kan-21800	14	20000001	60000000	1.31398	22	14.6522	Local	no	breast cancer	Infiltrating duct carcinoma, NOS [C50._]	8500/3	breast	C50	Carcinomas: breast ca.	primary
GSM511363	GSE20393	GPL9128	20668451-kan-21800	17	1	63811651	2.09618	56	44.6927	Whole chromosome	yes	breast cancer	Infiltrating duct carcinoma, NOS [C50._]	8500/3	breast	C50	Carcinomas: breast ca.	primary
GSM511364	GSE20393	GPL9128	20668451-kan-21750	17	20000001	66944323	1.5421	51	53.8001	Local	no	breast cancer	Infiltrating duct carcinoma, NOS [C50._]	8500/3	breast	C50	Carcinomas: breast ca.	primary
GSM511370	GSE20393	GPL9128	20668451-kan-21735	19	20000001	50000000	0.985484	20	12.4676	Local	no	breast cancer	Infiltrating duct carcinoma, NOS [C50._]	8500/3	breast	C50	Carcinomas: breast ca.	primary
GSM511372	GSE20393	GPL9128	20668451-kan-21738	1	1	76117153	2.50041	26	9.98985	Local	yes	breast cancer	Infiltrating duct carcinoma, NOS [C50._]	8500/3	breast	C50	Carcinomas: breast ca.	primary
GSM511372	GSE20393	GPL9128	20668451-kan-21738	17	20000001	60000000	1.31398	25	18.0195	Local	no	breast cancer	Infiltrating duct carcinoma, NOS [C50._]	8500/3	breast	C50	Carcinomas: breast ca.	primary
GSM511372	GSE20393	GPL9128	20668451-kan-21738	20	32435964	62435964	0.985484	37	33.0707	Local	yes	breast cancer	Infiltrating duct carcinoma, NOS [C50._]	8500/3	breast	C50	Carcinomas: breast ca.	primary
GSM511373	GSE20393	GPL9128	20668451-kan-21820	1	35000001	75000000	1.31398	32	26.5066	Local	no	breast cancer	Infiltrating duct carcinoma, NOS [C50._]	8500/3	breast	C50	Carcinomas: breast ca.	primary
GSM511373	GSE20393	GPL9128	20668451-kan-21820	11	30000001	79691432	1.63234	22	11.1818	Local	no	breast cancer	Infiltrating duct carcinoma, NOS [C50._]	8500/3	breast	C50	Carcinomas: breast ca.	primary
GSM511373	GSE20393	GPL9128	20668451-kan-21820	17	30000001	70000000	1.31398	46	45.7461	Local	no	breast cancer	Infiltrating duct carcinoma, NOS [C50._]	8500/3	breast	C50	Carcinomas: breast ca.	primary
GSM511380	GSE20393	GPL9128	20668451-kan-21806	12	1	40000000	1.31398	42	32.5444	Arm	yes	breast cancer	Infiltrating duct carcinoma, NOS [C50._]	8500/3	breast	C50	Carcinomas: breast ca.	primary
GSM511380	GSE20393	GPL9128	20668451-kan-21806	17	20000001	50000000	0.985484	33	27.5504	Local	no	breast cancer	Infiltrating duct carcinoma, NOS [C50._]	8500/3	breast	C50	Carcinomas: breast ca.	primary
GSM511381	GSE20393	GPL9128	20668451-kan-21812	8	95000001	135000000	1.31398	30	33.3223	Local	no	breast cancer	Infiltrating duct carcinoma, NOS [C50._]	8500/3	breast	C50	Carcinomas: breast ca.	primary
GSM511381	GSE20393	GPL9128	20668451-kan-21812	17	20000001	60000000	1.31398	40	50.1422	Local	no	breast cancer	Infiltrating duct carcinoma, NOS [C50._]	8500/3	breast	C50	Carcinomas: breast ca.	primary
GSM511383	GSE20393	GPL9128	20668451-kan-21819	14	25000001	65000000	1.31398	48	65.0353	Local	no	breast cancer	Infiltrating duct carcinoma, NOS [C50._]	8500/3	breast	C50	Carcinomas: breast ca.	primary
GSM511385	GSE20393	GPL9128	20668451-kan-21772	1	50000001	190273252	4.6079	42	10.6405	Local	no	breast cancer	Infiltrating duct carcinoma, NOS [C50._]	8500/3	breast	C50	Carcinomas: breast ca.	primary
GSM511385	GSE20393	GPL9128	20668451-kan-21772	3	169501827	199501827	0.985484	26	19.038	Local	yes	breast cancer	Infiltrating duct carcinoma, NOS [C50._]	8500/3	breast	C50	Carcinomas: breast ca.	primary
GSM511385	GSE20393	GPL9128	20668451-kan-21772	4	55000001	85000000	0.985484	23	15.656	Local	no	breast cancer	Infiltrating duct carcinoma, NOS [C50._]	8500/3	breast	C50	Carcinomas: breast ca.	primary
GSM511385	GSE20393	GPL9128	20668451-kan-21772	11	30000001	60000000	0.985484	24	16.7637	Local	no	breast cancer	Infiltrating duct carcinoma, NOS [C50._]	8500/3	breast	C50	Carcinomas: breast ca.	primary
GSM511385	GSE20393	GPL9128	20668451-kan-21772	17	20000001	50000000	0.985484	30	23.8049	Local	no	breast cancer	Infiltrating duct carcinoma, NOS [C50._]	8500/3	breast	C50	Carcinomas: breast ca.	primary
GSM511386	GSE20393	GPL9128	20668451-kan-21777	8	95000001	135000000	1.31398	32	26.5066	Local	no	breast cancer	Infiltrating duct carcinoma, NOS [C50._]	8500/3	breast	C50	Carcinomas: breast ca.	primary
GSM511386	GSE20393	GPL9128	20668451-kan-21777	17	10000001	50000000	1.31398	39	35.7887	Local	no	breast cancer	Infiltrating duct carcinoma, NOS [C50._]	8500/3	breast	C50	Carcinomas: breast ca.	primary
GSM511392	GSE20393	GPL9128	20668451-kan-22038	11	15000001	45000000	0.985484	24	12.8901	Local	no	breast cancer	Infiltrating duct carcinoma, NOS [C50._]	8500/3	breast	C50	Carcinomas: breast ca.	primary
GSM511392	GSE20393	GPL9128	20668451-kan-22038	17	1	76117153	2.50041	83	60.9323	Whole chromosome	yes	breast cancer	Infiltrating duct carcinoma, NOS [C50._]	8500/3	breast	C50	Carcinomas: breast ca.	primary
GSM511394	GSE20393	GPL9128	20668451-kan-22046	11	55000001	85000000	0.985484	27	28.2181	Local	no	breast cancer	Infiltrating duct carcinoma, NOS [C50._]	8500/3	breast	C50	Carcinomas: breast ca.	primary
GSM511394	GSE20393	GPL9128	20668451-kan-22046	17	35000001	65000000	0.985484	28	29.727	Local	no	breast cancer	Infiltrating duct carcinoma, NOS [C50._]	8500/3	breast	C50	Carcinomas: breast ca.	primary
GSM511398	GSE20393	GPL9128	20668451-kan-22122	1	75000001	215273252	4.6079	73	29.6106	Local	no	breast cancer	Infiltrating duct carcinoma, NOS [C50._]	8500/3	breast	C50	Carcinomas: breast ca.	primary
GSM511398	GSE20393	GPL9128	20668451-kan-22122	8	1	46944323	1.5421	39	24.3172	Arm	yes	breast cancer	Infiltrating duct carcinoma, NOS [C50._]	8500/3	breast	C50	Carcinomas: breast ca.	primary
GSM511398	GSE20393	GPL9128	20668451-kan-22122	11	50000001	126117153	2.50041	34	12.1746	Local	no	breast cancer	Infiltrating duct carcinoma, NOS [C50._]	8500/3	breast	C50	Carcinomas: breast ca.	primary
GSM511399	GSE20393	GPL9128	20668451-kan-22102	10	1	88827254	2.91793	101	63.379	Arm	yes	breast cancer	Infiltrating duct carcinoma, NOS [C50._]	8500/3	breast	C50	Carcinomas: breast ca.	primary
GSM511399	GSE20393	GPL9128	20668451-kan-22102	13	25000001	113827254	2.91793	143	113.724	Arm	yes	breast cancer	Infiltrating duct carcinoma, NOS [C50._]	8500/3	breast	C50	Carcinomas: breast ca.	primary
GSM511412	GSE20393	GPL9128	20668451-kan-23751	13	15000001	61944323	1.5421	23	15.9371	Local	no	prostate cancer	Adenocarcinoma, NOS	8140/3	prostate gland	C619	Carcinomas: prostate adenoca.	primary
GSM511440	GSE20393	GPL9128	20668451-kan-24140	6	105000001	145000000	1.31398	20	18.4598	Local	no	prostate cancer	Adenocarcinoma, NOS	8140/3	prostate gland	C619	Carcinomas: prostate adenoca.	primary
GSM511487	GSE20393	GPL9128	20668451-kan-22212	1	5000001	163821424	5.2172	23	8.17617	Arm	no	melanoma	Malignant melanoma, NOS	8720/3	skin	C44	Carcinomas: melanocytic neoplasias	primary
GSM511487	GSE20393	GPL9128	20668451-kan-22212	17	1	46944323	1.5421	24	24.3327	Arm	yes	melanoma	Malignant melanoma, NOS	8720/3	skin	C44	Carcinomas: melanocytic neoplasias	primary
GSM511489	GSE20393	GPL9128	20668451-kan-22421	11	55000001	101944323	1.5421	27	29.0065	Local	no	melanoma	Malignant melanoma, NOS	8720/3	skin	C44	Carcinomas: melanocytic neoplasias	primary
GSM511494	GSE20393	GPL9128	20668451-kan-22436	8	57447572	146274826	2.91793	113	87.7666	Local	yes	melanoma	Malignant melanoma, NOS	8720/3	skin	C44	Carcinomas: melanocytic neoplasias	primary
GSM511495	GSE20393	GPL9128	20668451-kan-24422	9	20000001	98774742	2.58771	29	12.365	Local	no	melanoma	Malignant melanoma, NOS	8720/3	skin	C44	Carcinomas: melanocytic neoplasias	primary
GSM511495	GSE20393	GPL9128	20668451-kan-24422	17	1	78774742	2.58771	38	20.3859	Whole chromosome	yes	melanoma	Malignant melanoma, NOS	8720/3	skin	C44	Carcinomas: melanocytic neoplasias	primary
GSM511499	GSE20393	GPL9128	20668451-kan-24438	5	1	46944323	1.5421	72	57.4813	Arm	yes	melanoma	Malignant melanoma, NOS	8720/3	skin	C44	Carcinomas: melanocytic neoplasias	primary
GSM511499	GSE20393	GPL9128	20668451-kan-24438	7	1	62435964	2.05099	79	55.5955	Arm	yes	melanoma	Malignant melanoma, NOS	8720/3	skin	C44	Carcinomas: melanocytic neoplasias	primary
GSM511499	GSE20393	GPL9128	20668451-kan-24438	12	56232381	132349534	2.50041	63	34.7095	Local	yes	melanoma	Malignant melanoma, NOS	8720/3	skin	C44	Carcinomas: melanocytic neoplasias	primary
GSM511502	GSE20393	GPL9128	20668451-kan-24407	2	110000001	172435964	2.05099	23	16.0494	Local	no	melanoma	Malignant melanoma, NOS	8720/3	skin	C44	Carcinomas: melanocytic neoplasias	primary
GSM511503	GSE20393	GPL9128	20668451-kan-24408	1	140881134	247249719	3.49415	143	142.462	Local	yes	melanoma	Malignant melanoma, NOS	8720/3	skin	C44	Carcinomas: melanocytic neoplasias	primary
GSM511511	GSE20393	GPL9128	20668451-kan-24390	5	1	49691432	1.63234	77	57.5862	Arm	yes	melanoma	Malignant melanoma, NOS	8720/3	skin	C44	Carcinomas: melanocytic neoplasias	primary
GSM511511	GSE20393	GPL9128	20668451-kan-24390	12	1	132349534	4.34761	194	150.651	Whole chromosome	yes	melanoma	Malignant melanoma, NOS	8720/3	skin	C44	Carcinomas: melanocytic neoplasias	primary
GSM511512	GSE20393	GPL9128	20668451-kan-24392	3	115000001	191117153	2.50041	38	11.7051	Local	no	melanoma	Malignant melanoma, NOS	8720/3	skin	C44	Carcinomas: melanocytic neoplasias	primary
GSM511512	GSE20393	GPL9128	20668451-kan-24392	5	1	46944323	1.5421	71	55.962	Arm	yes	melanoma	Malignant melanoma, NOS	8720/3	skin	C44	Carcinomas: melanocytic neoplasias	primary
GSM511512	GSE20393	GPL9128	20668451-kan-24392	8	35000001	81944323	1.5421	29	12.0728	Local	no	melanoma	Malignant melanoma, NOS	8720/3	skin	C44	Carcinomas: melanocytic neoplasias	primary
GSM511512	GSE20393	GPL9128	20668451-kan-24392	17	40000001	70000000	0.985484	40	29.7818	Local	no	melanoma	Malignant melanoma, NOS	8720/3	skin	C44	Carcinomas: melanocytic neoplasias	primary
GSM511512	GSE20393	GPL9128	20668451-kan-24392	22	15000001	45000000	0.985484	36	25.1948	Local	yes	melanoma	Malignant melanoma, NOS	8720/3	skin	C44	Carcinomas: melanocytic neoplasias	primary
GSM511522	GSE20393	GPL9128	20668451-kan-20927	5	5000001	105338915	3.29608	28	8.18733	Local	no	ovarian cancer	Adenocarcinoma, NOS	8140/3	ovary	C569	Carcinomas: ovarian ca.	primary
GSM511522	GSE20393	GPL9128	20668451-kan-20927	10	50000001	80000000	0.985484	29	22.6872	Local	no	ovarian cancer	Adenocarcinoma, NOS	8140/3	ovary	C569	Carcinomas: ovarian ca.	primary
GSM511522	GSE20393	GPL9128	20668451-kan-20927	19	15000001	55000000	1.31398	30	19.011	Local	no	ovarian cancer	Adenocarcinoma, NOS	8140/3	ovary	C569	Carcinomas: ovarian ca.	primary
GSM511522	GSE20393	GPL9128	20668451-kan-20927	22	19691432	49691432	0.985484	32	26.413	Local	yes	ovarian cancer	Adenocarcinoma, NOS	8140/3	ovary	C569	Carcinomas: ovarian ca.	primary
GSM511533	GSE20393	GPL9128	20668451-kan-22203	17	1	76117153	2.50041	22	11.3722	Whole chromosome	yes	ovarian cancer	Adenocarcinoma, NOS	8140/3	ovary	C569	Carcinomas: ovarian ca.	primary
GSM511546	GSE20393	GPL9128	20668451-kan-23914	6	1	62435964	2.05099	20	9.46598	Arm	yes	ovarian cancer	Adenocarcinoma, NOS	8140/3	ovary	C569	Carcinomas: ovarian ca.	primary
GSM511548	GSE20393	GPL9128	20668451-kan-23921	1	140000001	202435964	2.05099	28	11.4328	Local	no	ovarian cancer	Adenocarcinoma, NOS	8140/3	ovary	C569	Carcinomas: ovarian ca.	primary
GSM511554	GSE20393	GPL9128	20668451-kan-24222	15	20000001	98774742	2.58771	42	18.478	Arm	yes	ovarian cancer	Adenocarcinoma, NOS	8140/3	ovary	C569	Carcinomas: ovarian ca.	primary
GSM511554	GSE20393	GPL9128	20668451-kan-24222	19	10000001	50000000	1.31398	26	14.8128	Local	no	ovarian cancer	Adenocarcinoma, NOS	8140/3	ovary	C569	Carcinomas: ovarian ca.	primary
GSM511557	GSE20393	GPL9128	20668451-kan-24230	20	1	30000000	0.985484	37	32.7574	Arm	yes	ovarian cancer	Adenocarcinoma, NOS	8140/3	ovary	C569	Carcinomas: ovarian ca.	primary
GSM511585	GSE20393	GPL9128	20668451-kan-23770	2	125000001	155000000	0.985484	32	26.3963	Local	no	lung cancer	Adenocarcinoma, NOS	8140/3	lung and bronchus	C34	Carcinomas: bronchoalveolar, NSCLC	primary
GSM511588	GSE20393	GPL9128	20668451-kan-23784	11	50000001	90000000	1.31398	21	13.6005	Local	no	lung cancer	Adenocarcinoma, NOS	8140/3	lung and bronchus	C34	Carcinomas: bronchoalveolar, NSCLC	primary
GSM511588	GSE20393	GPL9128	20668451-kan-23784	12	20000001	69691432	1.63234	20	9.4216	Local	no	lung cancer	Adenocarcinoma, NOS	8140/3	lung and bronchus	C34	Carcinomas: bronchoalveolar, NSCLC	primary
GSM511589	GSE20393	GPL9128	20668451-kan-23787	14	17541331	106368585	2.91793	30	9.46662	Arm	yes	lung cancer	Adenocarcinoma, NOS	8140/3	lung and bronchus	C34	Carcinomas: bronchoalveolar, NSCLC	primary
GSM511590	GSE20393	GPL9128	20668451-kan-23815	2	105000001	167435964	2.05099	21	8.04168	Local	no	lung cancer	Adenocarcinoma, NOS	8140/3	lung and bronchus	C34	Carcinomas: bronchoalveolar, NSCLC	primary
GSM511600	GSE20393	GPL9128	20668451-kan-23805	1	1	158821424	5.2172	38	9.58962	Arm	yes	lung cancer	Adenocarcinoma, NOS	8140/3	lung and bronchus	C34	Carcinomas: bronchoalveolar, NSCLC	primary
GSM511601	GSE20393	GPL9128	20668451-kan-23809	6	1	49691432	1.63234	30	12.9372	Local	yes	lung cancer	Adenocarcinoma, NOS	8140/3	lung and bronchus	C34	Carcinomas: bronchoalveolar, NSCLC	primary
GSM511601	GSE20393	GPL9128	20668451-kan-23809	18	1	40000000	1.31398	32	17.3033	Arm	yes	lung cancer	Adenocarcinoma, NOS	8140/3	lung and bronchus	C34	Carcinomas: bronchoalveolar, NSCLC	primary
GSM511607	GSE20393	GPL9128	20668451-kan-23840	8	80000001	142435964	2.05099	41	32.0334	Local	yes	lung cancer	Adenocarcinoma, NOS	8140/3	lung and bronchus	C34	Carcinomas: bronchoalveolar, NSCLC	primary
GSM511608	GSE20393	GPL9128	20668451-kan-23846	3	93133242	199501827	3.49415	79	53.1022	Arm	yes	lung cancer	Adenocarcinoma, NOS	8140/3	lung and bronchus	C34	Carcinomas: bronchoalveolar, NSCLC	primary
GSM511610	GSE20393	GPL9128	20668451-kan-23890	1	140000001	170000000	0.985484	27	15.7041	Local	no	lung cancer	Adenocarcinoma, NOS	8140/3	lung and bronchus	C34	Carcinomas: bronchoalveolar, NSCLC	primary
GSM511610	GSE20393	GPL9128	20668451-kan-23890	10	30000001	70000000	1.31398	26	11.8863	Local	no	lung cancer	Adenocarcinoma, NOS	8140/3	lung and bronchus	C34	Carcinomas: bronchoalveolar, NSCLC	primary
GSM511611	GSE20393	GPL9128	20668451-kan-23894	5	1	40000000	1.31398	35	41.7868	Local	yes	lung cancer	Adenocarcinoma, NOS	8140/3	lung and bronchus	C34	Carcinomas: bronchoalveolar, NSCLC	primary
GSM511612	GSE20393	GPL9128	20668451-kan-23896	12	1	62435964	2.05099	29	18.2158	Arm	yes	lung cancer	Adenocarcinoma, NOS	8140/3	lung and bronchus	C34	Carcinomas: bronchoalveolar, NSCLC	primary
GSM511615	GSE20393	GPL9128	20668451-kan-23906	3	155000001	185000000	0.985484	24	23.8114	Local	no	lung cancer	Adenocarcinoma, NOS	8140/3	lung and bronchus	C34	Carcinomas: bronchoalveolar, NSCLC	primary
GSM510669	GSE20394	GPL9128	20592421-rus-163	6	30000001	60000000	0.985484	22	21.108	Local	no	breast cancer	Infiltrating duct carcinoma, NOS [C50._]	8500/3	breast	C50	Carcinomas: breast ca.	primary
GSM510682	GSE20394	GPL9128	20592421-rus-176	17	45000001	75000000	0.985484	23	22.5188	Local	yes	breast cancer	Infiltrating duct carcinoma, NOS [C50._]	8500/3	breast	C50	Carcinomas: breast ca.	primary
GSM510684	GSE20394	GPL9128	20592421-rus-178	8	5000001	45000000	1.31398	22	21.2855	Local	no	breast cancer	Infiltrating duct carcinoma, NOS [C50._]	8500/3	breast	C50	Carcinomas: breast ca.	primary
GSM510684	GSE20394	GPL9128	20592421-rus-178	11	50000001	80000000	0.985484	22	21.2855	Local	no	breast cancer	Infiltrating duct carcinoma, NOS [C50._]	8500/3	breast	C50	Carcinomas: breast ca.	primary
GSM510685	GSE20394	GPL9128	20592421-rus-179	11	50000001	80000000	0.985484	31	34.5006	Local	no	breast cancer	Infiltrating duct carcinoma, NOS [C50._]	8500/3	breast	C50	Carcinomas: breast ca.	primary
GSM510686	GSE20394	GPL9128	20592421-rus-180	17	25000001	55000000	0.985484	23	22.5243	Local	no	breast cancer	Infiltrating duct carcinoma, NOS [C50._]	8500/3	breast	C50	Carcinomas: breast ca.	primary
GSM510686	GSE20394	GPL9128	20592421-rus-180	20	30000001	60000000	0.985484	23	22.5243	Local	yes	breast cancer	Infiltrating duct carcinoma, NOS [C50._]	8500/3	breast	C50	Carcinomas: breast ca.	primary
GSM510698	GSE20394	GPL9128	20592421-rus-192	8	95000001	135000000	1.31398	26	27.5055	Local	no	breast cancer	Infiltrating duct carcinoma, NOS [C50._]	8500/3	breast	C50	Carcinomas: breast ca.	primary
GSM510699	GSE20394	GPL9128	20592421-rus-193	11	55000001	95000000	1.31398	41	26.2623	Local	no	breast cancer	Infiltrating duct carcinoma, NOS [C50._]	8500/3	breast	C50	Carcinomas: breast ca.	primary
GSM510699	GSE20394	GPL9128	20592421-rus-193	12	10000001	124142980	3.74954	71	29.4642	Whole chromosome	no	breast cancer	Infiltrating duct carcinoma, NOS [C50._]	8500/3	breast	C50	Carcinomas: breast ca.	primary
GSM510699	GSE20394	GPL9128	20592421-rus-193	17	38774742	78774742	1.31398	35	20.1291	Local	yes	breast cancer	Infiltrating duct carcinoma, NOS [C50._]	8500/3	breast	C50	Carcinomas: breast ca.	primary
GSM510700	GSE20394	GPL9128	20592421-rus-194	1	40000001	80000000	1.31398	29	22.7541	Local	no	breast cancer	Infiltrating duct carcinoma, NOS [C50._]	8500/3	breast	C50	Carcinomas: breast ca.	primary
GSM510700	GSE20394	GPL9128	20592421-rus-194	11	55000001	95000000	1.31398	35	30.3831	Local	no	breast cancer	Infiltrating duct carcinoma, NOS [C50._]	8500/3	breast	C50	Carcinomas: breast ca.	primary
GSM510701	GSE20394	GPL9128	20592421-rus-195	6	15000001	45000000	0.985484	29	31.2254	Local	no	breast cancer	Infiltrating duct carcinoma, NOS [C50._]	8500/3	breast	C50	Carcinomas: breast ca.	primary
GSM510701	GSE20394	GPL9128	20592421-rus-195	20	30000001	60000000	0.985484	45	57.778	Local	yes	breast cancer	Infiltrating duct carcinoma, NOS [C50._]	8500/3	breast	C50	Carcinomas: breast ca.	primary
GSM510705	GSE20394	GPL9128	20592421-rus-199	20	30000001	60000000	0.985484	20	18.2425	Local	yes	breast cancer	Infiltrating duct carcinoma, NOS [C50._]	8500/3	breast	C50	Carcinomas: breast ca.	primary
GSM510717	GSE20394	GPL9128	20592421-rus-211	19	33811651	63811651	0.985484	20	18.1984	Local	yes	breast cancer	Infiltrating duct carcinoma, NOS [C50._]	8500/3	breast	C50	Carcinomas: breast ca.	primary
GSM510717	GSE20394	GPL9128	20592421-rus-211	20	32435964	62435964	0.985484	40	49.0268	Local	yes	breast cancer	Infiltrating duct carcinoma, NOS [C50._]	8500/3	breast	C50	Carcinomas: breast ca.	primary
GSM510730	GSE20394	GPL9128	20592421-rus-224	17	1	62435964	2.05099	21	21.0641	Arm	yes	breast cancer	Infiltrating duct carcinoma, NOS [C50._]	8500/3	breast	C50	Carcinomas: breast ca.	primary
GSM510734	GSE20394	GPL9128	20592421-rus-228	22	9691432	49691432	1.31398	20	12.5512	Whole chromosome	yes	breast cancer	Infiltrating duct carcinoma, NOS [C50._]	8500/3	breast	C50	Carcinomas: breast ca.	primary
GSM510735	GSE20394	GPL9128	20592421-rus-229	1	145000001	245338915	3.29608	82	61.3818	Local	yes	breast cancer	Infiltrating duct carcinoma, NOS [C50._]	8500/3	breast	C50	Carcinomas: breast ca.	primary
GSM510735	GSE20394	GPL9128	20592421-rus-229	17	40000001	70000000	0.985484	48	48.4702	Local	no	breast cancer	Infiltrating duct carcinoma, NOS [C50._]	8500/3	breast	C50	Carcinomas: breast ca.	primary
GSM510738	GSE20394	GPL9128	20592421-rus-232	17	31830419	78774742	1.5421	65	77.2363	Local	yes	breast cancer	Infiltrating duct carcinoma, NOS [C50._]	8500/3	breast	C50	Carcinomas: breast ca.	primary
GSM510747	GSE20394	GPL9128	20592421-rus-241	6	5000001	68811651	2.09618	23	16.0959	Arm	no	breast cancer	Infiltrating duct carcinoma, NOS [C50._]	8500/3	breast	C50	Carcinomas: breast ca.	primary
GSM510770	GSE20394	GPL9128	20592421-rus-264	11	35000001	81944323	1.5421	27	28.854	Local	no	breast cancer	Infiltrating duct carcinoma, NOS [C50._]	8500/3	breast	C50	Carcinomas: breast ca.	primary
GSM510777	GSE20394	GPL9128	20592421-rus-271	17	16338778	78774742	2.05099	26	27.6674	Arm	yes	breast cancer	Infiltrating duct carcinoma, NOS [C50._]	8500/3	breast	C50	Carcinomas: breast ca.	primary
GSM510778	GSE20394	GPL9128	20592421-rus-272	11	50000001	80000000	0.985484	29	22.8246	Local	no	breast cancer	Infiltrating duct carcinoma, NOS [C50._]	8500/3	breast	C50	Carcinomas: breast ca.	primary
GSM510792	GSE20394	GPL9128	20592421-rus-285	17	35000001	75000000	1.31398	26	27.0231	Local	yes	breast cancer	Infiltrating duct carcinoma, NOS [C50._]	8500/3	breast	C50	Carcinomas: breast ca.	primary
GSM510796	GSE20394	GPL9128	20592421-rus-289	11	35000001	81944323	1.5421	22	14.767	Local	no	breast cancer	Infiltrating duct carcinoma, NOS [C50._]	8500/3	breast	C50	Carcinomas: breast ca.	primary
GSM510796	GSE20394	GPL9128	20592421-rus-289	17	20000001	66944323	1.5421	23	15.875	Local	no	breast cancer	Infiltrating duct carcinoma, NOS [C50._]	8500/3	breast	C50	Carcinomas: breast ca.	primary
GSM510811	GSE20394	GPL9128	20592421-rus-304	22	9691432	49691432	1.31398	24	16.8889	Whole chromosome	yes	breast cancer	Infiltrating duct carcinoma, NOS [C50._]	8500/3	breast	C50	Carcinomas: breast ca.	primary
GSM510823	GSE20394	GPL9128	20592421-rus-316	11	28083799	134452384	3.49415	43	19.7495	Arm	yes	breast cancer	Infiltrating duct carcinoma, NOS [C50._]	8500/3	breast	C50	Carcinomas: breast ca.	primary
GSM510824	GSE20394	GPL9128	20592421-rus-317	8	30000001	92435964	2.05099	28	22.2541	Local	no	breast cancer	Infiltrating duct carcinoma, NOS [C50._]	8500/3	breast	C50	Carcinomas: breast ca.	primary
GSM510828	GSE20394	GPL9128	20592421-rus-321	17	1	46944323	1.5421	24	10.3135	Arm	yes	breast cancer	Infiltrating duct carcinoma, NOS [C50._]	8500/3	breast	C50	Carcinomas: breast ca.	primary
GSM510828	GSE20394	GPL9128	20592421-rus-321	20	1	62435964	2.05099	54	32.6336	Whole chromosome	yes	breast cancer	Infiltrating duct carcinoma, NOS [C50._]	8500/3	breast	C50	Carcinomas: breast ca.	primary
GSM510835	GSE20394	GPL9128	20592421-rus-328	8	30000001	118827254	2.91793	46	25.2814	Local	no	breast cancer	Infiltrating duct carcinoma, NOS [C50._]	8500/3	breast	C50	Carcinomas: breast ca.	primary
GSM510836	GSE20394	GPL9128	20592421-rus-329	17	40000001	70000000	0.985484	35	40.7953	Local	no	breast cancer	Infiltrating duct carcinoma, NOS [C50._]	8500/3	breast	C50	Carcinomas: breast ca.	primary
GSM513863	GSE20481	GPL2004	20569491-lu-CRC88	15	40000001	86944323	1.5421	23	22.7171	Local	no	colorectal cancer	Adenocarcinoma, NOS	8140/3	large intestine, excl. rectum and rectosigmoid junction	C189	Carcinomas: colorectal ca.	primary
GSM513938	GSE20481	GPL2004	20569491-lu-CaLu_6	13	70000001	110000000	1.31398	23	22.8227	Local	yes	non-small cell lung cancer	Non-small cell carcinoma	8046/3	lung and bronchus	C34	Carcinomas: bronchoalveolar, NSCLC	cell line
GSM513940	GSE20481	GPL2004	20569491-lu-NCI_H1563	5	1	62435964	2.05099	27	29.266	Arm	yes	non-small cell lung cancer	Non-small cell carcinoma	8046/3	lung and bronchus	C34	Carcinomas: bronchoalveolar, NSCLC	cell line
GSM513942	GSE20481	GPL2004	20569491-lu-NCI_H1623	13	25000001	103774742	2.58771	39	30.2071	Local	no	non-small cell lung cancer	Non-small cell carcinoma	8046/3	lung and bronchus	C34	Carcinomas: bronchoalveolar, NSCLC	cell line
GSM513945	GSE20481	GPL2004	20569491-lu-NCI_H1755	12	1	40000000	1.31398	20	18.7818	Arm	yes	non-small cell lung cancer	Non-small cell carcinoma	8046/3	lung and bronchus	C34	Carcinomas: bronchoalveolar, NSCLC	cell line
GSM513952	GSE20481	GPL2004	20569491-lu-NCI_H1993	12	1	76117153	2.50041	24	13.374	Arm	yes	non-small cell lung cancer	Non-small cell carcinoma	8046/3	lung and bronchus	C34	Carcinomas: bronchoalveolar, NSCLC	cell line
GSM513954	GSE20481	GPL2004	20569491-lu-NCI_H2073	12	1	76117153	2.50041	30	15.9449	Arm	yes	non-small cell lung cancer	Non-small cell carcinoma	8046/3	lung and bronchus	C34	Carcinomas: bronchoalveolar, NSCLC	cell line
GSM513967	GSE20481	GPL2004	20569491-lu-NCI_H920	7	5000001	119142980	3.74954	41	20.9357	Arm	no	non-small cell lung cancer	Non-small cell carcinoma	8046/3	lung and bronchus	C34	Carcinomas: bronchoalveolar, NSCLC	cell line
GSM513969	GSE20481	GPL2004	20569491-lu-HCC827	8	50000001	138827254	2.91793	34	30.9627	Local	no	non-small cell lung cancer	Non-small cell carcinoma	8046/3	lung and bronchus	C34	Carcinomas: bronchoalveolar, NSCLC	cell line
GSM513973	GSE20481	GPL2004	20569491-lu-SK_LU_1	5	1	46944323	1.5421	21	20.0899	Arm	yes	non-small cell lung cancer	Non-small cell carcinoma	8046/3	lung and bronchus	C34	Carcinomas: bronchoalveolar, NSCLC	cell line
GSM513975	GSE20481	GPL2004	20569491-lu-NCI_H1651	5	5000001	51944323	1.5421	22	11.1221	Local	no	non-small cell lung cancer	Non-small cell carcinoma	8046/3	lung and bronchus	C34	Carcinomas: bronchoalveolar, NSCLC	cell line
GSM514044	GSE20481	GPL2004	20569491-lu-NSCLC96	6	35000001	167349534	4.34761	30	20.5556	Arm	yes	non-small cell lung cancer	Non-small cell carcinoma	8046/3	lung and bronchus	C34	Carcinomas: bronchoalveolar, NSCLC	primary
GSM514109	GSE20481	GPL2004	20569491-lu-NSCLC191	13	20000001	98774742	2.58771	26	28.1545	Local	no	non-small cell lung cancer	Non-small cell carcinoma	8046/3	lung and bronchus	C34	Carcinomas: bronchoalveolar, NSCLC	primary
GSM514119	GSE20481	GPL2004	20569491-lu-NSCLC208	12	25000001	101117153	2.50041	27	21.2171	Local	no	non-small cell lung cancer	Non-small cell carcinoma	8046/3	lung and bronchus	C34	Carcinomas: bronchoalveolar, NSCLC	primary
GSM514123	GSE20481	GPL2004	20569491-lu-NSCLC215	8	1	140273252	4.6079	21	22.655	Whole chromosome	yes	non-small cell lung cancer	Non-small cell carcinoma	8046/3	lung and bronchus	C34	Carcinomas: bronchoalveolar, NSCLC	primary
GSM514137	GSE20481	GPL2004	20569491-lu-NSCLC242	13	20000001	82435964	2.05099	26	28.1545	Local	no	non-small cell lung cancer	Non-small cell carcinoma	8046/3	lung and bronchus	C34	Carcinomas: bronchoalveolar, NSCLC	primary
GSM514145	GSE20481	GPL2004	20569491-lu-NSCLC255	11	5000001	68811651	2.09618	31	25.9676	Arm	no	non-small cell lung cancer	Non-small cell carcinoma	8046/3	lung and bronchus	C34	Carcinomas: bronchoalveolar, NSCLC	primary
GSM514152	GSE20481	GPL2004	20569491-lu-NSCLC290	4	10000001	190857866	5.94108	23	13.4381	Whole chromosome	yes	non-small cell lung cancer	Non-small cell carcinoma	8046/3	lung and bronchus	C34	Carcinomas: bronchoalveolar, NSCLC	primary
GSM514166	GSE20481	GPL2004	20569491-lu-NSCLC278	11	35000001	111117153	2.50041	22	23.5946	Local	no	non-small cell lung cancer	Non-small cell carcinoma	8046/3	lung and bronchus	C34	Carcinomas: bronchoalveolar, NSCLC	primary
GSM514204	GSE20481	GPL2005	20569491-lu-CRC115	13	10000001	110338915	3.29608	20	13.1499	Whole chromosome	yes	colorectal cancer	Adenocarcinoma, NOS	8140/3	large intestine, excl. rectum and rectosigmoid junction	C189	Carcinomas: colorectal ca.	primary
GSM514333	GSE20481	GPL2005	20569491-lu-NCI_H1793	12	20000001	120338915	3.29608	25	14.6832	Local	no	non-small cell lung cancer	Non-small cell carcinoma	8046/3	lung and bronchus	C34	Carcinomas: bronchoalveolar, NSCLC	cell line
GSM514340	GSE20481	GPL2005	20569491-lu-NCI_H2085	1	150000001	238827254	2.91793	20	12.9841	Local	no	non-small cell lung cancer	Non-small cell carcinoma	8046/3	lung and bronchus	C34	Carcinomas: bronchoalveolar, NSCLC	cell line
GSM514347	GSE20481	GPL2005	20569491-lu-NCI_H2342	5	10000001	150273252	4.6079	31	8.9432	Local	no	non-small cell lung cancer	Non-small cell carcinoma	8046/3	lung and bronchus	C34	Carcinomas: bronchoalveolar, NSCLC	cell line
GSM514351	GSE20481	GPL2005	20569491-lu-NCI_H647	14	25000001	101117153	2.50041	21	14.0699	Local	no	non-small cell lung cancer	Non-small cell carcinoma	8046/3	lung and bronchus	C34	Carcinomas: bronchoalveolar, NSCLC	cell line
GSM514396	GSE20481	GPL2005	20569491-lu-NSCLC144	18	10000001	72435964	2.05099	21	20.4602	Whole chromosome	yes	non-small cell lung cancer	Non-small cell carcinoma	8046/3	lung and bronchus	C34	Carcinomas: bronchoalveolar, NSCLC	primary
GSM514408	GSE20481	GPL2005	20569491-lu-NSCLC160	9	1	76117153	2.50041	25	26.7432	Arm	yes	non-small cell lung cancer	Non-small cell carcinoma	8046/3	lung and bronchus	C34	Carcinomas: bronchoalveolar, NSCLC	primary
GSM514496	GSE20481	GPL2005	20569491-lu-NSCLC272	8	1	140273252	4.6079	22	9.29083	Whole chromosome	yes	non-small cell lung cancer	Non-small cell carcinoma	8046/3	lung and bronchus	C34	Carcinomas: bronchoalveolar, NSCLC	primary
GSM514508	GSE20481	GPL2005	20569491-lu-NSCLC288	14	15000001	103827254	2.91793	33	40.9448	Whole chromosome	yes	non-small cell lung cancer	Non-small cell carcinoma	8046/3	lung and bronchus	C34	Carcinomas: bronchoalveolar, NSCLC	primary
GSM514588	GSE20483	GPL9077	20551037-par-10737	12	35000001	123827254	2.91793	22	22.4753	Arm	no	breast carcinoma	Infiltrating duct carcinoma, NOS [C50._]	8500/3	breast	C50	Carcinomas: breast ca.	primary
GSM514595	GSE20483	GPL9077	20551037-par-11742	8	85000001	131944323	1.5421	25	26.274	Local	no	breast carcinoma	Infiltrating duct carcinoma, NOS [C50._]	8500/3	breast	C50	Carcinomas: breast ca.	primary
GSM514626	GSE20483	GPL9077	20551037-par-8041	17	35000001	75000000	1.31398	32	36.7451	Local	yes	breast carcinoma	Infiltrating duct carcinoma, NOS [C50._]	8500/3	breast	C50	Carcinomas: breast ca.	primary
GSM514628	GSE20483	GPL9077	20551037-par-8277	1	4298570	247249719	7.98081	53	44.9925	Whole chromosome	yes	breast carcinoma	Infiltrating duct carcinoma, NOS [C50._]	8500/3	breast	C50	Carcinomas: breast ca.	primary
GSM514631	GSE20483	GPL9077	20551037-par-8359	10	40000001	102435964	2.05099	22	22.4313	Local	no	breast carcinoma	Infiltrating duct carcinoma, NOS [C50._]	8500/3	breast	C50	Carcinomas: breast ca.	primary
GSM514638	GSE20483	GPL9077	20551037-par-8491	17	15000001	77435964	2.05099	29	34.1566	Arm	yes	breast carcinoma	Infiltrating duct carcinoma, NOS [C50._]	8500/3	breast	C50	Carcinomas: breast ca.	primary
GSM514649	GSE20483	GPL9077	20551037-par-8977	6	90000001	139691432	1.63234	29	31.8826	Local	no	breast carcinoma	Infiltrating duct carcinoma, NOS [C50._]	8500/3	breast	C50	Carcinomas: breast ca.	primary
GSM514652	GSE20483	GPL9077	20551037-par-9086	7	70000001	146117153	2.50041	20	19.1134	Local	no	breast carcinoma	Infiltrating duct carcinoma, NOS [C50._]	8500/3	breast	C50	Carcinomas: breast ca.	primary
GSM514659	GSE20483	GPL9077	20551037-par-9612	8	5000001	140374737	4.44699	25	14.9406	Whole chromosome	no	breast carcinoma	Infiltrating duct carcinoma, NOS [C50._]	8500/3	breast	C50	Carcinomas: breast ca.	primary
GSM517034	GSE20574	GPL9128	20505728-lee-23896	12	1	62435964	2.05099	29	18.2279	Arm	yes	lung cancer	Adenocarcinoma, NOS	8140/3	lung and bronchus	C34	Carcinomas: bronchoalveolar, NSCLC	primary
GSM520405	GSE20709	GPL6801	20548289-ast-18	8	1	30000000	0.985484	21	19.6552	Local	yes	Gastrointestinal stromal tumor	Gastrointestinal stromal tumor, malignant	8936/3	stomach	C16	Soft tissue tumors: stromal tumors	primary
GSM520410	GSE20709	GPL6801	20548289-ast-23	14	20000001	66944323	1.5421	24	24.1896	Local	no	Gastrointestinal stromal tumor	Gastrointestinal stromal tumor, malignant	8936/3	stomach	C16	Soft tissue tumors: stromal tumors	primary
GSM520412	GSE20709	GPL6801	20548289-ast-25	11	45625130	134452384	2.91793	29	10.4584	Arm	yes	Gastrointestinal stromal tumor	Gastrointestinal stromal tumor, malignant	8936/3	stomach	C16	Soft tissue tumors: stromal tumors	primary
GSM523633	GSE20939	GPL3720	20300172-poa-08	11	30000001	92435964	2.05099	22	22.6727	Local	no	head and neck squamous cell carcinoma	Squamous cell carcinoma, NOS	8070/3	Oropharynx	C10	Carcinomas: head and neck carcinomas	primary
GSM525627	GSE21035	GPL4091	20579941-tay-PCA0053	8	105000001	135000000	0.985484	20	18.5817	Local	no	prostate cancer	Adenocarcinoma, NOS	8140/3	prostate gland	C619	Carcinomas: prostate adenoca.	primary
GSM525627	GSE21035	GPL4091	20579941-tay-PCA0053	13	30000001	79691432	1.63234	22	21.4134	Local	no	prostate cancer	Adenocarcinoma, NOS	8140/3	prostate gland	C619	Carcinomas: prostate adenoca.	primary
GSM525628	GSE21035	GPL4091	20579941-tay-PCA0054	1	80000001	180338915	3.29608	22	22.5694	Local	no	prostate cancer	Adenocarcinoma, NOS	8140/3	prostate gland	C619	Carcinomas: prostate adenoca.	primary
GSM525686	GSE21035	GPL4091	20579941-tay-PCA0112	4	75000001	137435964	2.05099	24	8.4552	Local	no	prostate cancer	Adenocarcinoma, NOS	8140/3	prostate gland	C619	Carcinomas: prostate adenoca.	primary
GSM525686	GSE21035	GPL4091	20579941-tay-PCA0112	5	1	30000000	0.985484	33	27.6693	Local	yes	prostate cancer	Adenocarcinoma, NOS	8140/3	prostate gland	C619	Carcinomas: prostate adenoca.	primary
GSM525686	GSE21035	GPL4091	20579941-tay-PCA0112	7	80000001	158774742	2.58771	29	10.3833	Local	yes	prostate cancer	Adenocarcinoma, NOS	8140/3	prostate gland	C619	Carcinomas: prostate adenoca.	primary
GSM525712	GSE21035	GPL4091	20579941-tay-PCA0138	2	90000001	190338915	3.29608	58	25.1787	Local	no	prostate cancer	Adenocarcinoma, NOS	8140/3	prostate gland	C619	Carcinomas: prostate adenoca.	primary
GSM525712	GSE21035	GPL4091	20579941-tay-PCA0138	4	44998237	191273063	4.80505	48	10.74	Arm	yes	prostate cancer	Adenocarcinoma, NOS	8140/3	prostate gland	C619	Carcinomas: prostate adenoca.	primary
GSM525714	GSE21035	GPL4091	20579941-tay-PCA0140	7	44678444	158821424	3.74954	31	14.4372	Arm	yes	prostate cancer	Adenocarcinoma, NOS	8140/3	prostate gland	C619	Carcinomas: prostate adenoca.	primary
GSM525715	GSE21035	GPL4091	20579941-tay-PCA0141	13	20000001	108827254	2.91793	22	15.5214	Arm	no	prostate cancer	Adenocarcinoma, NOS	8140/3	prostate gland	C619	Carcinomas: prostate adenoca.	primary
GSM525729	GSE21035	GPL4091	20579941-tay-PCA0155	2	110000001	150000000	1.31398	33	37.9389	Local	no	prostate cancer	Adenocarcinoma, NOS	8140/3	prostate gland	C619	Carcinomas: prostate adenoca.	primary
GSM525729	GSE21035	GPL4091	20579941-tay-PCA0155	6	65000001	105000000	1.31398	23	22.5587	Local	no	prostate cancer	Adenocarcinoma, NOS	8140/3	prostate gland	C619	Carcinomas: prostate adenoca.	primary
GSM525729	GSE21035	GPL4091	20579941-tay-PCA0155	18	25000001	65000000	1.31398	26	26.9648	Local	no	prostate cancer	Adenocarcinoma, NOS	8140/3	prostate gland	C619	Carcinomas: prostate adenoca.	primary
GSM525730	GSE21035	GPL4091	20579941-tay-PCA0156	8	90000001	139691432	1.63234	40	51.0334	Local	no	prostate cancer	Adenocarcinoma, NOS	8140/3	prostate gland	C619	Carcinomas: prostate adenoca.	primary
GSM525748	GSE21035	GPL4091	20579941-tay-PCA0174	6	65000001	128811651	2.09618	22	22.0484	Local	no	prostate cancer	Adenocarcinoma, NOS	8140/3	prostate gland	C619	Carcinomas: prostate adenoca.	primary
GSM525754	GSE21035	GPL4091	20579941-tay-PCA0180	7	85000001	147435964	2.05099	20	12.7554	Local	no	prostate cancer	Adenocarcinoma, NOS	8140/3	prostate gland	C619	Carcinomas: prostate adenoca.	primary
GSM525754	GSE21035	GPL4091	20579941-tay-PCA0180	12	1	40000000	1.31398	29	31.6645	Arm	yes	prostate cancer	Adenocarcinoma, NOS	8140/3	prostate gland	C619	Carcinomas: prostate adenoca.	primary
GSM525760	GSE21035	GPL4091	20579941-tay-PCA0186	8	30000001	70000000	1.31398	22	14.6674	Local	no	prostate cancer	Adenocarcinoma, NOS	8140/3	prostate gland	C619	Carcinomas: prostate adenoca.	primary
GSM525762	GSE21035	GPL4091	20579941-tay-PCA0188	8	32131846	146274826	3.74954	60	32.8727	Arm	yes	prostate cancer	Adenocarcinoma, NOS	8140/3	prostate gland	C619	Carcinomas: prostate adenoca.	primary
GSM525766	GSE21035	GPL4091	20579941-tay-PCA0192	2	205000001	235000000	0.985484	33	18.125	Local	no	prostate cancer	Adenocarcinoma, NOS	8140/3	prostate gland	C619	Carcinomas: prostate adenoca.	primary
GSM525766	GSE21035	GPL4091	20579941-tay-PCA0192	4	45000001	179452384	4.41669	58	13.052	Arm	no	prostate cancer	Adenocarcinoma, NOS	8140/3	prostate gland	C619	Carcinomas: prostate adenoca.	primary
GSM525766	GSE21035	GPL4091	20579941-tay-PCA0192	5	10000001	150273252	4.6079	57	11.5515	Local	no	prostate cancer	Adenocarcinoma, NOS	8140/3	prostate gland	C619	Carcinomas: prostate adenoca.	primary
GSM525766	GSE21035	GPL4091	20579941-tay-PCA0192	10	50000001	112435964	2.05099	64	35.3185	Local	no	prostate cancer	Adenocarcinoma, NOS	8140/3	prostate gland	C619	Carcinomas: prostate adenoca.	primary
GSM525768	GSE21035	GPL4091	20579941-tay-PCA0194	4	60000001	160338915	3.29608	35	9.93432	Local	no	prostate cancer	Adenocarcinoma, NOS	8140/3	prostate gland	C619	Carcinomas: prostate adenoca.	primary
GSM525768	GSE21035	GPL4091	20579941-tay-PCA0194	5	95000001	125000000	0.985484	27	20.1846	Local	no	prostate cancer	Adenocarcinoma, NOS	8140/3	prostate gland	C619	Carcinomas: prostate adenoca.	primary
GSM525768	GSE21035	GPL4091	20579941-tay-PCA0194	13	50000001	90000000	1.31398	21	10.1994	Local	no	prostate cancer	Adenocarcinoma, NOS	8140/3	prostate gland	C619	Carcinomas: prostate adenoca.	primary
GSM525778	GSE21035	GPL4091	20579941-tay-PCA0204	6	15000001	77435964	2.05099	23	9.58272	Local	no	prostate cancer	Adenocarcinoma, NOS	8140/3	prostate gland	C619	Carcinomas: prostate adenoca.	primary
GSM525778	GSE21035	GPL4091	20579941-tay-PCA0204	17	1	62435964	2.05099	26	12.0689	Arm	yes	prostate cancer	Adenocarcinoma, NOS	8140/3	prostate gland	C619	Carcinomas: prostate adenoca.	primary
GSM525780	GSE21035	GPL4091	20579941-tay-PCA0206	7	85000001	147435964	2.05099	22	14.9301	Local	no	prostate cancer	Adenocarcinoma, NOS	8140/3	prostate gland	C619	Carcinomas: prostate adenoca.	primary
GSM525780	GSE21035	GPL4091	20579941-tay-PCA0206	12	1	40000000	1.31398	32	36.4377	Arm	yes	prostate cancer	Adenocarcinoma, NOS	8140/3	prostate gland	C619	Carcinomas: prostate adenoca.	primary
GSM525781	GSE21035	GPL4091	20579941-tay-PCA0207	1	60000001	160338915	3.29608	23	16.7134	Local	no	prostate cancer	Adenocarcinoma, NOS	8140/3	prostate gland	C619	Carcinomas: prostate adenoca.	primary
GSM525782	GSE21035	GPL4091	20579941-tay-PCA0208	11	40000001	103811651	2.09618	36	21.5896	Local	no	prostate cancer	Adenocarcinoma, NOS	8140/3	prostate gland	C619	Carcinomas: prostate adenoca.	primary
GSM525785	GSE21035	GPL4091	20579941-tay-PCA0211	17	1	76117153	2.50041	36	21.8197	Whole chromosome	yes	prostate cancer	Adenocarcinoma, NOS	8140/3	prostate gland	C619	Carcinomas: prostate adenoca.	primary
GSM525786	GSE21035	GPL4091	20579941-tay-PCA0212	17	5000001	45000000	1.31398	27	28.6206	Local	no	prostate cancer	Adenocarcinoma, NOS	8140/3	prostate gland	C619	Carcinomas: prostate adenoca.	primary
GSM525789	GSE21035	GPL4091	20579941-tay-PCA0215	8	1	30000000	0.985484	21	19.7004	Local	yes	prostate cancer	Adenocarcinoma, NOS	8140/3	prostate gland	C619	Carcinomas: prostate adenoca.	primary
GSM526395	GSE21057	GPL3718	20587528-chr-T_247	10	30000001	130338915	3.29608	25	11.5261	Arm	no	pleural mesothelioma	Mesothelioma, NOS	9050/3	pleura	C384	Soft tissue tumors: mesothelial tumors	primary
GSM527696	GSE21107	GPL6801	AML-par-MIAML041	6	1	170899992	5.61397	55	29.8762	Whole chromosome	yes	acute myelogenous leukemia	Acute myeloid leukemia, NOS	9861/3	hematopoietic and reticuloendothelial systems	C42	Leukemias: acute myeloid leukemias and MDS	primary
GSM527720	GSE21107	GPL6801	AML-par-MIAML059	17	15000001	45000000	0.985484	23	11.9321	Local	no	acute myelogenous leukemia	Acute myeloid leukemia, NOS	9861/3	hematopoietic and reticuloendothelial systems	C42	Leukemias: acute myeloid leukemias and MDS	primary
GSM527746	GSE21107	GPL6801	AML-par-MIAML080	5	45000001	85000000	1.31398	21	19.9753	Local	no	acute myelogenous leukemia	Acute myeloid leukemia, NOS	9861/3	hematopoietic and reticuloendothelial systems	C42	Leukemias: acute myeloid leukemias and MDS	primary
GSM527793	GSE21107	GPL6801	AML-par-MIAML117	3	55000001	187349534	4.34761	24	8.80773	Local	no	acute myelogenous leukemia	Acute myeloid leukemia, NOS	9861/3	hematopoietic and reticuloendothelial systems	C42	Leukemias: acute myeloid leukemias and MDS	primary
GSM527826	GSE21107	GPL6801	AML-par-MIAML143	5	50000001	90000000	1.31398	20	18.4419	Local	no	acute myelogenous leukemia	Acute myeloid leukemia, NOS	9861/3	hematopoietic and reticuloendothelial systems	C42	Leukemias: acute myeloid leukemias and MDS	primary
GSM527826	GSE21107	GPL6801	AML-par-MIAML143	19	1	40000000	1.31398	27	28.6429	Arm	yes	acute myelogenous leukemia	Acute myeloid leukemia, NOS	9861/3	hematopoietic and reticuloendothelial systems	C42	Leukemias: acute myeloid leukemias and MDS	primary
GSM528890	GSE21123	GPL3720	20601955-bar-PT1DD	12	40000001	102435964	2.05099	32	40.034	Local	no	Liposarcoma,Dedifferentiated	Liposarcoma, dedifferentiated	8858/3	connective and soft tissue, NOS	C499	Soft tissue tumors: lipoid	primary
GSM528891	GSE21123	GPL3720	20601955-bar-PT2DD	1	140000001	180000000	1.31398	24	16.8674	Local	no	Liposarcoma,Dedifferentiated	Liposarcoma, dedifferentiated	8858/3	connective and soft tissue, NOS	C499	Soft tissue tumors: lipoid	primary
GSM528891	GSE21123	GPL3720	20601955-bar-PT2DD	9	70000001	132435964	2.05099	26	12.108	Local	no	Liposarcoma,Dedifferentiated	Liposarcoma, dedifferentiated	8858/3	connective and soft tissue, NOS	C499	Soft tissue tumors: lipoid	primary
GSM528891	GSE21123	GPL3720	20601955-bar-PT2DD	12	40000001	80000000	1.31398	69	82.2737	Local	no	Liposarcoma,Dedifferentiated	Liposarcoma, dedifferentiated	8858/3	connective and soft tissue, NOS	C499	Soft tissue tumors: lipoid	primary
GSM528892	GSE21123	GPL3720	20601955-bar-PT3DD	1	135000001	175000000	1.31398	34	29.1142	Local	no	Liposarcoma,Dedifferentiated	Liposarcoma, dedifferentiated	8858/3	connective and soft tissue, NOS	C499	Soft tissue tumors: lipoid	primary
GSM528892	GSE21123	GPL3720	20601955-bar-PT3DD	6	1	30000000	0.985484	20	12.5455	Local	yes	Liposarcoma,Dedifferentiated	Liposarcoma, dedifferentiated	8858/3	connective and soft tissue, NOS	C499	Soft tissue tumors: lipoid	primary
GSM528892	GSE21123	GPL3720	20601955-bar-PT3DD	12	50000001	128774742	2.58771	61	45.7881	Local	yes	Liposarcoma,Dedifferentiated	Liposarcoma, dedifferentiated	8858/3	connective and soft tissue, NOS	C499	Soft tissue tumors: lipoid	primary
GSM528893	GSE21123	GPL3720	20601955-bar-PT4DD	12	50000001	96944323	1.5421	61	44.0637	Local	no	Liposarcoma,Dedifferentiated	Liposarcoma, dedifferentiated	8858/3	connective and soft tissue, NOS	C499	Soft tissue tumors: lipoid	primary
GSM528894	GSE21123	GPL3720	20601955-bar-PT5DD	12	55000001	95000000	1.31398	45	44.3546	Local	no	Liposarcoma,Dedifferentiated	Liposarcoma, dedifferentiated	8858/3	connective and soft tissue, NOS	C499	Soft tissue tumors: lipoid	primary
GSM528895	GSE21123	GPL3720	20601955-bar-PT6DD	12	50000001	96944323	1.5421	82	138.719	Local	no	Liposarcoma,Dedifferentiated	Liposarcoma, dedifferentiated	8858/3	connective and soft tissue, NOS	C499	Soft tissue tumors: lipoid	primary
GSM528898	GSE21123	GPL3720	20601955-bar-PT9DD	12	53574792	132349534	2.58771	88	94.059	Local	yes	Liposarcoma,Dedifferentiated	Liposarcoma, dedifferentiated	8858/3	connective and soft tissue, NOS	C499	Soft tissue tumors: lipoid	primary
GSM528899	GSE21123	GPL3720	20601955-bar-PT10DD	5	1	40000000	1.31398	31	16.4121	Local	yes	Liposarcoma,Dedifferentiated	Liposarcoma, dedifferentiated	8858/3	connective and soft tissue, NOS	C499	Soft tissue tumors: lipoid	primary
GSM528899	GSE21123	GPL3720	20601955-bar-PT10DD	6	1	46944323	1.5421	55	42.5538	Local	yes	Liposarcoma,Dedifferentiated	Liposarcoma, dedifferentiated	8858/3	connective and soft tissue, NOS	C499	Soft tissue tumors: lipoid	primary
GSM528899	GSE21123	GPL3720	20601955-bar-PT10DD	12	50000001	96944323	1.5421	67	57.899	Local	no	Liposarcoma,Dedifferentiated	Liposarcoma, dedifferentiated	8858/3	connective and soft tissue, NOS	C499	Soft tissue tumors: lipoid	primary
GSM528900	GSE21123	GPL3720	20601955-bar-PT11DD	1	145000001	175000000	0.985484	21	13.5657	Local	no	Liposarcoma,Dedifferentiated	Liposarcoma, dedifferentiated	8858/3	connective and soft tissue, NOS	C499	Soft tissue tumors: lipoid	primary
GSM528900	GSE21123	GPL3720	20601955-bar-PT11DD	9	75000001	124691432	1.63234	26	14.9471	Local	no	Liposarcoma,Dedifferentiated	Liposarcoma, dedifferentiated	8858/3	connective and soft tissue, NOS	C499	Soft tissue tumors: lipoid	primary
GSM528900	GSE21123	GPL3720	20601955-bar-PT11DD	12	50000001	96944323	1.5421	36	25.674	Local	no	Liposarcoma,Dedifferentiated	Liposarcoma, dedifferentiated	8858/3	connective and soft tissue, NOS	C499	Soft tissue tumors: lipoid	primary
GSM528901	GSE21123	GPL3720	20601955-bar-PT12DD	12	45000001	94691432	1.63234	58	86.7627	Local	no	Liposarcoma,Dedifferentiated	Liposarcoma, dedifferentiated	8858/3	connective and soft tissue, NOS	C499	Soft tissue tumors: lipoid	primary
GSM528903	GSE21123	GPL3720	20601955-bar-PT14DD	12	50000001	96944323	1.5421	44	58.4549	Local	no	Liposarcoma,Dedifferentiated	Liposarcoma, dedifferentiated	8858/3	connective and soft tissue, NOS	C499	Soft tissue tumors: lipoid	primary
GSM528904	GSE21123	GPL3720	20601955-bar-PT15DD	11	10000001	40000000	0.985484	30	32.9284	Local	no	Liposarcoma,Dedifferentiated	Liposarcoma, dedifferentiated	8858/3	connective and soft tissue, NOS	C499	Soft tissue tumors: lipoid	primary
GSM528904	GSE21123	GPL3720	20601955-bar-PT15DD	12	45000001	75000000	0.985484	22	21.0356	Local	no	Liposarcoma,Dedifferentiated	Liposarcoma, dedifferentiated	8858/3	connective and soft tissue, NOS	C499	Soft tissue tumors: lipoid	primary
GSM528905	GSE21123	GPL3720	20601955-bar-PT16DD	1	55000001	95000000	1.31398	34	19.1805	Local	no	Liposarcoma,Dedifferentiated	Liposarcoma, dedifferentiated	8858/3	connective and soft tissue, NOS	C499	Soft tissue tumors: lipoid	primary
GSM528905	GSE21123	GPL3720	20601955-bar-PT16DD	12	55000001	117435964	2.05099	82	59.1081	Local	no	Liposarcoma,Dedifferentiated	Liposarcoma, dedifferentiated	8858/3	connective and soft tissue, NOS	C499	Soft tissue tumors: lipoid	primary
GSM528906	GSE21123	GPL3720	20601955-bar-PT17DD	1	30000001	170273252	4.6079	72	58.6613	Local	no	Liposarcoma,Dedifferentiated	Liposarcoma, dedifferentiated	8858/3	connective and soft tissue, NOS	C499	Soft tissue tumors: lipoid	primary
GSM528906	GSE21123	GPL3720	20601955-bar-PT17DD	12	55000001	95000000	1.31398	39	48.2844	Local	no	Liposarcoma,Dedifferentiated	Liposarcoma, dedifferentiated	8858/3	connective and soft tissue, NOS	C499	Soft tissue tumors: lipoid	primary
GSM528907	GSE21123	GPL3720	20601955-bar-PT18DD	9	105000001	135000000	0.985484	27	12.6515	Local	no	Liposarcoma,Dedifferentiated	Liposarcoma, dedifferentiated	8858/3	connective and soft tissue, NOS	C499	Soft tissue tumors: lipoid	primary
GSM528907	GSE21123	GPL3720	20601955-bar-PT18DD	11	1	88827254	2.91793	45	9.82091	Arm	yes	Liposarcoma,Dedifferentiated	Liposarcoma, dedifferentiated	8858/3	connective and soft tissue, NOS	C499	Soft tissue tumors: lipoid	primary
GSM528907	GSE21123	GPL3720	20601955-bar-PT18DD	12	35000001	81944323	1.5421	88	64.8197	Local	no	Liposarcoma,Dedifferentiated	Liposarcoma, dedifferentiated	8858/3	connective and soft tissue, NOS	C499	Soft tissue tumors: lipoid	primary
GSM528908	GSE21123	GPL3720	20601955-bar-PT19DD	6	120000001	160000000	1.31398	21	13.6158	Local	no	Liposarcoma,Dedifferentiated	Liposarcoma, dedifferentiated	8858/3	connective and soft tissue, NOS	C499	Soft tissue tumors: lipoid	primary
GSM528908	GSE21123	GPL3720	20601955-bar-PT19DD	12	50000001	99691432	1.63234	64	63.3381	Local	no	Liposarcoma,Dedifferentiated	Liposarcoma, dedifferentiated	8858/3	connective and soft tissue, NOS	C499	Soft tissue tumors: lipoid	primary
GSM528909	GSE21123	GPL3720	20601955-bar-PT20DD	1	50000001	230857866	5.94108	75	53.1696	Local	no	Liposarcoma,Dedifferentiated	Liposarcoma, dedifferentiated	8858/3	connective and soft tissue, NOS	C499	Soft tissue tumors: lipoid	primary
GSM528911	GSE21123	GPL3720	20601955-bar-PT22DD	6	120000001	169691432	1.63234	38	23.3742	Local	yes	Liposarcoma,Dedifferentiated	Liposarcoma, dedifferentiated	8858/3	connective and soft tissue, NOS	C499	Soft tissue tumors: lipoid	primary
GSM528911	GSE21123	GPL3720	20601955-bar-PT22DD	12	55000001	95000000	1.31398	76	79.771	Local	no	Liposarcoma,Dedifferentiated	Liposarcoma, dedifferentiated	8858/3	connective and soft tissue, NOS	C499	Soft tissue tumors: lipoid	primary
GSM528912	GSE21123	GPL3720	20601955-bar-PT23DD	12	55000001	95000000	1.31398	55	59.2818	Local	no	Liposarcoma,Dedifferentiated	Liposarcoma, dedifferentiated	8858/3	connective and soft tissue, NOS	C499	Soft tissue tumors: lipoid	primary
GSM528914	GSE21123	GPL3720	20601955-bar-PT25DD	12	65000001	105000000	1.31398	37	26.6353	Local	no	Liposarcoma,Dedifferentiated	Liposarcoma, dedifferentiated	8858/3	connective and soft tissue, NOS	C499	Soft tissue tumors: lipoid	primary
GSM528914	GSE21123	GPL3720	20601955-bar-PT25DD	14	66368585	106368585	1.31398	37	26.6353	Local	yes	Liposarcoma,Dedifferentiated	Liposarcoma, dedifferentiated	8858/3	connective and soft tissue, NOS	C499	Soft tissue tumors: lipoid	primary
GSM528914	GSE21123	GPL3720	20601955-bar-PT25DD	19	33811651	63811651	0.985484	25	17.8968	Local	yes	Liposarcoma,Dedifferentiated	Liposarcoma, dedifferentiated	8858/3	connective and soft tissue, NOS	C499	Soft tissue tumors: lipoid	primary
GSM528915	GSE21123	GPL3720	20601955-bar-PT26DD	12	50000001	113811651	2.09618	74	61.1517	Local	no	Liposarcoma,Dedifferentiated	Liposarcoma, dedifferentiated	8858/3	connective and soft tissue, NOS	C499	Soft tissue tumors: lipoid	primary
GSM528915	GSE21123	GPL3720	20601955-bar-PT26DD	14	20000001	82435964	2.05099	28	11.4289	Local	no	Liposarcoma,Dedifferentiated	Liposarcoma, dedifferentiated	8858/3	connective and soft tissue, NOS	C499	Soft tissue tumors: lipoid	primary
GSM528918	GSE21123	GPL3720	20601955-bar-PT29DD	6	1	170899992	5.61397	53	18.4255	Whole chromosome	yes	Liposarcoma,Dedifferentiated	Liposarcoma, dedifferentiated	8858/3	connective and soft tissue, NOS	C499	Soft tissue tumors: lipoid	primary
GSM528918	GSE21123	GPL3720	20601955-bar-PT29DD	12	45000001	107435964	2.05099	45	31.4497	Local	no	Liposarcoma,Dedifferentiated	Liposarcoma, dedifferentiated	8858/3	connective and soft tissue, NOS	C499	Soft tissue tumors: lipoid	primary
GSM528919	GSE21123	GPL3720	20601955-bar-PT30DD	1	145000001	175000000	0.985484	32	36.2219	Local	no	Liposarcoma,Dedifferentiated	Liposarcoma, dedifferentiated	8858/3	connective and soft tissue, NOS	C499	Soft tissue tumors: lipoid	primary
GSM528919	GSE21123	GPL3720	20601955-bar-PT30DD	12	55000001	117435964	2.05099	89	107.86	Local	no	Liposarcoma,Dedifferentiated	Liposarcoma, dedifferentiated	8858/3	connective and soft tissue, NOS	C499	Soft tissue tumors: lipoid	primary
GSM528920	GSE21123	GPL3720	20601955-bar-PT31DD	1	45000001	177349534	4.34761	51	36.5513	Local	no	Liposarcoma,Dedifferentiated	Liposarcoma, dedifferentiated	8858/3	connective and soft tissue, NOS	C499	Soft tissue tumors: lipoid	primary
GSM528920	GSE21123	GPL3720	20601955-bar-PT31DD	12	55000001	101944323	1.5421	38	47.001	Local	no	Liposarcoma,Dedifferentiated	Liposarcoma, dedifferentiated	8858/3	connective and soft tissue, NOS	C499	Soft tissue tumors: lipoid	primary
GSM528921	GSE21123	GPL3720	20601955-bar-PT32DD	12	50000001	96944323	1.5421	74	78.5228	Local	no	Liposarcoma,Dedifferentiated	Liposarcoma, dedifferentiated	8858/3	connective and soft tissue, NOS	C499	Soft tissue tumors: lipoid	primary
GSM528922	GSE21123	GPL3720	20601955-bar-PT33DD	4	5000001	35000000	0.985484	23	15.7154	Local	no	Liposarcoma,Dedifferentiated	Liposarcoma, dedifferentiated	8858/3	connective and soft tissue, NOS	C499	Soft tissue tumors: lipoid	primary
GSM528922	GSE21123	GPL3720	20601955-bar-PT33DD	5	1	30000000	0.985484	20	12.5041	Local	yes	Liposarcoma,Dedifferentiated	Liposarcoma, dedifferentiated	8858/3	connective and soft tissue, NOS	C499	Soft tissue tumors: lipoid	primary
GSM528922	GSE21123	GPL3720	20601955-bar-PT33DD	6	82072738	170899992	2.91793	28	8.18733	Local	yes	Liposarcoma,Dedifferentiated	Liposarcoma, dedifferentiated	8858/3	connective and soft tissue, NOS	C499	Soft tissue tumors: lipoid	primary
GSM528922	GSE21123	GPL3720	20601955-bar-PT33DD	12	55000001	95000000	1.31398	66	65.5089	Local	no	Liposarcoma,Dedifferentiated	Liposarcoma, dedifferentiated	8858/3	connective and soft tissue, NOS	C499	Soft tissue tumors: lipoid	primary
GSM528922	GSE21123	GPL3720	20601955-bar-PT33DD	14	76368585	106368585	0.985484	38	34.2814	Local	yes	Liposarcoma,Dedifferentiated	Liposarcoma, dedifferentiated	8858/3	connective and soft tissue, NOS	C499	Soft tissue tumors: lipoid	primary
GSM528923	GSE21123	GPL3720	20601955-bar-PT34DD	2	110000001	242349534	4.34761	45	10.0892	Local	yes	Liposarcoma,Dedifferentiated	Liposarcoma, dedifferentiated	8858/3	connective and soft tissue, NOS	C499	Soft tissue tumors: lipoid	primary
GSM528923	GSE21123	GPL3720	20601955-bar-PT34DD	4	1	30000000	0.985484	23	11.9503	Local	yes	Liposarcoma,Dedifferentiated	Liposarcoma, dedifferentiated	8858/3	connective and soft tissue, NOS	C499	Soft tissue tumors: lipoid	primary
GSM528923	GSE21123	GPL3720	20601955-bar-PT34DD	5	1	46944323	1.5421	36	18.1119	Arm	yes	Liposarcoma,Dedifferentiated	Liposarcoma, dedifferentiated	8858/3	connective and soft tissue, NOS	C499	Soft tissue tumors: lipoid	primary
GSM528923	GSE21123	GPL3720	20601955-bar-PT34DD	6	125000001	155000000	0.985484	41	31.1289	Local	no	Liposarcoma,Dedifferentiated	Liposarcoma, dedifferentiated	8858/3	connective and soft tissue, NOS	C499	Soft tissue tumors: lipoid	primary
GSM528923	GSE21123	GPL3720	20601955-bar-PT34DD	8	15000001	91117153	2.50041	33	9.91554	Local	no	Liposarcoma,Dedifferentiated	Liposarcoma, dedifferentiated	8858/3	connective and soft tissue, NOS	C499	Soft tissue tumors: lipoid	primary
GSM528923	GSE21123	GPL3720	20601955-bar-PT34DD	12	50000001	90000000	1.31398	45	30.7501	Local	no	Liposarcoma,Dedifferentiated	Liposarcoma, dedifferentiated	8858/3	connective and soft tissue, NOS	C499	Soft tissue tumors: lipoid	primary
GSM528924	GSE21123	GPL3720	20601955-bar-PT35DD	12	40000001	80000000	1.31398	39	48.2142	Local	no	Liposarcoma,Dedifferentiated	Liposarcoma, dedifferentiated	8858/3	connective and soft tissue, NOS	C499	Soft tissue tumors: lipoid	primary
GSM528925	GSE21123	GPL3720	20601955-bar-PT36DD	12	30000001	108774742	2.58771	26	31.1253	Local	no	Liposarcoma,Dedifferentiated	Liposarcoma, dedifferentiated	8858/3	connective and soft tissue, NOS	C499	Soft tissue tumors: lipoid	primary
GSM528926	GSE21123	GPL3720	20601955-bar-PT37DD	1	155000001	201944323	1.5421	27	28.6778	Local	no	Liposarcoma,Dedifferentiated	Liposarcoma, dedifferentiated	8858/3	connective and soft tissue, NOS	C499	Soft tissue tumors: lipoid	primary
GSM528926	GSE21123	GPL3720	20601955-bar-PT37DD	12	60000001	106944323	1.5421	40	50.256	Local	no	Liposarcoma,Dedifferentiated	Liposarcoma, dedifferentiated	8858/3	connective and soft tissue, NOS	C499	Soft tissue tumors: lipoid	primary
GSM528927	GSE21123	GPL3720	20601955-bar-PT38DD	1	110000001	242349534	4.34761	86	58.0792	Arm	yes	Liposarcoma,Dedifferentiated	Liposarcoma, dedifferentiated	8858/3	connective and soft tissue, NOS	C499	Soft tissue tumors: lipoid	primary
GSM528927	GSE21123	GPL3720	20601955-bar-PT38DD	12	55000001	104691432	1.63234	64	62.8086	Local	no	Liposarcoma,Dedifferentiated	Liposarcoma, dedifferentiated	8858/3	connective and soft tissue, NOS	C499	Soft tissue tumors: lipoid	primary
GSM528928	GSE21123	GPL3720	20601955-bar-PT39DD	12	30000001	92435964	2.05099	69	62.5749	Local	no	Liposarcoma,Dedifferentiated	Liposarcoma, dedifferentiated	8858/3	connective and soft tissue, NOS	C499	Soft tissue tumors: lipoid	primary
GSM528929	GSE21123	GPL3720	20601955-bar-PT40DD	12	45000001	107435964	2.05099	88	124.297	Local	no	Liposarcoma,Dedifferentiated	Liposarcoma, dedifferentiated	8858/3	connective and soft tissue, NOS	C499	Soft tissue tumors: lipoid	primary
GSM528930	GSE21123	GPL3720	20601955-bar-PT41DD	1	5000001	68811651	2.09618	33	18.6299	Local	no	Liposarcoma,Dedifferentiated	Liposarcoma, dedifferentiated	8858/3	connective and soft tissue, NOS	C499	Soft tissue tumors: lipoid	primary
GSM528930	GSE21123	GPL3720	20601955-bar-PT41DD	11	1	30000000	0.985484	22	14.679	Local	yes	Liposarcoma,Dedifferentiated	Liposarcoma, dedifferentiated	8858/3	connective and soft tissue, NOS	C499	Soft tissue tumors: lipoid	primary
GSM528930	GSE21123	GPL3720	20601955-bar-PT41DD	12	35000001	75000000	1.31398	34	29.1268	Local	no	Liposarcoma,Dedifferentiated	Liposarcoma, dedifferentiated	8858/3	connective and soft tissue, NOS	C499	Soft tissue tumors: lipoid	primary
GSM528931	GSE21123	GPL3720	20601955-bar-PT42DD	12	5000001	93827254	2.91793	135	110.927	Local	no	Liposarcoma,Dedifferentiated	Liposarcoma, dedifferentiated	8858/3	connective and soft tissue, NOS	C499	Soft tissue tumors: lipoid	primary
GSM528932	GSE21123	GPL3720	20601955-bar-PT43DD	1	180000001	226944323	1.5421	26	19.2893	Local	no	Liposarcoma,Dedifferentiated	Liposarcoma, dedifferentiated	8858/3	connective and soft tissue, NOS	C499	Soft tissue tumors: lipoid	primary
GSM528932	GSE21123	GPL3720	20601955-bar-PT43DD	4	10000001	40000000	0.985484	36	42.4495	Local	no	Liposarcoma,Dedifferentiated	Liposarcoma, dedifferentiated	8858/3	connective and soft tissue, NOS	C499	Soft tissue tumors: lipoid	primary
GSM528932	GSE21123	GPL3720	20601955-bar-PT43DD	12	30000001	76944323	1.5421	64	74.8642	Local	no	Liposarcoma,Dedifferentiated	Liposarcoma, dedifferentiated	8858/3	connective and soft tissue, NOS	C499	Soft tissue tumors: lipoid	primary
GSM528933	GSE21123	GPL3720	20601955-bar-PT44DD	6	123955669	170899992	1.5421	27	20.4532	Local	yes	Liposarcoma,Dedifferentiated	Liposarcoma, dedifferentiated	8858/3	connective and soft tissue, NOS	C499	Soft tissue tumors: lipoid	primary
GSM528933	GSE21123	GPL3720	20601955-bar-PT44DD	12	45000001	107435964	2.05099	88	102.834	Local	no	Liposarcoma,Dedifferentiated	Liposarcoma, dedifferentiated	8858/3	connective and soft tissue, NOS	C499	Soft tissue tumors: lipoid	primary
GSM528933	GSE21123	GPL3720	20601955-bar-PT44DD	20	20000001	50000000	0.985484	32	35.9267	Local	no	Liposarcoma,Dedifferentiated	Liposarcoma, dedifferentiated	8858/3	connective and soft tissue, NOS	C499	Soft tissue tumors: lipoid	primary
GSM528934	GSE21123	GPL3720	20601955-bar-PT45DD	12	55000001	85000000	0.985484	32	36.2109	Local	no	Liposarcoma,Dedifferentiated	Liposarcoma, dedifferentiated	8858/3	connective and soft tissue, NOS	C499	Soft tissue tumors: lipoid	primary
GSM528935	GSE21123	GPL3720	20601955-bar-PT46DD	12	1	100338915	3.29608	119	114.394	Arm	yes	Liposarcoma,Dedifferentiated	Liposarcoma, dedifferentiated	8858/3	connective and soft tissue, NOS	C499	Soft tissue tumors: lipoid	primary
GSM528938	GSE21123	GPL3720	20601955-bar-PT49DD	12	40000001	118774742	2.58771	105	108.246	Local	no	Liposarcoma,Dedifferentiated	Liposarcoma, dedifferentiated	8858/3	connective and soft tissue, NOS	C499	Soft tissue tumors: lipoid	primary
GSM528939	GSE21123	GPL3720	20601955-bar-PT50DD	12	50000001	113811651	2.09618	103	132.317	Local	no	Liposarcoma,Dedifferentiated	Liposarcoma, dedifferentiated	8858/3	connective and soft tissue, NOS	C499	Soft tissue tumors: lipoid	primary
GSM528972	GSE21123	GPL3720	20601955-bar-PT83LMS	13	10000001	72435964	2.05099	35	42.6345	Local	no	leiomyosarcoma	Leiomyosarcoma, NOS	8890/3	connective and soft tissue, NOS	C499	Soft tissue tumors: myoepithelial	primary
GSM528978	GSE21123	GPL3720	20601955-bar-PT89LMS	8	45000001	121117153	2.50041	23	24.1533	Local	no	leiomyosarcoma	Leiomyosarcoma, NOS	8890/3	connective and soft tissue, NOS	C499	Soft tissue tumors: myoepithelial	primary
GSM528983	GSE21123	GPL3720	20601955-bar-PT94LMS	6	30626740	170899992	4.6079	20	20.301	Whole chromosome	yes	leiomyosarcoma	Leiomyosarcoma, NOS	8890/3	connective and soft tissue, NOS	C499	Soft tissue tumors: myoepithelial	primary
GSM528992	GSE21123	GPL3720	20601955-bar-PT103MF	4	50000001	182349534	4.34761	73	52.4159	Arm	no	Myxofibrosarcoma	Myxofibrosarcoma	8811/3	connective and soft tissue, NOS	C499	Soft tissue tumors: fibroid tumors	primary
GSM528992	GSE21123	GPL3720	20601955-bar-PT103MF	8	30000001	130338915	3.29608	36	18.7444	Local	no	Myxofibrosarcoma	Myxofibrosarcoma	8811/3	connective and soft tissue, NOS	C499	Soft tissue tumors: fibroid tumors	primary
GSM528993	GSE21123	GPL3720	20601955-bar-PT104MF	1	40000001	80000000	1.31398	21	19.8916	Local	no	Myxofibrosarcoma	Myxofibrosarcoma	8811/3	connective and soft tissue, NOS	C499	Soft tissue tumors: fibroid tumors	primary
GSM528997	GSE21123	GPL3720	20601955-bar-PT108MF	3	145000001	185000000	1.31398	21	13.5766	Local	no	Myxofibrosarcoma	Myxofibrosarcoma	8811/3	connective and soft tissue, NOS	C499	Soft tissue tumors: fibroid tumors	primary
GSM529001	GSE21123	GPL3720	20601955-bar-PT112MF	5	1	46944323	1.5421	42	40.3592	Arm	yes	Myxofibrosarcoma	Myxofibrosarcoma	8811/3	connective and soft tissue, NOS	C499	Soft tissue tumors: fibroid tumors	primary
GSM529001	GSE21123	GPL3720	20601955-bar-PT112MF	8	10000001	40000000	0.985484	35	40.833	Local	no	Myxofibrosarcoma	Myxofibrosarcoma	8811/3	connective and soft tissue, NOS	C499	Soft tissue tumors: fibroid tumors	primary
GSM529003	GSE21123	GPL3720	20601955-bar-PT114MF	1	150000001	226117153	2.50041	25	14.2906	Local	no	Myxofibrosarcoma	Myxofibrosarcoma	8811/3	connective and soft tissue, NOS	C499	Soft tissue tumors: fibroid tumors	primary
GSM529003	GSE21123	GPL3720	20601955-bar-PT114MF	8	67500084	146274826	2.58771	33	22.9058	Local	yes	Myxofibrosarcoma	Myxofibrosarcoma	8811/3	connective and soft tissue, NOS	C499	Soft tissue tumors: fibroid tumors	primary
GSM529011	GSE21123	GPL3720	20601955-bar-PT122MF	15	21564173	100338915	2.58771	24	13.2917	Arm	yes	Myxofibrosarcoma	Myxofibrosarcoma	8811/3	connective and soft tissue, NOS	C499	Soft tissue tumors: fibroid tumors	primary
GSM529012	GSE21123	GPL3720	20601955-bar-PT123MF	12	45000001	94691432	1.63234	48	66.2331	Local	no	Myxofibrosarcoma	Myxofibrosarcoma	8811/3	connective and soft tissue, NOS	C499	Soft tissue tumors: fibroid tumors	primary
GSM529014	GSE21123	GPL3720	20601955-bar-PT125MF	14	17541331	106368585	2.91793	33	15.8721	Arm	yes	Myxofibrosarcoma	Myxofibrosarcoma	8811/3	connective and soft tissue, NOS	C499	Soft tissue tumors: fibroid tumors	primary
GSM529015	GSE21123	GPL3720	20601955-bar-PT126MF	16	26391290	88827254	2.05099	20	18.7562	Arm	yes	Myxofibrosarcoma	Myxofibrosarcoma	8811/3	connective and soft tissue, NOS	C499	Soft tissue tumors: fibroid tumors	primary
GSM529016	GSE21123	GPL3720	20601955-bar-PT127MF	11	60000001	106944323	1.5421	26	27.3562	Local	no	Myxofibrosarcoma	Myxofibrosarcoma	8811/3	connective and soft tissue, NOS	C499	Soft tissue tumors: fibroid tumors	primary
GSM529016	GSE21123	GPL3720	20601955-bar-PT127MF	12	45000001	94691432	1.63234	39	49.0172	Local	no	Myxofibrosarcoma	Myxofibrosarcoma	8811/3	connective and soft tissue, NOS	C499	Soft tissue tumors: fibroid tumors	primary
GSM529019	GSE21123	GPL3720	20601955-bar-PT130MF	13	20000001	50000000	0.985484	21	19.6832	Local	no	Myxofibrosarcoma	Myxofibrosarcoma	8811/3	connective and soft tissue, NOS	C499	Soft tissue tumors: fibroid tumors	primary
GSM529021	GSE21123	GPL3720	20601955-bar-PT132MF	4	5000001	45000000	1.31398	20	18.676	Local	no	Myxofibrosarcoma	Myxofibrosarcoma	8811/3	connective and soft tissue, NOS	C499	Soft tissue tumors: fibroid tumors	primary
GSM529022	GSE21123	GPL3720	20601955-bar-PT133MF	10	105000001	135000000	0.985484	21	19.6669	Local	yes	Myxofibrosarcoma	Myxofibrosarcoma	8811/3	connective and soft tissue, NOS	C499	Soft tissue tumors: fibroid tumors	primary
GSM529023	GSE21123	GPL3720	20601955-bar-PT134MF	5	1	40000000	1.31398	25	25.4748	Local	yes	Myxofibrosarcoma	Myxofibrosarcoma	8811/3	connective and soft tissue, NOS	C499	Soft tissue tumors: fibroid tumors	primary
GSM529023	GSE21123	GPL3720	20601955-bar-PT134MF	11	65000001	105000000	1.31398	20	18.3561	Local	no	Myxofibrosarcoma	Myxofibrosarcoma	8811/3	connective and soft tissue, NOS	C499	Soft tissue tumors: fibroid tumors	primary
GSM529023	GSE21123	GPL3720	20601955-bar-PT134MF	12	60000001	100000000	1.31398	52	71.7225	Local	no	Myxofibrosarcoma	Myxofibrosarcoma	8811/3	connective and soft tissue, NOS	C499	Soft tissue tumors: fibroid tumors	primary
GSM529051	GSE21123	GPL3720	20601955-bar-PT162PL	1	5000001	93827254	2.91793	34	20.0019	Local	no	Liposarcoma, pleomorphic	Liposarcoma, pleomorphic	8854/3	connective and soft tissue, NOS	C499	Soft tissue tumors: lipoid	primary
GSM529054	GSE21123	GPL3720	20601955-bar-PT165PL	3	125000001	174691432	1.63234	33	28.0154	Local	no	Liposarcoma, pleomorphic	Liposarcoma, pleomorphic	8854/3	connective and soft tissue, NOS	C499	Soft tissue tumors: lipoid	primary
GSM529055	GSE21123	GPL3720	20601955-bar-PT166PL	10	70000001	110000000	1.31398	21	19.786	Local	no	Liposarcoma, pleomorphic	Liposarcoma, pleomorphic	8854/3	connective and soft tissue, NOS	C499	Soft tissue tumors: lipoid	primary
GSM529056	GSE21123	GPL3720	20601955-bar-PT167PL	3	5000001	83774742	2.58771	21	10.4888	Local	no	Liposarcoma, pleomorphic	Liposarcoma, pleomorphic	8854/3	connective and soft tissue, NOS	C499	Soft tissue tumors: lipoid	primary
GSM529058	GSE21123	GPL3720	20601955-bar-PT169PL	2	43449322	242951149	6.55353	48	11.0821	Whole chromosome	yes	Liposarcoma, pleomorphic	Liposarcoma, pleomorphic	8854/3	connective and soft tissue, NOS	C499	Soft tissue tumors: lipoid	primary
GSM529061	GSE21123	GPL3720	20601955-bar-PT172PL	6	125000001	165000000	1.31398	61	68.8707	Local	no	Liposarcoma, pleomorphic	Liposarcoma, pleomorphic	8854/3	connective and soft tissue, NOS	C499	Soft tissue tumors: lipoid	primary
GSM529061	GSE21123	GPL3720	20601955-bar-PT172PL	12	50000001	90000000	1.31398	60	67.2497	Local	no	Liposarcoma, pleomorphic	Liposarcoma, pleomorphic	8854/3	connective and soft tissue, NOS	C499	Soft tissue tumors: lipoid	primary
GSM529068	GSE21123	GPL3720	20601955-bar-PT179PL	2	110000001	140000000	0.985484	25	25.2328	Local	no	Liposarcoma, pleomorphic	Liposarcoma, pleomorphic	8854/3	connective and soft tissue, NOS	C499	Soft tissue tumors: lipoid	primary
GSM529068	GSE21123	GPL3720	20601955-bar-PT179PL	5	1	40000000	1.31398	39	35.9788	Local	yes	Liposarcoma, pleomorphic	Liposarcoma, pleomorphic	8854/3	connective and soft tissue, NOS	C499	Soft tissue tumors: lipoid	primary
GSM529068	GSE21123	GPL3720	20601955-bar-PT179PL	7	1	76117153	2.50041	22	8.87066	Arm	yes	Liposarcoma, pleomorphic	Liposarcoma, pleomorphic	8854/3	connective and soft tissue, NOS	C499	Soft tissue tumors: lipoid	primary
GSM529097	GSE21123	GPL3720	20601955-bar-DDLS8817	4	55000001	95000000	1.31398	37	26.5357	Local	no	sarcoma	Sarcoma, NOS	8800/3	connective and soft tissue, NOS	C499	Soft tissue tumors: sarcomas, other	cell line
GSM529097	GSE21123	GPL3720	20601955-bar-DDLS8817	5	1	30000000	0.985484	28	21.3372	Local	yes	sarcoma	Sarcoma, NOS	8800/3	connective and soft tissue, NOS	C499	Soft tissue tumors: sarcomas, other	cell line
GSM529097	GSE21123	GPL3720	20601955-bar-DDLS8817	12	55000001	95000000	1.31398	48	39.9103	Local	no	sarcoma	Sarcoma, NOS	8800/3	connective and soft tissue, NOS	C499	Soft tissue tumors: sarcomas, other	cell line
GSM529098	GSE21123	GPL3720	20601955-bar-LPS141	1	145000001	175000000	0.985484	28	29.798	Local	no	sarcoma	Sarcoma, NOS	8800/3	connective and soft tissue, NOS	C499	Soft tissue tumors: sarcomas, other	cell line
GSM529098	GSE21123	GPL3720	20601955-bar-LPS141	12	35000001	84691432	1.63234	56	61.9012	Local	no	sarcoma	Sarcoma, NOS	8800/3	connective and soft tissue, NOS	C499	Soft tissue tumors: sarcomas, other	cell line
GSM529099	GSE21123	GPL3720	20601955-bar-FU-DD-LS1	1	40000001	70000000	0.985484	25	18.0136	Local	no	sarcoma	Sarcoma, NOS	8800/3	connective and soft tissue, NOS	C499	Soft tissue tumors: sarcomas, other	cell line
GSM529099	GSE21123	GPL3720	20601955-bar-FU-DD-LS1	5	1	40000000	1.31398	33	27.7819	Local	yes	sarcoma	Sarcoma, NOS	8800/3	connective and soft tissue, NOS	C499	Soft tissue tumors: sarcomas, other	cell line
GSM529099	GSE21123	GPL3720	20601955-bar-FU-DD-LS1	12	50000001	96944323	1.5421	40	30.4749	Local	no	sarcoma	Sarcoma, NOS	8800/3	connective and soft tissue, NOS	C499	Soft tissue tumors: sarcomas, other	cell line
GSM533396	GSE21347	GPL3718	20478067-cha-MCF7	1	105000001	181117153	2.50041	29	12.3787	Local	no	breast cancer	Infiltrating duct carcinoma, NOS [C50._]	8500/3	breast	C50	Carcinomas: breast ca.	cell line
GSM533396	GSE21347	GPL3718	20478067-cha-MCF7	17	38774742	78774742	1.31398	20	12.5455	Local	yes	breast cancer	Infiltrating duct carcinoma, NOS [C50._]	8500/3	breast	C50	Carcinomas: breast ca.	cell line
GSM533396	GSE21347	GPL3718	20478067-cha-MCF7	20	30000001	60000000	0.985484	20	12.5455	Local	yes	breast cancer	Infiltrating duct carcinoma, NOS [C50._]	8500/3	breast	C50	Carcinomas: breast ca.	cell line
GSM533404	GSE21347	GPL3718	20478067-cha-HCC2218	17	15000001	77435964	2.05099	32	37.9228	Arm	yes	breast cancer	Infiltrating duct carcinoma, NOS [C50._]	8500/3	breast	C50	Carcinomas: breast ca.	cell line
GSM533408	GSE21347	GPL3720	20478067-cha-HCC1395	6	45000001	107435964	2.05099	21	10.3539	Local	no	breast cancer	Infiltrating duct carcinoma, NOS [C50._]	8500/3	breast	C50	Carcinomas: breast ca.	cell line
GSM533412	GSE21347	GPL3720	20478067-cha-BT474	1	146910804	247249719	3.29608	36	16.1363	Local	yes	breast cancer	Infiltrating duct carcinoma, NOS [C50._]	8500/3	breast	C50	Carcinomas: breast ca.	cell line
GSM533412	GSE21347	GPL3720	20478067-cha-BT474	17	40000001	70000000	0.985484	33	37.4915	Local	no	breast cancer	Infiltrating duct carcinoma, NOS [C50._]	8500/3	breast	C50	Carcinomas: breast ca.	cell line
GSM533412	GSE21347	GPL3720	20478067-cha-BT474	20	30000001	60000000	0.985484	25	25.2328	Local	yes	breast cancer	Infiltrating duct carcinoma, NOS [C50._]	8500/3	breast	C50	Carcinomas: breast ca.	cell line
GSM535545	GSE21420	GPL4091	21138945-bar-HGG2	12	1	132349534	4.34761	59	53.1431	Whole chromosome	yes	glioblastoma	Glioblastoma, NOS	9440/3	Cerebrum	C710	CNS: astrocytic	primary
GSM535560	GSE21420	GPL4091	21138945-bar-HGG17	8	5000001	45000000	1.31398	20	18.6656	Local	no	anaplastic astrocytoma	Astrocytoma, anaplastic	9401/3	Brain, NOS	C719	CNS: astrocytic	primary
GSM536336	GSE21468	GPL10123	20615970-voo-NCI_H82	14	10000001	86117153	2.50041	20	18.9686	Local	no	small cell lung carcinoma	Small cell carcinoma, NOS	8041/3	lung and bronchus	C34	Carcinomas: bronchoalveolar, SCLC	cell line
GSM537760	GSE21530	GPL4091	IS-fin-1	12	30000001	130338915	3.29608	173	142.99	Arm	yes	Pulmonary artery intimal sarcoma	Sarcoma, NOS	8800/3	connective and soft tissue, NOS	C499	Soft tissue tumors: sarcomas, other	primary
GSM537761	GSE21530	GPL4091	IS-fin-2	12	1	76117153	2.50041	75	57.1856	Arm	yes	Pulmonary artery intimal sarcoma	Sarcoma, NOS	8800/3	connective and soft tissue, NOS	C499	Soft tissue tumors: sarcomas, other	primary
GSM537762	GSE21530	GPL4091	IS-fin-3	12	35000001	81944323	1.5421	61	69.7635	Local	no	Pulmonary artery intimal sarcoma	Sarcoma, NOS	8800/3	connective and soft tissue, NOS	C499	Soft tissue tumors: sarcomas, other	primary
GSM537763	GSE21530	GPL4091	IS-fin-4	12	35000001	75000000	1.31398	30	33.9535	Local	no	Pulmonary artery intimal sarcoma	Sarcoma, NOS	8800/3	connective and soft tissue, NOS	C499	Soft tissue tumors: sarcomas, other	primary
GSM537767	GSE21530	GPL4091	IS-fin-8	5	1	40000000	1.31398	30	18.9259	Local	yes	Pulmonary artery intimal sarcoma	Sarcoma, NOS	8800/3	connective and soft tissue, NOS	C499	Soft tissue tumors: sarcomas, other	primary
GSM537767	GSE21530	GPL4091	IS-fin-8	7	65000001	105000000	1.31398	25	13.8957	Local	no	Pulmonary artery intimal sarcoma	Sarcoma, NOS	8800/3	connective and soft tissue, NOS	C499	Soft tissue tumors: sarcomas, other	primary
GSM543415	GSE22082	GPL3720	21305641-gre-DLBCL001	3	95000001	157435964	2.05099	25	26.5949	Local	no	Diffuse large B-cell lymphoma	Diffuse large B-cell lymphoma, NOS	9680/3	lymph nodes	C77	Lymphomas: DLBCL	primary
GSM551268	GSE22133	GPL4723	20576095-jon-TAX577515	8	50000001	138827254	2.91793	23	23.9516	Local	no	breast cancer	Infiltrating duct carcinoma, NOS [C50._]	8500/3	breast	C50	Carcinomas: breast ca.	primary
GSM551270	GSE22133	GPL4723	20576095-jon-TAX577420	17	20000001	66944323	1.5421	22	22.0207	Local	no	breast cancer	Infiltrating duct carcinoma, NOS [C50._]	8500/3	breast	C50	Carcinomas: breast ca.	primary
GSM551281	GSE22133	GPL4723	20576095-jon-TAX577566	1	135000001	211117153	2.50041	27	20.9881	Local	no	breast cancer	Infiltrating duct carcinoma, NOS [C50._]	8500/3	breast	C50	Carcinomas: breast ca.	primary
GSM551296	GSE22133	GPL4723	20576095-jon-TAX577499	17	16338778	78774742	2.05099	26	27.8393	Arm	yes	breast cancer	Infiltrating duct carcinoma, NOS [C50._]	8500/3	breast	C50	Carcinomas: breast ca.	primary
GSM551316	GSE22133	GPL4723	20576095-jon-TAX577455	8	30000001	130338915	3.29608	37	23.5186	Local	no	breast cancer	Infiltrating duct carcinoma, NOS [C50._]	8500/3	breast	C50	Carcinomas: breast ca.	primary
GSM551316	GSE22133	GPL4723	20576095-jon-TAX577455	17	25000001	65000000	1.31398	21	19.8037	Local	no	breast cancer	Infiltrating duct carcinoma, NOS [C50._]	8500/3	breast	C50	Carcinomas: breast ca.	primary
GSM551342	GSE22133	GPL4723	20576095-jon-TAX577435	17	25000001	74691432	1.63234	34	40.219	Local	yes	breast cancer	Infiltrating duct carcinoma, NOS [C50._]	8500/3	breast	C50	Carcinomas: breast ca.	primary
GSM551348	GSE22133	GPL4723	20576095-jon-TAX577354	1	50000001	150338915	3.29608	20	13.3817	Local	no	breast cancer	Infiltrating duct carcinoma, NOS [C50._]	8500/3	breast	C50	Carcinomas: breast ca.	primary
GSM551356	GSE22133	GPL4723	20576095-jon-TAX577452	10	10000001	124142980	3.74954	23	9.95014	Whole chromosome	no	breast cancer	Infiltrating duct carcinoma, NOS [C50._]	8500/3	breast	C50	Carcinomas: breast ca.	primary
GSM551359	GSE22133	GPL4723	20576095-jon-TAX577573	1	1	242951149	7.98081	48	17.3478	Whole chromosome	yes	breast cancer	Infiltrating duct carcinoma, NOS [C50._]	8500/3	breast	C50	Carcinomas: breast ca.	primary
GSM551372	GSE22133	GPL4723	20576095-jon-TAX577525	17	1	63811651	2.09618	32	27.1654	Whole chromosome	yes	breast cancer	Infiltrating duct carcinoma, NOS [C50._]	8500/3	breast	C50	Carcinomas: breast ca.	primary
GSM551372	GSE22133	GPL4723	20576095-jon-TAX577525	19	1	62435964	2.05099	20	12.7601	Whole chromosome	yes	breast cancer	Infiltrating duct carcinoma, NOS [C50._]	8500/3	breast	C50	Carcinomas: breast ca.	primary
GSM551384	GSE22133	GPL4723	20576095-jon-TAX577436	17	25000001	71944323	1.5421	21	20.5058	Local	no	breast cancer	Infiltrating duct carcinoma, NOS [C50._]	8500/3	breast	C50	Carcinomas: breast ca.	primary
GSM551385	GSE22133	GPL4723	20576095-jon-TAX577124	18	10000001	59691432	1.63234	26	27.4354	Local	no	breast cancer	Infiltrating duct carcinoma, NOS [C50._]	8500/3	breast	C50	Carcinomas: breast ca.	primary
GSM551395	GSE22133	GPL4723	20576095-jon-TAX577390	5	10000001	40000000	0.985484	23	22.4284	Local	no	breast cancer	Infiltrating duct carcinoma, NOS [C50._]	8500/3	breast	C50	Carcinomas: breast ca.	primary
GSM551435	GSE22133	GPL4723	20576095-jon-TAX577454	8	83838862	146274826	2.05099	35	25.0464	Local	yes	breast cancer	Infiltrating duct carcinoma, NOS [C50._]	8500/3	breast	C50	Carcinomas: breast ca.	primary
GSM551452	GSE22133	GPL4723	20576095-jon-TAX577526	6	1	62435964	2.05099	22	22.4313	Arm	yes	breast cancer	Infiltrating duct carcinoma, NOS [C50._]	8500/3	breast	C50	Carcinomas: breast ca.	primary
GSM551473	GSE22133	GPL4723	20576095-jon-TAX577570	6	65000001	114691432	1.63234	20	18.7951	Local	no	breast cancer	Infiltrating duct carcinoma, NOS [C50._]	8500/3	breast	C50	Carcinomas: breast ca.	primary
GSM551481	GSE22133	GPL4723	20576095-jon-TAX577031	1	1	100338915	3.29608	31	17.2233	Local	yes	breast cancer	Infiltrating duct carcinoma, NOS [C50._]	8500/3	breast	C50	Carcinomas: breast ca.	primary
GSM551481	GSE22133	GPL4723	20576095-jon-TAX577031	9	7923718	140273252	4.34761	31	14.5602	Whole chromosome	yes	breast cancer	Infiltrating duct carcinoma, NOS [C50._]	8500/3	breast	C50	Carcinomas: breast ca.	primary
GSM551506	GSE22133	GPL4723	20576095-jon-TAX577461	17	5000001	67435964	2.05099	23	16.082	Local	no	breast cancer	Infiltrating duct carcinoma, NOS [C50._]	8500/3	breast	C50	Carcinomas: breast ca.	primary
GSM551512	GSE22133	GPL4723	20576095-jon-TAX577040	6	55000001	131117153	2.50041	24	24.8803	Local	no	breast cancer	Infiltrating duct carcinoma, NOS [C50._]	8500/3	breast	C50	Carcinomas: breast ca.	primary
GSM551513	GSE22133	GPL4723	20576095-jon-TAX577574	15	53394592	100338915	1.5421	27	20.576	Local	yes	breast cancer	Infiltrating duct carcinoma, NOS [C50._]	8500/3	breast	C50	Carcinomas: breast ca.	primary
GSM551514	GSE22133	GPL4723	20576095-jon-TAX577001	17	10000001	72435964	2.05099	22	21.9189	Local	no	breast cancer	Infiltrating duct carcinoma, NOS [C50._]	8500/3	breast	C50	Carcinomas: breast ca.	primary
GSM551523	GSE22133	GPL4723	20576095-jon-TAX577164	17	29083310	78774742	1.63234	21	20.7549	Local	yes	breast cancer	Infiltrating duct carcinoma, NOS [C50._]	8500/3	breast	C50	Carcinomas: breast ca.	primary
GSM551528	GSE22133	GPL4723	20576095-jon-TAX577145	8	35000001	141368585	3.49415	22	24.6197	Arm	yes	breast cancer	Infiltrating duct carcinoma, NOS [C50._]	8500/3	breast	C50	Carcinomas: breast ca.	primary
GSM551531	GSE22133	GPL4723	20576095-jon-TAX577012	17	5000001	67435964	2.05099	23	23.2399	Local	no	breast cancer	Infiltrating duct carcinoma, NOS [C50._]	8500/3	breast	C50	Carcinomas: breast ca.	primary
GSM551540	GSE22133	GPL4723	20576095-jon-TAX577014	8	39906241	146274826	3.49415	24	13.5542	Arm	yes	breast cancer	Infiltrating duct carcinoma, NOS [C50._]	8500/3	breast	C50	Carcinomas: breast ca.	primary
GSM551545	GSE22133	GPL4723	20576095-jon-TAX577279	17	5000001	67435964	2.05099	23	23.9516	Local	no	breast cancer	Infiltrating duct carcinoma, NOS [C50._]	8500/3	breast	C50	Carcinomas: breast ca.	primary
GSM551575	GSE22133	GPL4723	20576095-jon-TAX577076	8	30000001	130338915	3.29608	23	16.692	Local	no	breast cancer	Infiltrating duct carcinoma, NOS [C50._]	8500/3	breast	C50	Carcinomas: breast ca.	primary
GSM551589	GSE22133	GPL4723	20576095-jon-TAX577088	17	1	76117153	2.50041	26	29.9818	Whole chromosome	yes	breast cancer	Infiltrating duct carcinoma, NOS [C50._]	8500/3	breast	C50	Carcinomas: breast ca.	primary
GSM551599	GSE22133	GPL4723	20576095-jon-TAX577444	10	21231757	135374737	3.74954	24	10.8082	Whole chromosome	yes	breast cancer	Infiltrating duct carcinoma, NOS [C50._]	8500/3	breast	C50	Carcinomas: breast ca.	primary
GSM552424	GSE22185	GPL4093	20978145-iga-23	11	1	62435964	2.05099	20	19.5432	Arm	yes	Gastrointestinal Stromal Tumor	Gastrointestinal stromal tumor, malignant	8936/3	stomach	C16	Soft tissue tumors: stromal tumors	primary
GSM552431	GSE22208	GPL6801	20628145-gre-HT	2	20000001	66944323	1.5421	22	21.2699	Local	no	Diffuse large B-cell lymphoma	Diffuse large B-cell lymphoma, NOS	9680/3	lymph nodes	C77	Lymphomas: DLBCL	cell line
GSM552444	GSE22208	GPL6801	20628145-gre-KARPAS-422	4	75000001	151117153	2.50041	21	10.4514	Local	no	Diffuse large B-cell lymphoma	Diffuse large B-cell lymphoma, NOS	9680/3	lymph nodes	C77	Lymphomas: DLBCL	cell line
GSM552449	GSE22208	GPL6801	20628145-gre-L-1236	3	115000001	191117153	2.50041	68	30.7808	Local	no	Hodgkin lymphoma	Hodgkin lymphoma, NOS	9650/3	lymph nodes	C77	Lymphomas: Hodgkin lymphomas	cell line
GSM552449	GSE22208	GPL6801	20628145-gre-L-1236	9	110000001	140000000	0.985484	29	14.4128	Local	yes	Hodgkin lymphoma	Hodgkin lymphoma, NOS	9650/3	lymph nodes	C77	Lymphomas: Hodgkin lymphomas	cell line
GSM552461	GSE22208	GPL6801	20628145-gre-Pfeiffer	2	30000001	92435964	2.05099	27	16.0958	Local	no	Diffuse large B-cell lymphoma	Diffuse large B-cell lymphoma, NOS	9680/3	lymph nodes	C77	Lymphomas: DLBCL	cell line
GSM554387	GSE22279	GPL9708	20631050-sto-STA_NB13	10	5000001	83774742	2.58771	34	42.1363	Local	no	small cell lung carcinoma	Small cell carcinoma, NOS	8041/3	lung and bronchus	C34	Carcinomas: bronchoalveolar, SCLC	cell line
GSM555171	GSE22305	GPL6801	20883453-ros-WM39	6	20000001	108827254	2.91793	33	13.5535	Local	no	melanoma	Malignant melanoma, NOS	8720/3	skin	C44	Carcinomas: melanocytic neoplasias	cell line
GSM555171	GSE22305	GPL6801	20883453-ros-WM39	11	55000001	133774742	2.58771	63	48.2716	Arm	yes	melanoma	Malignant melanoma, NOS	8720/3	skin	C44	Carcinomas: melanocytic neoplasias	cell line
GSM555172	GSE22305	GPL6801	20883453-ros-WM278	1	140000001	216117153	2.50041	39	21.3516	Local	no	melanoma	Malignant melanoma, NOS	8720/3	skin	C44	Carcinomas: melanocytic neoplasias	cell line
GSM555172	GSE22305	GPL6801	20883453-ros-WM278	18	1	76117153	2.50041	40	22.331	Whole chromosome	yes	melanoma	Malignant melanoma, NOS	8720/3	skin	C44	Carcinomas: melanocytic neoplasias	cell line
GSM555181	GSE22305	GPL6801	20883453-ros-SKMEL147	1	50000001	208821424	5.2172	50	24.3241	Local	no	melanoma	Malignant melanoma, NOS	8720/3	skin	C44	Carcinomas: melanocytic neoplasias	cell line
GSM559303	GSE22524	GPL4723	20620594-isi-24	7	50000001	126117153	2.50041	21	10.4633	Local	no	gastroesophageal adenocarcinoma	Adenocarcinoma, NOS	8140/3	stomach	C16	Carcinomas: gastric ca.	primary
GSM560910	GSE22615	GPL6801	21251114-wie-03	12	1	30000000	0.985484	32	36.2219	Local	yes	agressive-invasive prolactin pituitary tumour	Pituitary carcinoma, NOS	8272/3	pituitary gland	C751	Carcinomas: endocrine ca.	primary
GSM560912	GSE22615	GPL6801	21251114-wie-05	1	1	242951149	7.98081	47	14.8516	Whole chromosome	yes	agressive-invasive prolactin pituitary tumour	Pituitary carcinoma, NOS	8272/3	pituitary gland	C751	Carcinomas: endocrine ca.	primary
GSM567096	GSE22839	GPL3720	20799942-haw-09m	1	15000001	214501827	6.55353	65	41.8158	Whole chromosome	no	infiltrating ductal carcinoma of the breast	Infiltrating duct carcinoma, NOS [C50._]	8500/3	breast	C50	Carcinomas: breast ca.	metastasis::lymph node
GSM565868	GSE22916	GPL7313	21397858-saw-5417A1	13	20000001	108827254	2.91793	20	20.8072	Arm	no	hepatocellular carcinoma	Hepatocellular carcinoma, NOS	8170/3	liver	C22	Carcinomas: hepatic ca.	primary
GSM565880	GSE22916	GPL7313	21397858-saw-Huh7	11	25000001	71944323	1.5421	23	12.129	Local	no	hepatocellular carcinoma	Hepatocellular carcinoma, NOS	8170/3	liver	C22	Carcinomas: hepatic ca.	cell line
GSM565894	GSE22916	GPL7313	21397858-saw-SK0004	3	15000001	185899992	5.61397	31	22.4459	Whole chromosome	no	hepatocellular carcinoma	Hepatocellular carcinoma, NOS	8170/3	liver	C22	Carcinomas: hepatic ca.	primary
GSM565895	GSE22916	GPL7313	21397858-saw-SK0005	1	120000001	208827254	2.91793	25	18.77	Local	no	hepatocellular carcinoma	Hepatocellular carcinoma, NOS	8170/3	liver	C22	Carcinomas: hepatic ca.	primary
GSM568783	GSE22928	GPL6984	21494657-val-LAU-Me280	7	1	158821424	5.2172	41	16.4482	Whole chromosome	yes	melanoma	Malignant melanoma, NOS	8720/3	skin	C44	Carcinomas: melanocytic neoplasias	cell line
GSM568783	GSE22928	GPL6984	21494657-val-LAU-Me280	15	15000001	45000000	0.985484	21	19.6515	Local	no	melanoma	Malignant melanoma, NOS	8720/3	skin	C44	Carcinomas: melanocytic neoplasias	cell line
GSM568790	GSE22928	GPL6984	21494657-val-LAU-T149D	2	212951149	242951149	0.985484	28	21.5371	Local	yes	melanoma	Malignant melanoma, NOS	8720/3	skin	C44	Carcinomas: melanocytic neoplasias	cell line
GSM568790	GSE22928	GPL6984	21494657-val-LAU-T149D	12	30000001	70000000	1.31398	53	56.2523	Local	no	melanoma	Malignant melanoma, NOS	8720/3	skin	C44	Carcinomas: melanocytic neoplasias	cell line
GSM568794	GSE22928	GPL6984	21494657-val-LAU-T50B	11	45000001	85000000	1.31398	34	39.6692	Local	no	melanoma	Malignant melanoma, NOS	8720/3	skin	C44	Carcinomas: melanocytic neoplasias	cell line
GSM567595	GSE23005	GPL4091	21348762-coc-MB_Cl_TO	5	150000001	180000000	0.985484	23	22.3443	Local	yes	medulloblastoma	medulloblastoma, NOS	9470/3	cerebellum	C716	CNS: medulloblastomas	primary
GSM567595	GSE23005	GPL4091	21348762-coc-MB_Cl_TO	12	1	30000000	0.985484	44	55.944	Local	yes	medulloblastoma	medulloblastoma, NOS	9470/3	cerebellum	C716	CNS: medulloblastomas	primary
GSM567604	GSE23005	GPL4091	21348762-coc-106	8	1	146274826	4.80505	49	20.6967	Whole chromosome	yes	medulloblastoma	medulloblastoma, NOS	9470/3	cerebellum	C716	CNS: medulloblastomas	primary
GSM567610	GSE23005	GPL4091	21348762-coc-193263	8	55000001	101944323	1.5421	24	10.2932	Local	no	medulloblastoma	medulloblastoma, NOS	9470/3	cerebellum	C716	CNS: medulloblastomas	primary
GSM567610	GSE23005	GPL4091	21348762-coc-193263	11	1	62435964	2.05099	36	15.6805	Arm	yes	medulloblastoma	medulloblastoma, NOS	9470/3	cerebellum	C716	CNS: medulloblastomas	primary
GSM567610	GSE23005	GPL4091	21348762-coc-193263	12	1	40000000	1.31398	30	15.4767	Arm	yes	medulloblastoma	medulloblastoma, NOS	9470/3	cerebellum	C716	CNS: medulloblastomas	primary
GSM567610	GSE23005	GPL4091	21348762-coc-193263	21	15000001	45000000	0.985484	23	11.9624	Local	yes	medulloblastoma	medulloblastoma, NOS	9470/3	cerebellum	C716	CNS: medulloblastomas	primary
GSM630977	GSE23452	GPL6801	20729466-par-041	6	20000001	166274826	4.80505	51	31.7503	Whole chromosome	yes	acute myelogenous leukemia	Acute myeloid leukemia, NOS	9861/3	hematopoietic and reticuloendothelial systems	C42	Leukemias: acute myeloid leukemias and MDS	primary
GSM631073	GSE23452	GPL6801	20729466-par-117	3	55000001	187349534	4.34761	24	8.80773	Local	no	acute myelogenous leukemia	Acute myeloid leukemia, NOS	9861/3	hematopoietic and reticuloendothelial systems	C42	Leukemias: acute myeloid leukemias and MDS	primary
GSM631103	GSE23452	GPL6801	20729466-par-143	5	50000001	112435964	2.05099	25	18.4499	Local	no	acute myelogenous leukemia	Acute myeloid leukemia, NOS	9861/3	hematopoietic and reticuloendothelial systems	C42	Leukemias: acute myeloid leukemias and MDS	primary
GSM631103	GSE23452	GPL6801	20729466-par-143	19	1	40000000	1.31398	27	28.6543	Arm	yes	acute myelogenous leukemia	Acute myeloid leukemia, NOS	9861/3	hematopoietic and reticuloendothelial systems	C42	Leukemias: acute myeloid leukemias and MDS	primary
GSM579401	GSE23633	GPL4091	20952505-lop-LM1	17	10000001	59691432	1.63234	22	14.767	Local	no	renal cell carcinoma	Renal cell carcinoma	8312/3	kidney	C649	Carcinomas: renal ca.	cell line::metastasis::lung
GSM588611	GSE23720	GPL9128	21339811-bek-T09	8	1	46944323	1.5421	36	32.0304	Arm	yes	breast cancer	Infiltrating duct carcinoma, NOS [C50._]	8500/3	breast	C50	Carcinomas: breast ca.	primary
GSM588612	GSE23720	GPL9128	21339811-bek-T10	8	32131846	146274826	3.74954	42	29.8556	Arm	yes	breast cancer	Infiltrating duct carcinoma, NOS [C50._]	8500/3	breast	C50	Carcinomas: breast ca.	primary
GSM588613	GSE23720	GPL9128	21339811-bek-T11	4	75000001	189142980	3.74954	66	43.186	Local	yes	breast cancer	Infiltrating duct carcinoma, NOS [C50._]	8500/3	breast	C50	Carcinomas: breast ca.	primary
GSM588614	GSE23720	GPL9128	21339811-bek-T12	11	50000001	90000000	1.31398	24	24.8038	Local	no	breast cancer	Infiltrating duct carcinoma, NOS [C50._]	8500/3	breast	C50	Carcinomas: breast ca.	primary
GSM588615	GSE23720	GPL9128	21339811-bek-T13	1	140881134	247249719	3.49415	22	11.633	Local	yes	breast cancer	Infiltrating duct carcinoma, NOS [C50._]	8500/3	breast	C50	Carcinomas: breast ca.	primary
GSM588615	GSE23720	GPL9128	21339811-bek-T13	11	1	78774742	2.58771	22	15.1578	Arm	yes	breast cancer	Infiltrating duct carcinoma, NOS [C50._]	8500/3	breast	C50	Carcinomas: breast ca.	primary
GSM588626	GSE23720	GPL9128	21339811-bek-T25	17	1	49691432	1.63234	40	50.7738	Arm	yes	breast cancer	Infiltrating duct carcinoma, NOS [C50._]	8500/3	breast	C50	Carcinomas: breast ca.	primary
GSM588628	GSE23720	GPL9128	21339811-bek-T28	1	175000001	215000000	1.31398	21	19.7281	Local	no	breast cancer	Infiltrating duct carcinoma, NOS [C50._]	8500/3	breast	C50	Carcinomas: breast ca.	primary
GSM588638	GSE23720	GPL9128	21339811-bek-T38	11	1	76117153	2.50041	32	17.7204	Arm	yes	breast cancer	Infiltrating duct carcinoma, NOS [C50._]	8500/3	breast	C50	Carcinomas: breast ca.	primary
GSM588640	GSE23720	GPL9128	21339811-bek-T40	11	45000001	75000000	0.985484	25	25.2534	Local	no	breast cancer	Infiltrating duct carcinoma, NOS [C50._]	8500/3	breast	C50	Carcinomas: breast ca.	primary
GSM588640	GSE23720	GPL9128	21339811-bek-T40	19	1	30000000	0.985484	34	39.1409	Arm	yes	breast cancer	Infiltrating duct carcinoma, NOS [C50._]	8500/3	breast	C50	Carcinomas: breast ca.	primary
GSM588644	GSE23720	GPL9128	21339811-bek-T45	16	30000001	60000000	0.985484	23	15.6333	Local	no	breast cancer	Infiltrating duct carcinoma, NOS [C50._]	8500/3	breast	C50	Carcinomas: breast ca.	primary
GSM588644	GSE23720	GPL9128	21339811-bek-T45	17	38774742	78774742	1.31398	68	67.5871	Local	yes	breast cancer	Infiltrating duct carcinoma, NOS [C50._]	8500/3	breast	C50	Carcinomas: breast ca.	primary
GSM588645	GSE23720	GPL9128	21339811-bek-T46	17	15000001	77435964	2.05099	54	49.1868	Arm	yes	breast cancer	Infiltrating duct carcinoma, NOS [C50._]	8500/3	breast	C50	Carcinomas: breast ca.	primary
GSM588646	GSE23720	GPL9128	21339811-bek-T47	11	35000001	84691432	1.63234	28	30.5238	Local	no	breast cancer	Infiltrating duct carcinoma, NOS [C50._]	8500/3	breast	C50	Carcinomas: breast ca.	primary
GSM588649	GSE23720	GPL9128	21339811-bek-T50	11	55000001	85000000	0.985484	22	14.6988	Local	no	breast cancer	Infiltrating duct carcinoma, NOS [C50._]	8500/3	breast	C50	Carcinomas: breast ca.	primary
GSM588654	GSE23720	GPL9128	21339811-bek-T58	11	35000001	111117153	2.50041	33	28.9561	Local	no	breast cancer	Infiltrating duct carcinoma, NOS [C50._]	8500/3	breast	C50	Carcinomas: breast ca.	primary
GSM588658	GSE23720	GPL9128	21339811-bek-T62	16	1	76117153	2.50041	30	19.5337	Whole chromosome	yes	breast cancer	Infiltrating duct carcinoma, NOS [C50._]	8500/3	breast	C50	Carcinomas: breast ca.	primary
GSM588658	GSE23720	GPL9128	21339811-bek-T62	17	1	78774742	2.58771	36	26.4337	Whole chromosome	yes	breast cancer	Infiltrating duct carcinoma, NOS [C50._]	8500/3	breast	C50	Carcinomas: breast ca.	primary
GSM588662	GSE23720	GPL9128	21339811-bek-T67	11	50000001	90000000	1.31398	26	19.2162	Local	no	breast cancer	Infiltrating duct carcinoma, NOS [C50._]	8500/3	breast	C50	Carcinomas: breast ca.	primary
GSM588663	GSE23720	GPL9128	21339811-bek-T68	11	50000001	90000000	1.31398	31	35.2726	Local	no	breast cancer	Infiltrating duct carcinoma, NOS [C50._]	8500/3	breast	C50	Carcinomas: breast ca.	primary
GSM588665	GSE23720	GPL9128	21339811-bek-T71	11	40000001	80000000	1.31398	26	27.2584	Local	no	breast cancer	Infiltrating duct carcinoma, NOS [C50._]	8500/3	breast	C50	Carcinomas: breast ca.	primary
GSM588667	GSE23720	GPL9128	21339811-bek-T73	11	65000001	95000000	0.985484	23	15.7055	Local	no	breast cancer	Infiltrating duct carcinoma, NOS [C50._]	8500/3	breast	C50	Carcinomas: breast ca.	primary
GSM588669	GSE23720	GPL9128	21339811-bek-T76	17	1	78774742	2.58771	71	47.2773	Whole chromosome	yes	breast cancer	Infiltrating duct carcinoma, NOS [C50._]	8500/3	breast	C50	Carcinomas: breast ca.	primary
GSM588671	GSE23720	GPL9128	21339811-bek-T78	11	84760952	134452384	1.63234	28	21.8789	Local	yes	breast cancer	Infiltrating duct carcinoma, NOS [C50._]	8500/3	breast	C50	Carcinomas: breast ca.	primary
GSM588672	GSE23720	GPL9128	21339811-bek-T79	1	140881134	247249719	3.49415	30	9.55449	Local	yes	breast cancer	Infiltrating duct carcinoma, NOS [C50._]	8500/3	breast	C50	Carcinomas: breast ca.	primary
GSM588672	GSE23720	GPL9128	21339811-bek-T79	17	20000001	60000000	1.31398	28	21.5297	Local	no	breast cancer	Infiltrating duct carcinoma, NOS [C50._]	8500/3	breast	C50	Carcinomas: breast ca.	primary
GSM588673	GSE23720	GPL9128	21339811-bek-T80	15	70000001	100000000	0.985484	35	40.9039	Local	yes	breast cancer	Infiltrating duct carcinoma, NOS [C50._]	8500/3	breast	C50	Carcinomas: breast ca.	primary
GSM588673	GSE23720	GPL9128	21339811-bek-T80	17	15000001	45000000	0.985484	21	19.6263	Local	no	breast cancer	Infiltrating duct carcinoma, NOS [C50._]	8500/3	breast	C50	Carcinomas: breast ca.	primary
GSM588674	GSE23720	GPL9128	21339811-bek-T82	11	45000001	75000000	0.985484	29	31.4046	Local	no	breast cancer	Infiltrating duct carcinoma, NOS [C50._]	8500/3	breast	C50	Carcinomas: breast ca.	primary
GSM588674	GSE23720	GPL9128	21339811-bek-T82	17	1	30000000	0.985484	26	26.8463	Arm	yes	breast cancer	Infiltrating duct carcinoma, NOS [C50._]	8500/3	breast	C50	Carcinomas: breast ca.	primary
GSM588675	GSE23720	GPL9128	21339811-bek-T83	8	10000001	72435964	2.05099	23	23.0419	Local	no	breast cancer	Infiltrating duct carcinoma, NOS [C50._]	8500/3	breast	C50	Carcinomas: breast ca.	primary
GSM588677	GSE23720	GPL9128	21339811-bek-T85	11	45000001	85000000	1.31398	23	23.1074	Local	no	breast cancer	Infiltrating duct carcinoma, NOS [C50._]	8500/3	breast	C50	Carcinomas: breast ca.	primary
GSM588684	GSE23720	GPL9128	21339811-bek-T92	8	55000001	85000000	0.985484	31	19.7669	Local	no	breast cancer	Infiltrating duct carcinoma, NOS [C50._]	8500/3	breast	C50	Carcinomas: breast ca.	primary
GSM588684	GSE23720	GPL9128	21339811-bek-T92	11	55000001	85000000	0.985484	34	22.9821	Local	no	breast cancer	Infiltrating duct carcinoma, NOS [C50._]	8500/3	breast	C50	Carcinomas: breast ca.	primary
GSM588684	GSE23720	GPL9128	21339811-bek-T92	12	50000001	80000000	0.985484	24	12.8253	Local	no	breast cancer	Infiltrating duct carcinoma, NOS [C50._]	8500/3	breast	C50	Carcinomas: breast ca.	primary
GSM588684	GSE23720	GPL9128	21339811-bek-T92	20	32435964	62435964	0.985484	21	10.1285	Local	yes	breast cancer	Infiltrating duct carcinoma, NOS [C50._]	8500/3	breast	C50	Carcinomas: breast ca.	primary
GSM588685	GSE23720	GPL9128	21339811-bek-T93	17	20000001	66944323	1.5421	61	69.8922	Local	no	breast cancer	Infiltrating duct carcinoma, NOS [C50._]	8500/3	breast	C50	Carcinomas: breast ca.	primary
GSM588687	GSE23720	GPL9128	21339811-bek-T96	17	20000001	66944323	1.5421	22	21.5305	Local	no	breast cancer	Infiltrating duct carcinoma, NOS [C50._]	8500/3	breast	C50	Carcinomas: breast ca.	primary
GSM588688	GSE23720	GPL9128	21339811-bek-T97	9	1	40000000	1.31398	27	20.342	Local	yes	breast cancer	Infiltrating duct carcinoma, NOS [C50._]	8500/3	breast	C50	Carcinomas: breast ca.	primary
GSM588688	GSE23720	GPL9128	21339811-bek-T97	11	15000001	91117153	2.50041	28	11.5431	Local	no	breast cancer	Infiltrating duct carcinoma, NOS [C50._]	8500/3	breast	C50	Carcinomas: breast ca.	primary
GSM588688	GSE23720	GPL9128	21339811-bek-T97	15	37902951	100338915	2.05099	51	38.4983	Local	yes	breast cancer	Infiltrating duct carcinoma, NOS [C50._]	8500/3	breast	C50	Carcinomas: breast ca.	primary
GSM588688	GSE23720	GPL9128	21339811-bek-T97	17	48774742	78774742	0.985484	52	54.7124	Local	yes	breast cancer	Infiltrating duct carcinoma, NOS [C50._]	8500/3	breast	C50	Carcinomas: breast ca.	primary
GSM588690	GSE23720	GPL9128	21339811-bek-T102	1	95000001	209142980	3.74954	28	8.2555	Local	no	breast cancer	Infiltrating duct carcinoma, NOS [C50._]	8500/3	breast	C50	Carcinomas: breast ca.	primary
GSM588691	GSE23720	GPL9128	21339811-bek-T103	12	55000001	85000000	0.985484	22	14.5426	Local	no	breast cancer	Infiltrating duct carcinoma, NOS [C50._]	8500/3	breast	C50	Carcinomas: breast ca.	primary
GSM588691	GSE23720	GPL9128	21339811-bek-T103	17	30000001	70000000	1.31398	35	24.275	Local	no	breast cancer	Infiltrating duct carcinoma, NOS [C50._]	8500/3	breast	C50	Carcinomas: breast ca.	primary
GSM588692	GSE23720	GPL9128	21339811-bek-T104	8	95000001	141944323	1.5421	26	9.8152	Local	yes	breast cancer	Infiltrating duct carcinoma, NOS [C50._]	8500/3	breast	C50	Carcinomas: breast ca.	primary
GSM588692	GSE23720	GPL9128	21339811-bek-T104	13	30000001	60000000	0.985484	20	9.30209	Local	no	breast cancer	Infiltrating duct carcinoma, NOS [C50._]	8500/3	breast	C50	Carcinomas: breast ca.	primary
GSM588692	GSE23720	GPL9128	21339811-bek-T104	15	70000001	100000000	0.985484	21	10.162	Local	yes	breast cancer	Infiltrating duct carcinoma, NOS [C50._]	8500/3	breast	C50	Carcinomas: breast ca.	primary
GSM588692	GSE23720	GPL9128	21339811-bek-T104	17	1	62435964	2.05099	43	21.7229	Arm	yes	breast cancer	Infiltrating duct carcinoma, NOS [C50._]	8500/3	breast	C50	Carcinomas: breast ca.	primary
GSM588693	GSE23720	GPL9128	21339811-bek-T105	17	1	62435964	2.05099	23	9.58781	Arm	yes	breast cancer	Infiltrating duct carcinoma, NOS [C50._]	8500/3	breast	C50	Carcinomas: breast ca.	primary
GSM588694	GSE23720	GPL9128	21339811-bek-T106	17	1	46944323	1.5421	29	22.997	Arm	yes	breast cancer	Infiltrating duct carcinoma, NOS [C50._]	8500/3	breast	C50	Carcinomas: breast ca.	primary
GSM588694	GSE23720	GPL9128	21339811-bek-T106	19	30000001	60000000	0.985484	21	19.6404	Local	yes	breast cancer	Infiltrating duct carcinoma, NOS [C50._]	8500/3	breast	C50	Carcinomas: breast ca.	primary
GSM588697	GSE23720	GPL9128	21339811-bek-T109	12	10000001	73811651	2.09618	28	17.119	Local	no	breast cancer	Infiltrating duct carcinoma, NOS [C50._]	8500/3	breast	C50	Carcinomas: breast ca.	primary
GSM588697	GSE23720	GPL9128	21339811-bek-T109	17	20000001	50000000	0.985484	20	18.2286	Local	no	breast cancer	Infiltrating duct carcinoma, NOS [C50._]	8500/3	breast	C50	Carcinomas: breast ca.	primary
GSM588697	GSE23720	GPL9128	21339811-bek-T109	20	25000001	55000000	0.985484	25	25.2664	Local	no	breast cancer	Infiltrating duct carcinoma, NOS [C50._]	8500/3	breast	C50	Carcinomas: breast ca.	primary
GSM588698	GSE23720	GPL9128	21339811-bek-T110	12	1	78774742	2.58771	25	9.24741	Arm	yes	breast cancer	Infiltrating duct carcinoma, NOS [C50._]	8500/3	breast	C50	Carcinomas: breast ca.	primary
GSM588698	GSE23720	GPL9128	21339811-bek-T110	15	60338915	100338915	1.31398	27	20.3741	Local	yes	breast cancer	Infiltrating duct carcinoma, NOS [C50._]	8500/3	breast	C50	Carcinomas: breast ca.	primary
GSM588698	GSE23720	GPL9128	21339811-bek-T110	17	38774742	78774742	1.31398	23	15.775	Local	yes	breast cancer	Infiltrating duct carcinoma, NOS [C50._]	8500/3	breast	C50	Carcinomas: breast ca.	primary
GSM588701	GSE23720	GPL9128	21339811-bek-T113	6	100000001	140000000	1.31398	20	12.5632	Local	no	breast cancer	Infiltrating duct carcinoma, NOS [C50._]	8500/3	breast	C50	Carcinomas: breast ca.	primary
GSM588702	GSE23720	GPL9128	21339811-bek-T114	17	1	62435964	2.05099	30	24.4921	Arm	yes	breast cancer	Infiltrating duct carcinoma, NOS [C50._]	8500/3	breast	C50	Carcinomas: breast ca.	primary
GSM588704	GSE23720	GPL9128	21339811-bek-T116	17	1	78774742	2.58771	23	12.3173	Whole chromosome	yes	breast cancer	Infiltrating duct carcinoma, NOS [C50._]	8500/3	breast	C50	Carcinomas: breast ca.	primary
GSM588707	GSE23720	GPL9128	21339811-bek-T119	17	1	46944323	1.5421	26	19.2717	Arm	yes	breast cancer	Infiltrating duct carcinoma, NOS [C50._]	8500/3	breast	C50	Carcinomas: breast ca.	primary
GSM588714	GSE23720	GPL9128	21339811-bek-T127	8	30000001	144142980	3.74954	65	31.6129	Arm	yes	breast cancer	Infiltrating duct carcinoma, NOS [C50._]	8500/3	breast	C50	Carcinomas: breast ca.	primary
GSM588718	GSE23720	GPL9128	21339811-bek-T133	10	1	100338915	3.29608	29	10.5585	Arm	yes	breast cancer	Infiltrating duct carcinoma, NOS [C50._]	8500/3	breast	C50	Carcinomas: breast ca.	primary
GSM588723	GSE23720	GPL9128	21339811-bek-T138	11	60000001	122435964	2.05099	22	14.9188	Local	no	breast cancer	Infiltrating duct carcinoma, NOS [C50._]	8500/3	breast	C50	Carcinomas: breast ca.	primary
GSM588725	GSE23720	GPL9128	21339811-bek-T140	16	1	40000000	1.31398	25	25.5046	Arm	yes	breast cancer	Infiltrating duct carcinoma, NOS [C50._]	8500/3	breast	C50	Carcinomas: breast ca.	primary
GSM588733	GSE23720	GPL9128	21339811-bek-T149	10	45000001	85000000	1.31398	23	22.753	Local	no	breast cancer	Infiltrating duct carcinoma, NOS [C50._]	8500/3	breast	C50	Carcinomas: breast ca.	primary
GSM588733	GSE23720	GPL9128	21339811-bek-T149	17	20000001	69691432	1.63234	20	18.4984	Local	no	breast cancer	Infiltrating duct carcinoma, NOS [C50._]	8500/3	breast	C50	Carcinomas: breast ca.	primary
GSM588734	GSE23720	GPL9128	21339811-bek-T150	6	1	100338915	3.29608	28	9.75354	Arm	yes	breast cancer	Infiltrating duct carcinoma, NOS [C50._]	8500/3	breast	C50	Carcinomas: breast ca.	primary
GSM588735	GSE23720	GPL9128	21339811-bek-T151	15	50000001	96944323	1.5421	28	16.9546	Local	yes	breast cancer	Infiltrating duct carcinoma, NOS [C50._]	8500/3	breast	C50	Carcinomas: breast ca.	primary
GSM588735	GSE23720	GPL9128	21339811-bek-T151	17	16338778	78774742	2.05099	37	22.5708	Arm	yes	breast cancer	Infiltrating duct carcinoma, NOS [C50._]	8500/3	breast	C50	Carcinomas: breast ca.	primary
GSM588736	GSE23720	GPL9128	21339811-bek-T152	6	5000001	35000000	0.985484	20	12.4969	Local	no	breast cancer	Infiltrating duct carcinoma, NOS [C50._]	8500/3	breast	C50	Carcinomas: breast ca.	primary
GSM588736	GSE23720	GPL9128	21339811-bek-T152	8	60000001	136117153	2.50041	59	38.4906	Local	no	breast cancer	Infiltrating duct carcinoma, NOS [C50._]	8500/3	breast	C50	Carcinomas: breast ca.	primary
GSM588736	GSE23720	GPL9128	21339811-bek-T152	17	31830419	78774742	1.5421	53	46.9493	Local	yes	breast cancer	Infiltrating duct carcinoma, NOS [C50._]	8500/3	breast	C50	Carcinomas: breast ca.	primary
GSM588737	GSE23720	GPL9128	21339811-bek-T153	8	75000001	138811651	2.09618	29	18.234	Local	no	breast cancer	Infiltrating duct carcinoma, NOS [C50._]	8500/3	breast	C50	Carcinomas: breast ca.	primary
GSM588739	GSE23720	GPL9128	21339811-bek-T155	14	30000001	70000000	1.31398	22	21.1683	Local	no	breast cancer	Infiltrating duct carcinoma, NOS [C50._]	8500/3	breast	C50	Carcinomas: breast ca.	primary
GSM588740	GSE23720	GPL9128	21339811-bek-T156	6	65000001	111944323	1.5421	37	22.243	Local	no	breast cancer	Infiltrating duct carcinoma, NOS [C50._]	8500/3	breast	C50	Carcinomas: breast ca.	primary
GSM588740	GSE23720	GPL9128	21339811-bek-T156	7	1	46944323	1.5421	38	23.2669	Local	yes	breast cancer	Infiltrating duct carcinoma, NOS [C50._]	8500/3	breast	C50	Carcinomas: breast ca.	primary
GSM588740	GSE23720	GPL9128	21339811-bek-T156	20	1	62435964	2.05099	42	20.8549	Whole chromosome	yes	breast cancer	Infiltrating duct carcinoma, NOS [C50._]	8500/3	breast	C50	Carcinomas: breast ca.	primary
GSM588741	GSE23720	GPL9128	21339811-bek-T157	1	140000001	170000000	0.985484	22	11.0467	Local	no	breast cancer	Infiltrating duct carcinoma, NOS [C50._]	8500/3	breast	C50	Carcinomas: breast ca.	primary
GSM588741	GSE23720	GPL9128	21339811-bek-T157	8	85000001	131944323	1.5421	33	15.4627	Local	no	breast cancer	Infiltrating duct carcinoma, NOS [C50._]	8500/3	breast	C50	Carcinomas: breast ca.	primary
GSM588741	GSE23720	GPL9128	21339811-bek-T157	17	5000001	45000000	1.31398	28	13.661	Local	no	breast cancer	Infiltrating duct carcinoma, NOS [C50._]	8500/3	breast	C50	Carcinomas: breast ca.	primary
GSM588746	GSE23720	GPL9128	21339811-bek-T162	4	65000001	95000000	0.985484	23	22.3411	Local	no	breast cancer	Infiltrating duct carcinoma, NOS [C50._]	8500/3	breast	C50	Carcinomas: breast ca.	primary
GSM588752	GSE23720	GPL9128	21339811-bek-T168	15	50000001	99691432	1.63234	61	70.4843	Local	yes	breast cancer	Infiltrating duct carcinoma, NOS [C50._]	8500/3	breast	C50	Carcinomas: breast ca.	primary
GSM588754	GSE23720	GPL9128	21339811-bek-T170	11	50000001	90000000	1.31398	23	22.9031	Local	no	breast cancer	Infiltrating duct carcinoma, NOS [C50._]	8500/3	breast	C50	Carcinomas: breast ca.	primary
GSM588760	GSE23720	GPL9128	21339811-bek-T176	1	40000001	86944323	1.5421	23	12.0457	Local	no	breast cancer	Infiltrating duct carcinoma, NOS [C50._]	8500/3	breast	C50	Carcinomas: breast ca.	primary
GSM588760	GSE23720	GPL9128	21339811-bek-T176	4	35000001	81944323	1.5421	22	11.1325	Local	no	breast cancer	Infiltrating duct carcinoma, NOS [C50._]	8500/3	breast	C50	Carcinomas: breast ca.	primary
GSM588760	GSE23720	GPL9128	21339811-bek-T176	17	31830419	78774742	1.5421	20	9.37253	Local	yes	breast cancer	Infiltrating duct carcinoma, NOS [C50._]	8500/3	breast	C50	Carcinomas: breast ca.	primary
GSM588760	GSE23720	GPL9128	21339811-bek-T176	19	15000001	45000000	0.985484	21	13.5394	Local	no	breast cancer	Infiltrating duct carcinoma, NOS [C50._]	8500/3	breast	C50	Carcinomas: breast ca.	primary
GSM588762	GSE23720	GPL9128	21339811-bek-T178	8	25000001	125338915	3.29608	30	19.9482	Local	no	breast cancer	Infiltrating duct carcinoma, NOS [C50._]	8500/3	breast	C50	Carcinomas: breast ca.	primary
GSM588766	GSE23720	GPL9128	21339811-bek-T184	11	70000001	100000000	0.985484	21	19.6552	Local	no	breast cancer	Infiltrating duct carcinoma, NOS [C50._]	8500/3	breast	C50	Carcinomas: breast ca.	primary
GSM588770	GSE23720	GPL9128	21339811-bek-T189	17	1	46944323	1.5421	26	27.2986	Arm	yes	breast cancer	Infiltrating duct carcinoma, NOS [C50._]	8500/3	breast	C50	Carcinomas: breast ca.	primary
GSM588776	GSE23720	GPL9128	21339811-bek-T197	17	1	78774742	2.58771	23	16.4065	Whole chromosome	yes	breast cancer	Infiltrating duct carcinoma, NOS [C50._]	8500/3	breast	C50	Carcinomas: breast ca.	primary
GSM586897	GSE23785	GPL8887	20858232-yau-601	1	40000001	103811651	2.09618	40	38.2269	Local	no	breast cancer	Infiltrating duct carcinoma, NOS [C50._]	8500/3	breast	C50	Carcinomas: breast ca.	primary
GSM589210	GSE23891	GPL2879	21045282-tom-12	8	35000001	97435964	2.05099	28	30.8121	Local	no	male breast cancer	Infiltrating duct carcinoma, NOS [C50._]	8500/3	breast	C50	Carcinomas: breast ca.	primary
GSM589213	GSE23891	GPL2879	21045282-tom-15	12	55000001	101944323	1.5421	23	15.8864	Local	no	male breast cancer	Infiltrating duct carcinoma, NOS [C50._]	8500/3	breast	C50	Carcinomas: breast ca.	primary
GSM589213	GSE23891	GPL2879	21045282-tom-15	17	20000001	60000000	1.31398	25	18.1697	Local	no	male breast cancer	Infiltrating duct carcinoma, NOS [C50._]	8500/3	breast	C50	Carcinomas: breast ca.	primary
GSM597198	GSE24282	GPL4091	21261984-nac-SRC111995	13	15000001	61944323	1.5421	23	15.9281	Local	no	prostate cancer	Adenocarcinoma, NOS	8140/3	prostate gland	C619	Carcinomas: prostate adenoca.	primary
GSM602286	GSE24446	GPL8736	21102433-wan-38	7	65000001	95000000	0.985484	21	19.5574	Local	no	glioblastoma	Glioblastoma, NOS	9440/3	Brain, NOS	C719	CNS: gliomas	primary
GSM606510	GSE24602	GPL10123	21274003-thi-041	1	10000001	73811651	2.09618	22	8.83165	Local	no	myelodysplastic syndrome	Myelodysplastic syndrome, NOS	9989/3	bone marrow	C421	Leukemias: acute myeloid leukemias and MDS	primary
GSM638970	GSE25016	GPL6801	21160078-wei-062	1	70000001	110000000	1.31398	23	9.47073	Local	no	squamous cell carcinoma	Squamous cell carcinoma, NOS	8070/3	lung and bronchus	C34	Carcinomas: bronchoalveolar, NSCLC	primary
GSM638970	GSE25016	GPL6801	21160078-wei-062	3	20000001	66944323	1.5421	24	8.34896	Local	no	squamous cell carcinoma	Squamous cell carcinoma, NOS	8070/3	lung and bronchus	C34	Carcinomas: bronchoalveolar, NSCLC	primary
GSM638970	GSE25016	GPL6801	21160078-wei-062	13	84142980	114142980	0.985484	50	42.2537	Local	yes	squamous cell carcinoma	Squamous cell carcinoma, NOS	8070/3	lung and bronchus	C34	Carcinomas: bronchoalveolar, NSCLC	primary
GSM638970	GSE25016	GPL6801	21160078-wei-062	16	50000001	80000000	0.985484	44	34.7014	Local	no	squamous cell carcinoma	Squamous cell carcinoma, NOS	8070/3	lung and bronchus	C34	Carcinomas: bronchoalveolar, NSCLC	primary
GSM638971	GSE25016	GPL6801	21160078-wei-064	2	35000001	65000000	0.985484	25	17.9142	Local	no	squamous cell carcinoma	Squamous cell carcinoma, NOS	8070/3	lung and bronchus	C34	Carcinomas: bronchoalveolar, NSCLC	primary
GSM638989	GSE25016	GPL6801	21160078-wei-182	12	20000001	96117153	2.50041	20	9.57346	Local	no	squamous cell carcinoma	Squamous cell carcinoma, NOS	8070/3	lung and bronchus	C34	Carcinomas: bronchoalveolar, NSCLC	primary
GSM638997	GSE25016	GPL6801	21160078-wei-209	3	59228575	199501827	4.6079	28	9.99591	Arm	yes	squamous cell carcinoma	Squamous cell carcinoma, NOS	8070/3	lung and bronchus	C34	Carcinomas: bronchoalveolar, NSCLC	primary
GSM638998	GSE25016	GPL6801	21160078-wei-212	6	1	140273252	4.6079	37	20.4495	Whole chromosome	yes	squamous cell carcinoma	Squamous cell carcinoma, NOS	8070/3	lung and bronchus	C34	Carcinomas: bronchoalveolar, NSCLC	primary
GSM639003	GSE25016	GPL6801	21160078-wei-232	1	35000001	81944323	1.5421	27	20.5699	Local	no	squamous cell carcinoma	Squamous cell carcinoma, NOS	8070/3	lung and bronchus	C34	Carcinomas: bronchoalveolar, NSCLC	primary
GSM639007	GSE25016	GPL6801	21160078-wei-243	5	15000001	61944323	1.5421	25	14.0547	Local	no	squamous cell carcinoma	Squamous cell carcinoma, NOS	8070/3	lung and bronchus	C34	Carcinomas: bronchoalveolar, NSCLC	primary
GSM639007	GSE25016	GPL6801	21160078-wei-243	11	40000001	86944323	1.5421	20	9.44334	Local	no	squamous cell carcinoma	Squamous cell carcinoma, NOS	8070/3	lung and bronchus	C34	Carcinomas: bronchoalveolar, NSCLC	primary
GSM639022	GSE25016	GPL6801	21160078-wei-480	4	115000001	161944323	1.5421	47	47.7111	Local	no	squamous cell carcinoma	Squamous cell carcinoma, NOS	8070/3	lung and bronchus	C34	Carcinomas: bronchoalveolar, NSCLC	primary
GSM639035	GSE25016	GPL6801	21160078-wei-S00283	4	1	76117153	2.50041	30	15.8439	Arm	yes	squamous cell carcinoma	Squamous cell carcinoma, NOS	8070/3	lung and bronchus	C34	Carcinomas: bronchoalveolar, NSCLC	primary
GSM639051	GSE25016	GPL6801	21160078-wei-S00448	3	125000001	187435964	2.05099	21	14.0507	Local	no	squamous cell carcinoma	Squamous cell carcinoma, NOS	8070/3	lung and bronchus	C34	Carcinomas: bronchoalveolar, NSCLC	primary
GSM639063	GSE25016	GPL6801	21160078-wei-S00247	9	1	46944323	1.5421	21	20.0344	Arm	yes	squamous cell carcinoma	Squamous cell carcinoma, NOS	8070/3	lung and bronchus	C34	Carcinomas: bronchoalveolar, NSCLC	primary
GSM639067	GSE25016	GPL6801	21160078-wei-S00374	8	30000001	130338915	3.29608	60	40.8309	Local	no	squamous cell carcinoma	Squamous cell carcinoma, NOS	8070/3	lung and bronchus	C34	Carcinomas: bronchoalveolar, NSCLC	primary
GSM639072	GSE25016	GPL6801	21160078-wei-S00424	19	5000001	51944323	1.5421	23	15.9107	Local	no	squamous cell carcinoma	Squamous cell carcinoma, NOS	8070/3	lung and bronchus	C34	Carcinomas: bronchoalveolar, NSCLC	primary
GSM639072	GSE25016	GPL6801	21160078-wei-S00424	22	19691432	49691432	0.985484	22	21.0438	Local	yes	squamous cell carcinoma	Squamous cell carcinoma, NOS	8070/3	lung and bronchus	C34	Carcinomas: bronchoalveolar, NSCLC	primary
GSM639083	GSE25016	GPL6801	21160078-wei-S00088	9	1	30000000	0.985484	34	39.1927	Local	yes	squamous cell carcinoma	Squamous cell carcinoma, NOS	8070/3	lung and bronchus	C34	Carcinomas: bronchoalveolar, NSCLC	primary
GSM639091	GSE25016	GPL6801	21160078-wei-S00478	1	140000001	240338915	3.29608	42	29.1471	Local	no	squamous cell carcinoma	Squamous cell carcinoma, NOS	8070/3	lung and bronchus	C34	Carcinomas: bronchoalveolar, NSCLC	primary
GSM639095	GSE25016	GPL6801	21160078-wei-S00222	11	1	30000000	0.985484	23	22.7719	Local	yes	squamous cell carcinoma	Squamous cell carcinoma, NOS	8070/3	lung and bronchus	C34	Carcinomas: bronchoalveolar, NSCLC	primary
GSM639097	GSE25016	GPL6801	21160078-wei-S00325	12	1	30000000	0.985484	37	33.002	Local	yes	squamous cell carcinoma	Squamous cell carcinoma, NOS	8070/3	lung and bronchus	C34	Carcinomas: bronchoalveolar, NSCLC	primary
GSM639113	GSE25016	GPL6801	21160078-wei-010	8	105000001	135000000	0.985484	20	12.5418	Local	no	Adenocarcinoma [lung]	Adenocarcinoma, NOS	8140/3	lung and bronchus	C34	Carcinomas: bronchoalveolar, NSCLC	primary
GSM639113	GSE25016	GPL6801	21160078-wei-010	20	1	40000000	1.31398	20	12.5418	Arm	yes	Adenocarcinoma [lung]	Adenocarcinoma, NOS	8140/3	lung and bronchus	C34	Carcinomas: bronchoalveolar, NSCLC	primary
GSM639124	GSE25016	GPL6801	21160078-wei-027	6	1	46944323	1.5421	20	12.5896	Local	yes	Adenocarcinoma [lung]	Adenocarcinoma, NOS	8140/3	lung and bronchus	C34	Carcinomas: bronchoalveolar, NSCLC	primary
GSM639127	GSE25016	GPL6801	21160078-wei-034	4	35000001	84691432	1.63234	51	38.172	Local	no	Adenocarcinoma [lung]	Adenocarcinoma, NOS	8140/3	lung and bronchus	C34	Carcinomas: bronchoalveolar, NSCLC	primary
GSM639129	GSE25016	GPL6801	21160078-wei-054	6	55000001	104691432	1.63234	27	15.9209	Local	no	Adenocarcinoma [lung]	Adenocarcinoma, NOS	8140/3	lung and bronchus	C34	Carcinomas: bronchoalveolar, NSCLC	primary
GSM639130	GSE25016	GPL6801	21160078-wei-056	7	100000001	146944323	1.5421	21	19.8694	Local	no	Adenocarcinoma [lung]	Adenocarcinoma, NOS	8140/3	lung and bronchus	C34	Carcinomas: bronchoalveolar, NSCLC	primary
GSM639133	GSE25016	GPL6801	21160078-wei-059	6	20000001	166274826	4.80505	26	10.4278	Whole chromosome	yes	Adenocarcinoma [lung]	Adenocarcinoma, NOS	8140/3	lung and bronchus	C34	Carcinomas: bronchoalveolar, NSCLC	primary
GSM639139	GSE25016	GPL6801	21160078-wei-350	8	1	100338915	3.29608	37	16.913	Arm	yes	Adenocarcinoma [lung]	Adenocarcinoma, NOS	8140/3	lung and bronchus	C34	Carcinomas: bronchoalveolar, NSCLC	primary
GSM639139	GSE25016	GPL6801	21160078-wei-350	12	1	40000000	1.31398	24	16.9004	Arm	yes	Adenocarcinoma [lung]	Adenocarcinoma, NOS	8140/3	lung and bronchus	C34	Carcinomas: bronchoalveolar, NSCLC	primary
GSM639141	GSE25016	GPL6801	21160078-wei-352	1	140000001	240338915	3.29608	33	11.6537	Local	no	Adenocarcinoma [lung]	Adenocarcinoma, NOS	8140/3	lung and bronchus	C34	Carcinomas: bronchoalveolar, NSCLC	primary
GSM639141	GSE25016	GPL6801	21160078-wei-352	9	1	46944323	1.5421	23	12.0752	Arm	yes	Adenocarcinoma [lung]	Adenocarcinoma, NOS	8140/3	lung and bronchus	C34	Carcinomas: bronchoalveolar, NSCLC	primary
GSM639156	GSE25016	GPL6801	21160078-wei-S00194	6	125000001	165000000	1.31398	30	33.1029	Local	no	Adenocarcinoma [lung]	Adenocarcinoma, NOS	8140/3	lung and bronchus	C34	Carcinomas: bronchoalveolar, NSCLC	primary
GSM639157	GSE25016	GPL6801	21160078-wei-S00197	20	1	30000000	0.985484	27	28.213	Arm	yes	Adenocarcinoma [lung]	Adenocarcinoma, NOS	8140/3	lung and bronchus	C34	Carcinomas: bronchoalveolar, NSCLC	primary
GSM639173	GSE25016	GPL6801	21160078-wei-S00183	8	1	135374737	4.44699	26	10.4858	Whole chromosome	yes	Adenocarcinoma [lung]	Adenocarcinoma, NOS	8140/3	lung and bronchus	C34	Carcinomas: bronchoalveolar, NSCLC	primary
GSM639174	GSE25016	GPL6801	21160078-wei-S00190	8	80000001	120000000	1.31398	31	34.9095	Local	no	Adenocarcinoma [lung]	Adenocarcinoma, NOS	8140/3	lung and bronchus	C34	Carcinomas: bronchoalveolar, NSCLC	primary
GSM639176	GSE25016	GPL6801	21160078-wei-S00205	1	10000001	110338915	3.29608	25	11.5089	Local	no	Adenocarcinoma [lung]	Adenocarcinoma, NOS	8140/3	lung and bronchus	C34	Carcinomas: bronchoalveolar, NSCLC	primary
GSM639176	GSE25016	GPL6801	21160078-wei-S00205	9	15000001	45000000	0.985484	20	18.3518	Local	no	Adenocarcinoma [lung]	Adenocarcinoma, NOS	8140/3	lung and bronchus	C34	Carcinomas: bronchoalveolar, NSCLC	primary
GSM640267	GSE26075	GPL2005	21368834-wer-HF19077	8	25000001	125338915	3.29608	29	15.1578	Local	no	ovarian cancer	Adenocarcinoma, NOS	8140/3	ovary	C569	Carcinomas: ovarian ca.	primary
GSM640291	GSE26075	GPL3718	21368834-wer-HF20901	13	10000001	110338915	3.29608	20	13.2064	Whole chromosome	yes	ovarian cancer	Adenocarcinoma, NOS	8140/3	ovary	C569	Carcinomas: ovarian ca.	primary
GSM640294	GSE26075	GPL3718	21368834-wer-HF20996	10	35000001	81944323	1.5421	20	18.6079	Local	no	ovarian cancer	Adenocarcinoma, NOS	8140/3	ovary	C569	Carcinomas: ovarian ca.	primary
GSM640310	GSE26075	GPL3720	21368834-wer-HF20996	10	35000001	81944323	1.5421	22	21.3732	Local	no	ovarian cancer	Adenocarcinoma, NOS	8140/3	ovary	C569	Carcinomas: ovarian ca.	primary
GSM660874	GSE26849	GPL9128	21430775-cha-0180	7	96385460	158821424	2.05099	41	39.7359	Local	yes	multiple myeloma	Plasma cell myeloma	9732/3	bone marrow	C421	Lymphomas: myelomas	primary
GSM700618	GSE28329	GPL4091	MM-bat-10	3	152557504	199501827	1.5421	25	25.9529	Local	yes	multiple myeloma	Plasma cell myeloma	9732/3	bone marrow	C421	Lymphomas: myelomas	primary
GSM63350	GSE2922	GPL2616	16187286-gar-HCC827	8	60000001	138774742	2.58771	29	33.2986	Local	no	non-small cell lung cancer	Non-small cell carcinoma	8046/3	lung and bronchus	C34	Carcinomas: bronchoalveolar, NSCLC	cell line
GSM69195	GSE3106	GPL2735	16417655-sha-SKBR3	8	70000001	133811651	2.09618	30	24.6389	Local	no	breast cancer	Infiltrating duct carcinoma, NOS [C50._]	8500/3	breast	C50	Carcinomas: breast ca.	cell line
GSM69200	GSE3106	GPL2043	16417655-sha-ZR_75_30	8	65000001	143774742	2.58771	26	28.1919	Local	yes	breast cancer	Infiltrating duct carcinoma, NOS [C50._]	8500/3	breast	C50	Carcinomas: breast ca.	cell line
GSM115113	GSE5051	GPL2834	16936777-jon-VP229_b39_s44	10	55000001	131117153	2.50041	23	23.5409	Local	yes	breast cancer	Infiltrating duct carcinoma, NOS [C50._]	8500/3	breast	C50	Carcinomas: breast ca.	cell line
GSM115115	GSE5051	GPL2834	16936777-jon-SKBR3_b36_s49	8	70000001	146117153	2.50041	23	16.2457	Local	yes	breast cancer	Infiltrating duct carcinoma, NOS [C50._]	8500/3	breast	C50	Carcinomas: breast ca.	cell line
GSM115121	GSE5051	GPL2834	16936777-jon-ZR_75_30_b41_s61	17	1	62435964	2.05099	22	22.4753	Arm	yes	breast cancer	Infiltrating duct carcinoma, NOS [C50._]	8500/3	breast	C50	Carcinomas: breast ca.	cell line
GSM115226	GSE5051	GPL2834	16936777-jon-B2099_b36_s20	15	24221762	100338915	2.50041	22	21.8954	Arm	yes	breast cancer	Infiltrating duct carcinoma, NOS [C50._]	8500/3	breast	C50	Carcinomas: breast ca.	primary
GSM155207	GSE6746	GPL4723	17334996-jon-MCF_7	17	25000001	65000000	1.31398	22	14.6766	Local	no	breast cancer	Infiltrating duct carcinoma, NOS [C50._]	8500/3	breast	C50	Carcinomas: breast ca.	cell line
GSM155207	GSE6746	GPL4723	17334996-jon-MCF_7	20	20000001	60000000	1.31398	20	12.5474	Arm	yes	breast cancer	Infiltrating duct carcinoma, NOS [C50._]	8500/3	breast	C50	Carcinomas: breast ca.	cell line
GSM155208	GSE6746	GPL4723	17334996-jon-MDA_MB_361	17	30000001	70000000	1.31398	28	21.6382	Local	no	breast cancer	Infiltrating duct carcinoma, NOS [C50._]	8500/3	breast	C50	Carcinomas: breast ca.	cell line
GSM155211	GSE6746	GPL4723	17334996-jon-HCC218	17	15000001	77435964	2.05099	39	49.8952	Arm	yes	breast cancer	Infiltrating duct carcinoma, NOS [C50._]	8500/3	breast	C50	Carcinomas: breast ca.	cell line
GSM155215	GSE6746	GPL4723	17334996-jon-SK_BR_3	8	80000001	142435964	2.05099	33	18.5894	Local	yes	breast cancer	Infiltrating duct carcinoma, NOS [C50._]	8500/3	breast	C50	Carcinomas: breast ca.	cell line
GSM156018	GSE6779	GPL4723	17260012-jon-EST135	7	40000001	154142980	3.74954	39	25.8647	Arm	yes	melanoma	Malignant melanoma, NOS	8720/3	skin	C44	Carcinomas: melanocytic neoplasias	cell line
GSM156033	GSE6779	GPL4723	17260012-jon-SK_MEL_31	12	1	76117153	2.50041	25	18.7395	Arm	yes	melanoma	Malignant melanoma, NOS	8720/3	skin	C44	Carcinomas: melanocytic neoplasias	cell line
GSM156039	GSE6779	GPL4723	17260012-jon-FM56	19	1	62435964	2.05099	22	21.7688	Whole chromosome	yes	melanoma	Malignant melanoma, NOS	8720/3	skin	C44	Carcinomas: melanocytic neoplasias	cell line
GSM156040	GSE6779	GPL4723	17260012-jon-FM72	5	1	40000000	1.31398	41	51.8041	Local	yes	melanoma	Malignant melanoma, NOS	8720/3	skin	C44	Carcinomas: melanocytic neoplasias	cell line
GSM156043	GSE6779	GPL4723	17260012-jon-FM55II	13	25000001	113827254	2.91793	25	18.8529	Arm	yes	melanoma	Malignant melanoma, NOS	8720/3	skin	C44	Carcinomas: melanocytic neoplasias	cell line
GSM156046	GSE6779	GPL4723	17260012-jon-FM58	2	95000001	227349534	4.34761	24	13.8721	Local	no	melanoma	Malignant melanoma, NOS	8720/3	skin	C44	Carcinomas: melanocytic neoplasias	cell line
GSM169437	GSE7068	GPL2004	19188929-guo-H510	8	85000001	115000000	0.985484	20	18.1984	Local	no	small-cell lung carcinoma	Small cell carcinoma, NOS	8041/3	lung and bronchus	C34	Carcinomas: bronchoalveolar, SCLC	cell line
GSM169447	GSE7068	GPL2004	19188929-guo-SHP-77	4	115000001	191117153	2.50041	32	21.7523	Local	yes	small-cell lung carcinoma	Small cell carcinoma, NOS	8041/3	lung and bronchus	C34	Carcinomas: bronchoalveolar, SCLC	cell line
GSM170248	GSE7077	GPL2879	OSCl-sel-HOS	11	50000001	126117153	2.50041	22	15.1479	Local	no	osteosarcoma [cell line HOS]	Osteosarcoma, NOS	9180/3	cell line	C800	Soft tissue tumors: bone tumors	cell line
GSM170249	GSE7077	GPL2879	OSCl-sel-SAOS-2	19	33811651	63811651	0.985484	20	18.1984	Local	yes	osteosarcoma [cell line SAOS-2]	Osteosarcoma, NOS	9180/3	cell line	C800	Soft tissue tumors: bone tumors	cell line
GSM177013	GSE7344	GPL2873	18215105-clo-02	12	5000001	68811651	2.09618	28	31.335	Local	no	glioblastoma	Glioblastoma, NOS	9440/3	brain, NOS	C719	CNS: gliomas	primary
GSM177030	GSE7344	GPL2873	18215105-clo-12	12	1	76117153	2.50041	20	19.1615	Arm	yes	glioblastoma	Glioblastoma, NOS	9440/3	brain, NOS	C719	CNS: gliomas	primary
GSM180541	GSE7482	GPL2879	ACC-ste-19	12	45000001	75000000	0.985484	29	31.374	Local	no	Adrenocortical carcinoma	Adrenal cortical carcinoma	8370/3	kidney	C649	Carcinomas: renal ca.	primary
GSM182837	GSE7545	GPL3718	18335499-hav-05	8	65000001	141117153	2.50041	39	52.0165	Local	no	infiltrating ductal carcinoma [breast]	Infiltrating duct carcinoma, NOS	8500/3	breast	C50	Carcinomas: breast ca.	primary
GSM182841	GSE7545	GPL3718	18335499-hav-09	14	30000001	70000000	1.31398	21	13.6026	Local	no	infiltrating ductal carcinoma [breast]	Infiltrating duct carcinoma, NOS	8500/3	breast	C50	Carcinomas: breast ca.	primary
GSM182841	GSE7545	GPL3718	18335499-hav-09	17	10000001	73811651	2.09618	28	13.9056	Whole chromosome	yes	infiltrating ductal carcinoma [breast]	Infiltrating duct carcinoma, NOS	8500/3	breast	C50	Carcinomas: breast ca.	primary
GSM182850	GSE7545	GPL3718	18335499-hav-18	10	1	40000000	1.31398	33	38.9386	Arm	yes	infiltrating ductal carcinoma [breast]	Infiltrating duct carcinoma, NOS	8500/3	breast	C50	Carcinomas: breast ca.	primary
GSM182858	GSE7545	GPL3718	18335499-hav-26	11	25000001	131368585	3.49415	23	28.0681	Arm	yes	infiltrating ductal carcinoma [breast]	Infiltrating duct carcinoma, NOS	8500/3	breast	C50	Carcinomas: breast ca.	primary
GSM182859	GSE7545	GPL3718	18335499-hav-27	17	15000001	77435964	2.05099	33	28.4498	Arm	yes	infiltrating ductal carcinoma [breast]	Infiltrating duct carcinoma, NOS	8500/3	breast	C50	Carcinomas: breast ca.	primary
GSM182866	GSE7545	GPL3718	18335499-hav-34	7	70000001	132435964	2.05099	20	18.9873	Local	no	infiltrating ductal carcinoma [breast]	Infiltrating duct carcinoma, NOS	8500/3	breast	C50	Carcinomas: breast ca.	primary
GSM182874	GSE7545	GPL3718	18335499-hav-42	14	25000001	103774742	2.58771	56	65.5277	Local	yes	infiltrating ductal carcinoma [breast]	Infiltrating duct carcinoma, NOS	8500/3	breast	C50	Carcinomas: breast ca.	primary
GSM182883	GSE7545	GPL3718	18335499-hav-51	8	20000001	126368585	3.49415	32	22.4318	Local	no	infiltrating ductal carcinoma [breast]	Infiltrating duct carcinoma, NOS	8500/3	breast	C50	Carcinomas: breast ca.	primary
GSM182883	GSE7545	GPL3718	18335499-hav-51	13	60000001	109691432	1.63234	21	20.0344	Local	yes	infiltrating ductal carcinoma [breast]	Infiltrating duct carcinoma, NOS	8500/3	breast	C50	Carcinomas: breast ca.	primary
GSM182891	GSE7545	GPL3720	18335499-hav-08	8	30000001	130338915	3.29608	36	26.9993	Local	no	multifocal infiltrating ductal carcinoma [breast]	Infiltrating duct carcinoma, NOS	8500/3	breast	C50	Carcinomas: breast ca.	primary
GSM182891	GSE7545	GPL3720	18335499-hav-08	11	30000001	79691432	1.63234	23	22.8018	Local	no	multifocal infiltrating ductal carcinoma [breast]	Infiltrating duct carcinoma, NOS	8500/3	breast	C50	Carcinomas: breast ca.	primary
GSM182891	GSE7545	GPL3720	18335499-hav-08	17	1	46944323	1.5421	23	22.8018	Arm	yes	multifocal infiltrating ductal carcinoma [breast]	Infiltrating duct carcinoma, NOS	8500/3	breast	C50	Carcinomas: breast ca.	primary
GSM182893	GSE7545	GPL3720	18335499-hav-10	1	145000001	207435964	2.05099	24	24.7798	Local	no	infiltrating ductal carcinoma [breast]	Infiltrating duct carcinoma, NOS	8500/3	breast	C50	Carcinomas: breast ca.	primary
GSM182898	GSE7545	GPL3720	18335499-hav-15	17	1	76117153	2.50041	22	23.2982	Whole chromosome	yes	infiltrating ductal carcinoma [breast]	Infiltrating duct carcinoma, NOS	8500/3	breast	C50	Carcinomas: breast ca.	primary
GSM182921	GSE7545	GPL3720	18335499-hav-38	17	10000001	59691432	1.63234	20	19.3291	Local	no	infiltrating ductal carcinoma [breast]	Infiltrating duct carcinoma, NOS	8500/3	breast	C50	Carcinomas: breast ca.	primary
GSM183827	GSE7602	GPL2879	17515920-fen-GBM10	1	135000001	211117153	2.50041	22	23.2982	Local	no	glioblastoma	Glioblastoma, NOS	9440/3	brain, NOS	C719	CNS: gliomas	primary
GSM183828	GSE7602	GPL2879	17515920-fen-GBM11	7	1	158821424	5.2172	31	14.9053	Whole chromosome	yes	glioblastoma	Glioblastoma, NOS	9440/3	brain, NOS	C719	CNS: gliomas	primary
GSM183844	GSE7602	GPL2879	17515920-fen-GBM27	11	10000001	72435964	2.05099	20	18.8088	Local	no	glioblastoma	Glioblastoma, NOS	9440/3	brain, NOS	C719	CNS: gliomas	primary
GSM183845	GSE7602	GPL2879	17515920-fen-GBM28	1	15000001	185899992	5.61397	25	12.152	Local	no	glioblastoma	Glioblastoma, NOS	9440/3	brain, NOS	C719	CNS: gliomas	primary
GSM183846	GSE7602	GPL2879	17515920-fen-GBM29	16	1	88827254	2.91793	45	27.6734	Whole chromosome	yes	glioblastoma	Glioblastoma, NOS	9440/3	brain, NOS	C719	CNS: gliomas	primary
GSM188269	GSE7822	GPL3720	17968032-gre-501MEL	8	1	40000000	1.31398	28	30.1754	Local	yes	melanoma	Malignant melanoma, NOS	8720/3	skin	C44	Carcinomas: melanocytic neoplasias	cell line
GSM188269	GSE7822	GPL3720	17968032-gre-501MEL	11	50000001	80000000	0.985484	24	24.1259	Local	no	melanoma	Malignant melanoma, NOS	8720/3	skin	C44	Carcinomas: melanocytic neoplasias	cell line
GSM188285	GSE7822	GPL5149	17968032-gre-WM983	17	16338778	78774742	2.05099	25	14.2196	Arm	yes	melanoma	Malignant melanoma, NOS	8720/3	skin	C44	Carcinomas: melanocytic neoplasias	cell line
GSM188312	GSE7822	GPL4091	17968032-gre-MALME3M	16	1	30000000	0.985484	34	39.0849	Local	yes	melanoma	Malignant melanoma, NOS	8720/3	skin	C44	Carcinomas: melanocytic neoplasias	cell line
GSM188315	GSE7822	GPL4091	17968032-gre-SKMEL28	3	50000001	80000000	0.985484	23	15.675	Local	no	melanoma	Malignant melanoma, NOS	8720/3	skin	C44	Carcinomas: melanocytic neoplasias	cell line
GSM188315	GSE7822	GPL4091	17968032-gre-SKMEL28	20	25000001	55000000	0.985484	24	16.7846	Local	no	melanoma	Malignant melanoma, NOS	8720/3	skin	C44	Carcinomas: melanocytic neoplasias	cell line
GSM188317	GSE7822	GPL4091	17968032-gre-UACC257	12	1	106368585	3.49415	45	24.5515	Whole chromosome	yes	melanoma	Malignant melanoma, NOS	8720/3	skin	C44	Carcinomas: melanocytic neoplasias	cell line
GSM188319	GSE7822	GPL4091	17968032-gre-WM122	10	80000001	120000000	1.31398	23	22.5835	Local	no	melanoma	Malignant melanoma, NOS	8720/3	skin	C44	Carcinomas: melanocytic neoplasias	cell line
GSM188323	GSE7822	GPL4091	17968032-gre-WM3248	6	25000001	65000000	1.31398	21	19.786	Local	no	melanoma	Malignant melanoma, NOS	8720/3	skin	C44	Carcinomas: melanocytic neoplasias	cell line
GSM193822	GSE7882	GPL5326	19088042-dav-01	17	16338778	78774742	2.05099	22	21.7133	Arm	yes	Ductal Carcinoma In Situ of the Breast	Ductal carcinoma in situ, NOS	8500/2	breast	C50	Carcinomas: breast ca.	primary
GSM193826	GSE7882	GPL5326	19088042-dav-05	19	1	63811651	2.09618	25	18.4236	Whole chromosome	yes	Ductal Carcinoma In Situ of the Breast	Ductal carcinoma in situ, NOS	8500/2	breast	C50	Carcinomas: breast ca.	primary
GSM193837	GSE7882	GPL5326	19088042-dav-15	1	105000001	181117153	2.50041	20	19.0473	Local	no	Ductal Carcinoma In Situ of the Breast	Ductal carcinoma in situ, NOS	8500/2	breast	C50	Carcinomas: breast ca.	primary
GSM193844	GSE7882	GPL5326	19088042-dav-21	11	28083799	134452384	3.49415	37	23.4116	Arm	yes	Ductal Carcinoma In Situ of the Breast	Ductal carcinoma in situ, NOS	8500/2	breast	C50	Carcinomas: breast ca.	primary
GSM193845	GSE7882	GPL5326	19088042-dav-22	19	1375687	63811651	2.05099	23	12.2797	Whole chromosome	yes	Ductal Carcinoma In Situ of the Breast	Ductal carcinoma in situ, NOS	8500/2	breast	C50	Carcinomas: breast ca.	primary
GSM193860	GSE7882	GPL5326	19088042-dav-37_1	19	1	63811651	2.09618	21	10.4514	Whole chromosome	yes	Ductal Carcinoma In Situ of the Breast	Ductal carcinoma in situ, NOS	8500/2	breast	C50	Carcinomas: breast ca.	primary
GSM198455	GSE8046	GPL2005	17909028-joh-03	7	1	140273252	4.6079	22	23.5946	Whole chromosome	yes	Liposarcoma	Liposarcoma, NOS	8850/3	connective and soft tissue, NOS	C499	Soft tissue tumors: lipoid	primary
GSM198614	GSE8046	GPL2005	17909028-joh-08	12	40000001	86944323	1.5421	28	30.4169	Local	no	Liposarcoma	Liposarcoma, NOS	8850/3	connective and soft tissue, NOS	C499	Soft tissue tumors: lipoid	primary
GSM198667	GSE8046	GPL2005	17909028-joh-11	12	1	78774742	2.58771	26	28.3998	Arm	yes	Liposarcoma	Liposarcoma, NOS	8850/3	connective and soft tissue, NOS	C499	Soft tissue tumors: lipoid	primary
GSM198671	GSE8046	GPL2005	17909028-joh-28	6	85000001	161117153	2.50041	21	20.6626	Local	no	Liposarcoma	Liposarcoma, NOS	8850/3	connective and soft tissue, NOS	C499	Soft tissue tumors: lipoid	primary
GSM198674	GSE8046	GPL2005	17909028-joh-31	4	15000001	45000000	0.985484	22	14.6246	Local	no	Liposarcoma	Liposarcoma, NOS	8850/3	connective and soft tissue, NOS	C499	Soft tissue tumors: lipoid	primary
GSM198674	GSE8046	GPL2005	17909028-joh-31	6	80000001	168827254	2.91793	35	15.0817	Local	yes	Liposarcoma	Liposarcoma, NOS	8850/3	connective and soft tissue, NOS	C499	Soft tissue tumors: lipoid	primary
GSM198674	GSE8046	GPL2005	17909028-joh-31	8	50000001	112435964	2.05099	23	9.5844	Local	no	Liposarcoma	Liposarcoma, NOS	8850/3	connective and soft tissue, NOS	C499	Soft tissue tumors: lipoid	primary
GSM198674	GSE8046	GPL2005	17909028-joh-31	12	65000001	95000000	0.985484	28	21.4822	Local	no	Liposarcoma	Liposarcoma, NOS	8850/3	connective and soft tissue, NOS	C499	Soft tissue tumors: lipoid	primary
GSM198675	GSE8046	GPL2005	17909028-joh-32	2	55000001	117435964	2.05099	22	8.85118	Local	no	Liposarcoma	Liposarcoma, NOS	8850/3	connective and soft tissue, NOS	C499	Soft tissue tumors: lipoid	primary
GSM198675	GSE8046	GPL2005	17909028-joh-32	12	50000001	90000000	1.31398	26	19.2162	Local	no	Liposarcoma	Liposarcoma, NOS	8850/3	connective and soft tissue, NOS	C499	Soft tissue tumors: lipoid	primary
GSM198676	GSE8046	GPL2005	17909028-joh-26	3	1	46944323	1.5421	25	25.7556	Local	yes	Liposarcoma	Liposarcoma, NOS	8850/3	connective and soft tissue, NOS	C499	Soft tissue tumors: lipoid	primary
GSM198676	GSE8046	GPL2005	17909028-joh-26	12	50000001	90000000	1.31398	33	38.4657	Local	no	Liposarcoma	Liposarcoma, NOS	8850/3	connective and soft tissue, NOS	C499	Soft tissue tumors: lipoid	primary
GSM198677	GSE8046	GPL2005	17909028-joh-26R1	6	110000001	159691432	1.63234	27	20.5348	Local	no	Liposarcoma	Liposarcoma, NOS	8850/3	connective and soft tissue, NOS	C499	Soft tissue tumors: lipoid	relapse
GSM198677	GSE8046	GPL2005	17909028-joh-26R1	12	55000001	85000000	0.985484	32	36.054	Local	no	Liposarcoma	Liposarcoma, NOS	8850/3	connective and soft tissue, NOS	C499	Soft tissue tumors: lipoid	relapse
GSM198678	GSE8046	GPL2005	17909028-joh-26R2	6	108464028	170899992	2.05099	34	19.4857	Local	yes	Liposarcoma	Liposarcoma, NOS	8850/3	connective and soft tissue, NOS	C499	Soft tissue tumors: lipoid	relapse
GSM198678	GSE8046	GPL2005	17909028-joh-26R2	12	15000001	77435964	2.05099	36	21.4989	Local	no	Liposarcoma	Liposarcoma, NOS	8850/3	connective and soft tissue, NOS	C499	Soft tissue tumors: lipoid	relapse
GSM198679	GSE8046	GPL2005	17909028-joh-27	12	30000001	76944323	1.5421	21	20.0138	Local	no	Liposarcoma	Liposarcoma, NOS	8850/3	connective and soft tissue, NOS	C499	Soft tissue tumors: lipoid	primary
GSM198680	GSE8046	GPL2005	17909028-joh-27R1	12	55000001	85000000	0.985484	27	28.1747	Local	no	Liposarcoma	Liposarcoma, NOS	8850/3	connective and soft tissue, NOS	C499	Soft tissue tumors: lipoid	relapse
GSM198681	GSE8046	GPL2005	17909028-joh-27R2	3	115000001	191117153	2.50041	20	9.53956	Local	no	Liposarcoma	Liposarcoma, NOS	8850/3	connective and soft tissue, NOS	C499	Soft tissue tumors: lipoid	relapse
GSM198681	GSE8046	GPL2005	17909028-joh-27R2	12	55000001	85000000	0.985484	23	22.5082	Local	no	Liposarcoma	Liposarcoma, NOS	8850/3	connective and soft tissue, NOS	C499	Soft tissue tumors: lipoid	relapse
GSM207912	GSE8398	GPL2879	17952124-cig-22	19	5000001	54691432	1.63234	21	10.3165	Local	no	Ewing sarcoma	Ewing sarcoma	9260/3	connective and soft tissue, NOS	C499	Soft tissue tumors: bone tumors	primary
GSM217412	GSE8757	GPL5737	17925008_BRCA-chi-2099	15	37902951	100338915	2.05099	20	18.8673	Local	yes	breast cancer	Infiltrating duct carcinoma, NOS	8500/3	breast	C50	Carcinomas: breast ca.	primary
GSM217416	GSE8757	GPL5737	17925008_BRCA-chi-2105	11	1	88827254	2.91793	23	16.6315	Arm	yes	breast cancer	Infiltrating duct carcinoma, NOS	8500/3	breast	C50	Carcinomas: breast ca.	primary
GSM217439	GSE8757	GPL5737	17925008_BRCA-chi-2160	1	140000001	228827254	2.91793	22	23.708	Local	no	breast cancer	Infiltrating duct carcinoma, NOS	8500/3	breast	C50	Carcinomas: breast ca.	primary
GSM217523	GSE8757	GPL5737	17925008_BRCA-chi-2353	7	69994170	158821424	2.91793	20	20.1439	Local	yes	breast cancer	Infiltrating duct carcinoma, NOS	8500/3	breast	C50	Carcinomas: breast ca.	primary
GSM217549	GSE8757	GPL5737	17925008_BRCA-chi-2444	17	5000001	67435964	2.05099	20	19.3944	Local	no	breast cancer	Infiltrating duct carcinoma, NOS	8500/3	breast	C50	Carcinomas: breast ca.	primary
GSM217573	GSE8757	GPL5737	17925008_BRCA-chi-HCC1419	17	1	76117153	2.50041	21	20.3971	Whole chromosome	yes	breast cancer [cell line]	Infiltrating duct carcinoma, NOS	8500/3	breast	C50	Carcinomas: breast ca.	cell line
GSM231856	GSE9177	GPL4091	18394558-wie-GBM_219	7	90000001	120000000	0.985484	24	24.2847	Local	no	human glioblastoma tumor	Glioblastoma, NOS	9440/3	brain, NOS	C719	CNS: gliomas	primary
GSM242153	GSE9585	GPL2005	18413807-gre-NCIH322	7	5000001	105338915	3.29608	26	12.4612	Arm	no	lung cancer [cell line]	Adenocarcinoma, NOS	8140/3	lung and bronchus	C34	Carcinomas: bronchoalveolar, NSCLC	cell line
GSM242162	GSE9585	GPL2004	18413807-gre-A431	21	6944323	46944323	1.31398	21	20.3582	Whole chromosome	yes	epidermoid cell line	Epithelioma, malignant	8011/3	skin	C44	Carcinomas: skin carcinomas, non-melanocytic	cell line
GSM242172	GSE9585	GPL2004	18413807-gre-MCF7	1	105000001	219142980	3.74954	22	9.10546	Local	no	breast cancer [cell line]	Infiltrating duct and lobular carcinoma	8522/3	breast	C50	Carcinomas: breast ca.	cell line
GSM242173	GSE9585	GPL2004	18413807-gre-MDA_MB_231	15	30000001	92435964	2.05099	20	19.0473	Local	no	breast cancer [cell line]	Infiltrating duct and lobular carcinoma	8522/3	breast	C50	Carcinomas: breast ca.	cell line
GSM242174	GSE9585	GPL2004	18413807-gre-MDA_MB_453	11	5000001	105338915	3.29608	36	27.3948	Arm	no	breast cancer [cell line]	Infiltrating duct and lobular carcinoma	8522/3	breast	C50	Carcinomas: breast ca.	cell line
GSM242176	GSE9585	GPL2004	18413807-gre-MX_1	18	1	76117153	2.50041	22	8.87761	Whole chromosome	yes	breast cancer [cell line]	Infiltrating duct and lobular carcinoma	8522/3	breast	C50	Carcinomas: breast ca.	cell line
GSM242179	GSE9585	GPL2004	18413807-gre-PC3	1	165000001	243774742	2.58771	27	13.1525	Local	yes	prostate carcinoma [cell line]	Adenocarcinoma, NOS	8140/3	prostate gland	C619	Carcinomas: prostate adenoca.	cell line
GSM242179	GSE9585	GPL2004	18413807-gre-PC3	5	34583040	180857866	4.80505	59	33.115	Whole chromosome	yes	prostate carcinoma [cell line]	Adenocarcinoma, NOS	8140/3	prostate gland	C619	Carcinomas: prostate adenoca.	cell line
GSM242179	GSE9585	GPL2004	18413807-gre-PC3	10	30000001	92435964	2.05099	20	9.49686	Local	no	prostate carcinoma [cell line]	Adenocarcinoma, NOS	8140/3	prostate gland	C619	Carcinomas: prostate adenoca.	cell line
GSM242181	GSE9585	GPL2004	18413807-gre-SKBR3	8	65000001	141117153	2.50041	35	25.0941	Local	no	breast cancer [cell line]	Infiltrating duct and lobular carcinoma	8522/3	breast	C50	Carcinomas: breast ca.	cell line
GSM242186	GSE9585	GPL3718	18413807-gre-FaDu	18	5000001	67435964	2.05099	25	11.2838	Whole chromosome	no	Head/Neck cell line	Carcinoma, NOS	8010/3	nasopharynx	C11	Carcinomas: head and neck carcinomas	cell line
GSM242203	GSE9585	GPL3720	18413807-gre-SCC15	11	40000001	103811651	2.09618	20	18.7439	Local	no	Head/Neck cell line	Carcinoma, NOS	8010/3	nasopharynx	C11	Carcinomas: head and neck carcinomas	cell line
GSM242205	GSE9585	GPL3720	18413807-gre-SCC4	17	5000001	45000000	1.31398	20	18.7319	Local	no	Head/Neck cell line	Carcinoma, NOS	8010/3	nasopharynx	C11	Carcinomas: head and neck carcinomas	cell line
GSM248262	GSE9635	GPL2005	18077431-ber-PG12	15	20000001	82435964	2.05099	20	18.8372	Local	no	glioblastoma	Glioblastoma, NOS	9440/3	brain, nos	C719	CNS: gliomas	primary
GSM248474	GSE9635	GPL2004	18077431-ber-PG11	1	15000001	214501827	6.55353	27	9.67459	Whole chromosome	no	glioblastoma	Glioblastoma, NOS	9440/3	brain, nos	C719	CNS: gliomas	primary
GSM248477	GSE9635	GPL2004	18077431-ber-SG4	15	20000001	98774742	2.58771	26	28.7071	Arm	yes	Glioblastoma [secondary]	Glioblastoma, NOS	9440/3	brain, nos	C719	CNS: gliomas	primary
GSM248516	GSE9635	GPL2004	18077431-ber-AA4	4	45000001	185273252	4.6079	44	56.3818	Arm	no	anaplastic astrocytoma	Astrocytoma, anaplastic	9401/3	brain, nos	C719	CNS: astrocytic	primary
GSM248533	GSE9635	GPL2004	18077431-ber-CLLN_18	16	5000001	83774742	2.58771	30	19.5646	Whole chromosome	no	glioma [cell line LN-18]	Glioma, NOS	9380/3	brain, nos	C719	CNS: gliomas	cell line
GSM248607	GSE9635	GPL2004	18077431-ber-CLSF_268	11	10000001	124142980	3.74954	29	19.298	Whole chromosome	no	glioma [cell line SF-268]	Glioma, NOS	9380/3	brain, nos	C719	CNS: gliomas	cell line
GSM248811	GSE9845	GPL3720	18701503-chi-B96	6	82072738	170899992	2.91793	40	54.3384	Local	yes	hepatocellular carcinoma	Hepatocellular carcinoma, NOS	8170/3	liver	C22	Carcinomas: hepatic ca.	primary
GSM248828	GSE9845	GPL3720	18701503-chi-M69	8	55000001	131117153	2.50041	28	31.6615	Local	no	hepatocellular carcinoma	Hepatocellular carcinoma, NOS	8170/3	liver	C22	Carcinomas: hepatic ca.	primary
GSM251235	GSE9928	GPL5000	19306356-zat-P45	17	10000001	72435964	2.05099	20	18.8228	Local	no	acute myeloid leukemia	Acute myeloid leukemia, NOS	9861/3	hematopoietic and reticuloendothelial systems	C42	Leukemias: acute myeloid leukemias and MDS	primary
GSM251237	GSE9928	GPL5000	19306356-zat-P02	11	58335231	134452384	2.50041	22	21.9431	Arm	yes	acute myeloid leukemia	Acute myeloid leukemia, NOS	9861/3	hematopoietic and reticuloendothelial systems	C42	Leukemias: acute myeloid leukemias and MDS	primary
GSM251239	GSE9928	GPL5000	19306356-zat-P14	11	45000001	133827254	2.91793	28	17.5564	Arm	yes	acute myeloid leukemia	Acute myeloid leukemia, NOS	9861/3	hematopoietic and reticuloendothelial systems	C42	Leukemias: acute myeloid leukemias and MDS	primary
