# Supplementary material for: Chromothripsis-like patterns are recurring but heterogeneously distributed features in a survey of 22,347 cancer genome screens
Source: BMC Genomics. 2014 Jan 29;15:82. doi: 10.1186/1471-2164-15-82 (PMC3909908; doi:10.1186/1471-2164-15-82)
Supplement: Additional file 5: Table S5 — Frequency of chromothripsis-like pattern among diagnostic groups. [file 1471-2164-15-82-S5.xls]

## Sheet: Sheet1
Table S5. Frequency of chromothripsis-like pattern among diagnostic groups
# “Diagnostic group“ was defined by the combination of morphology and topography
DiagnosticGroup	Chromothripsis-likeCase	InputCase	Frequency(%)
Carcinomas: skin carcinomas, non-melanocytic	1	1	100
Soft tissue tumors: lipoid	61	114	53.5088
Soft tissue tumors: fibroid tumors	14	59	23.7288
Soft tissue tumors: sarcomas, other	11	48	22.9167
Carcinomas: endocrine ca.	2	13	15.3846
Lymphomas: Hodgkin lymphomas	1	8	12.5
Carcinomas: nasopharynx ca.	1	8	12.5
Carcinomas: breast ca.	404	3652	11.0624
Carcinomas: esophagus ca.	13	135	9.62963
Carcinomas: bronchoalveolar, NSCLC	109	1164	9.36426
Leukemias: leukemias, NOS	1	11	9.09091
Soft tissue tumors: bone tumors	10	123	8.13008
Carcinomas: bronchoalveolar, SCLC	6	90	6.66667
Carcinomas: prostate adenoca.	41	653	6.27871
CNS: CNS PNET	4	65	6.15385
Carcinomas: melanocytic neoplasias	38	621	6.11916
Soft tissue tumors: myoepithelial	5	85	5.88235
Carcinomas: thyroid ca.	1	17	5.88235
Carcinomas: ovarian ca.	37	801	4.61923
Carcinomas: gastric ca.	7	160	4.375
CNS: gliomas	27	669	4.03587
Soft tissue tumors: stromal tumors	6	151	3.97351
CNS: medulloblastomas	17	430	3.95349
Lymphomas: HCL	4	126	3.1746
Soft tissue tumors: mesothelial tumors	1	34	2.94118
Carcinomas: hepatic ca.	7	296	2.36486
Lymphomas: T-cell, NOS	1	45	2.22222
Lymphomas: myelomas	15	731	2.05198
Lymphomas: DLBCL	9	441	2.04082
Carcinomas: head and neck carcinomas	4	213	1.87793
CNS: astrocytic	6	325	1.84615
Carcinomas: colorectal ca.	17	923	1.84182
Carcinomas: urinary tract ca.	3	166	1.80723
Carcinomas: renal ca.	5	380	1.31579
Tumors of peripheral nerves	8	686	1.16618
Leukemias: acute myeloid leukemias and MDS	16	1612	0.992556
Carcinomas: uterus ca.	1	101	0.990099
Lymphomas: B-NHL, NOS	1	125	0.8
Carcinomas: cervix ca.	2	261	0.766284
Leukemias: immature acute lymphoblastic leukemias	1	379	0.263852
Leukemias: myeloproliferative neoplasias	0	445	0
Lymphomas: CLL	0	420	0
Lymphomas: FCL	0	366	0
Lymphomas: MZL	0	345	0
Carcinomas: pancreas, exocrine	0	130	0
Lymphomas: mycosis fungoides and Sezary	0	102	0
Soft tissue tumors: rhabdomyoid	0	92	0
Soft tissue tumors: chondroid tumors	0	71	0
CNS: ependymal	0	70	0
Embryonal tumors: teratoid tumors	0	68	0
Lymphomas: Burkitt lymphomas	0	67	0
Embryonal tumors: germ cell tumors	0	55	0
Carcinomas: colorectal adenomas	0	42	0
Carcinomas: small intestinal adenoca.	0	41	0
Soft tissue tumors: chordomas	0	32	0
Soft tissue tumors: synovia tumors	0	28	0
Undifferentiated tumors, non-CNS blastomas	0	16	0
Carcinomas: salivary glands and tear ducts	0	13	0
Leukemias: NK-cell leukemia/lymphoma	0	6	0
Soft tissue tumors: angioid tumors	0	4	0
CNS: meningiomas	0	4	0
CNS: pinealis region tumors	0	4	0
Embryonal tumors: trophoblastic	0	1	0
Lymphomas: primary mediastinal B-cell lymphomas	0	1	0
Lymphomas: MALT	0	1	0
