# Supplementary material for: Chromothripsis-like patterns are recurring but heterogeneously distributed features in a survey of 22,347 cancer genome screens
Source: BMC Genomics. 2014 Jan 29;15:82. doi: 10.1186/1471-2164-15-82 (PMC3909908; doi:10.1186/1471-2164-15-82)
Supplement: Additional file 6: Table S6 — Frequency of chromothripsis-like pattern among ICD-O codes. [file 1471-2164-15-82-S6.xls]

## Sheet: Sheet1
Table S6. Frequency of chromothripsis-like pattern among ICD-O code
ICD-Ocode	ICDmorphology	Chromothripsis-like Case	InputCase	Frequency(%)
8011/3	Epithelioma, malignant	1	1	100
8858/3	Liposarcoma, dedifferentiated	41	44	93.1818
8800/3	Sarcoma, NOS	9	17	52.9412
8850/3	Liposarcoma, NOS	13	30	43.3333
8811/3	Myxofibrosarcoma	14	38	36.8421
8854/3	Liposarcoma, pleomorphic	7	20	35
8522/3	Infiltrating duct and lobular carcinoma	5	22	22.7273
8272/3	Pituitary carcinoma, NOS	2	13	15.3846
9180/3	Osteosarcoma, NOS	8	63	12.6984
9650/3	Hodgkin lymphoma, NOS	1	8	12.5
8500/3	Infiltrating duct carcinoma, NOS [C50._]	389	3447	11.2852
8046/3	Non-small cell carcinoma	58	561	10.3387
8370/3	Adrenal cortical carcinoma	1	11	9.09091
9801/3	Acute leukemia, NOS	1	11	9.09091
8500/2	Ductal carcinoma in situ, NOS	6	70	8.57143
9380/3	Glioma, NOS	5	63	7.93651
8805/3	Undifferentiated sarcoma	2	29	6.89655
8041/3	Small cell carcinoma, NOS	6	90	6.66667
8720/3	Malignant melanoma, NOS	38	595	6.38655
9473/3	Primitive neuroectodermal tumor, NOS	4	65	6.15385
8890/3	Leiomyosarcoma, NOS	4	66	6.06061
9451/3	Oligodendroglioma, anaplastic	2	33	6.06061
9401/3	Astrocytoma, anaplastic	3	50	6
8982/0	Myoepithelioma	1	19	5.26316
8140/3	Adenocarcinoma, NOS	123	2559	4.80657
8070/3	Squamous cell carcinoma, NOS	31	657	4.71842
9470/3	Medulloblastoma, NOS	16	355	4.50704
8936/3	Gastrointestinal stromal tumor, malignant	6	151	3.97351
8144/3	Adenocarcinoma, intestinal type	5	128	3.90625
9260/3	Ewing sarcoma	2	52	3.84615
9440/3	Glioblastoma, NOS	23	618	3.72168
9673/3	Mantle cell lymphoma	4	126	3.1746
9761/3	Waldenstrom macroglobulinemia	1	32	3.125
9731/3	Multiple myeloma	8	257	3.11284
9050/3	Mesothelioma, NOS	1	34	2.94118
8010/3	Carcinoma, NOS	18	631	2.85261
8441/3	Serous adenocarcinoma, NOS	3	112	2.67857
8170/3	Hepatocellular carcinoma, NOS	7	296	2.36486
9705/3	Peripheral T-cell lymphoma, NOS	1	45	2.22222
9471/3	Medulloblastoma with extensive nodularity	1	46	2.17391
8140/0	Adenoma, NOS	1	53	1.88679
9680/3	Diffuse large B-cell lymphoma, NOS	9	481	1.8711
8312/3	Renal cell carcinoma	3	210	1.42857
9732/3	Plasma cell myeloma	6	442	1.35747
9591/3	Malignant lymphoma, B-cell NOS	1	75	1.33333
9500/3	Neuroblastoma, NOS	8	658	1.21581
9861/3	Acute myeloid leukemia, NOS	12	1135	1.05727
8380/3	Endometrioid carcinoma, NOS	1	101	0.990099
9989/3	Myelodysplastic syndrome, NOS	4	419	0.954654
8310/3	Clear cell renal cell carcinoma	1	142	0.704225
9835/3	Acute lymphoblastic leukemia, NOS	1	270	0.37037
8010/0	Epithelial tumor, benign	0	21	0
8010/2	Carcinoma in situ, NOS	0	1	0
8012/3	Large cell carcinoma, NOS	0	7	0
8020/3	Carcinoma, undifferentiated type, NOS	0	2	0
8033/3	Sarcomatoid carcinoma	0	1	0
8077/2	Squamous intraepithelial neoplasia, grade III	0	46	0
8201/3	Ductal carcinoma, cribriform type [C50._]	0	6	0
8210/3	Adenocarcinoma in adenomatous polyp	0	1	0
8247/3	Merkel cell carcinoma	0	23	0
8290/0	Oncocytoma	0	8	0
8317/3	Renal cell carcinoma, chromophobe	0	9	0
8501/2	DCIS, comedo type [C50._]	0	1	0
8520/2	Lobular carcinoma in situ	0	25	0
8520/3	Invasive lobular carcinoma	0	25	0
8562/3	Myoepithelial carcinoma	0	13	0
8721/3	Nodular melanoma	0	4	0
8743/3	Superficial spreading melanoma	0	22	0
8810/3	Fibrosarcoma, NOS	0	7	0
8833/3	Pigmented dermatofibrosarcoma protuberans	0	14	0
8852/3	Liposarcoma, myxoid	0	20	0
8900/3	Rhabdomyosarcoma, NOS	0	12	0
8910/3	Embryonal rhabdomyosarcoma	0	20	0
8920/3	Alveolar rhabdomyosarcoma	0	60	0
8970/3	Hepatoblastoma	0	9	0
8980/3	Carcinosarcoma, NOS	0	2	0
9040/3	Synovial sarcoma, NOS	0	5	0
9041/3	Synovial sarcoma, monophasic	0	19	0
9043/3	Synovial sarcoma, biphasic	0	4	0
9061/3	Seminoma, NOS	0	17	0
9064/2	Intratubular germ cell neoplasia [C62._]	0	16	0
9064/3	Germinoma	0	1	0
9065/3	Germ cell tumor, nonseminomatous	0	3	0
9070/3	Embryonal carcinoma, NOS	0	9	0
9071/3	Yolk sac tumor	0	9	0
9080/3	Teratoma, malignant, NOS	0	20	0
9081/3	Teratocarcinoma	0	13	0
9085/3	Mixed germ cell tumor	0	35	0
9100/3	Choriocarcinoma	0	1	0
9120/0	Hemangioma, NOS	0	2	0
9120/3	Angiosarcoma	0	2	0
9181/3	Chondroblastic osteosarcoma	0	8	0
9220/3	Chondrosarcoma, NOS	0	73	0
9362/3	Pineoblastoma	0	4	0
9370/3	Chordoma, NOS	0	32	0
9382/3	Oligoastrocytoma	0	10	0
9391/3	Ependymoma, NOS	0	70	0
9400/3	Astrocytoma, NOS	0	56	0
9421/1	Pilocytic astrocytoma	0	157	0
9442/3	Gliosarcoma	0	3	0
9450/3	Oligodendroglioma, NOS	0	6	0
9474/3	Large cell / Anaplastic medulloblastoma	0	29	0
9510/3	Retinoblastoma, NOS	0	7	0
9530/0	meningioma, NOS	0	4	0
9540/0	Neurofibroma, NOS	0	2	0
9540/3	Malignant peripheral nerve sheath tumor	0	22	0
9560/0	Schwannoma, NOS	0	4	0
9582/0	Granular cell tumor	0	2	0
9671/3	Malignant lymphoma, lymphoplasmacytic	0	10	0
9679/3	Mediastinal large B-cell lymphoma	0	1	0
9687/3	Burkitt lymphoma, NOS	0	42	0
9689/3	Splenic marginal zone lymphoma, NOS	0	156	0
9690/3	Follicular lymphoma, NOS	0	366	0
9699/3	Marginal zone lymphoma, NOS	0	189	0
9700/3	Mycosis fungoides	0	62	0
9701/3	Sezary syndrome	0	40	0
9717/3	Enteropathy type T-cell lymphoma	0	1	0
9728/3	Precursor B-cell lymphoblastic lymphoma	0	6	0
9729/3	Precursor T-cell lymphoblastic lymphoma	0	9	0
9823/3	B-cell chronic lymphocytic leukemia/small lymphocytic lymphoma	0	420	0
9826/3	Acute lymphoblastic leukemia, mature B-cell type	0	25	0
9834/3	Prolymphocytic leukemia, T-cell type	0	10	0
9837/3	Precursor T-cell lymphoblastic leukemia	0	99	0
9863/3	Chronic myeloid leukemia, NOS	0	169	0
9866/3	Acute promyelocytic leukemia [FAB type M3]	0	56	0
9876/3	Atypical chronic myeloid leukemia, BCR/ABL negative	0	15	0
9891/3	Acute monoblastic leukemia [FAB M5]	0	2	0
9945/3	Chronic myelomonocytic leukemia, NOS	0	7	0
9950/3	Polycythemia vera	0	44	0
9960/3	Chronic myeloproliferative disease, NOS	0	118	0
9961/3	Chronic idiopathic myelofibrosis	0	47	0
9962/3	Essential thrombocythemia	0	45	0
